# Supplementary material for: Uncovering Divergence in Gene Expression Regulation in the Adaptation of Yeast to Nitrogen Scarcity
Source: mSystems. 2021 Aug 24;6(4):e00466-21. doi: 10.1128/mSystems.00466-21 (PMC8407396; doi:10.1128/mSystems.00466-21)
Supplement: TABLE S1 [file msystems.00466-21-st001.xlsx]

## Sheet: S1a
Table S1a. Set of genes with differential expression and/or differential accessibility at their regulatory region in response to low nitrogen
GeneID	gene_name	ATACseq Log2FC	ATACseq FDR	RNAseq Log2FC	RNAseq FDR
YAL001C	TFC3	0.18147	0.348693	0.286845	0.0160851
YAL003W	EFB1	-0.19137	0.00738187	-1.74051	4.431e-76
YAL005C	SSA1	-0.330553	1.14893e-07	0.549829	0.0315207
YAL008W	FUN14	-0.0353703	0.885249	1.21699	5.83438e-32
YAL012W	CYS3	-0.450592	2.65194e-05	-0.460057	3.16994e-07
YAL013W	DEP1	0.039802	0.80887	0.224179	0.0284486
YAL015C	NTG1	0.130829	0.623538	0.756333	5.93025e-11
YAL017W	PSK1	0.00369841	0.979917	0.805855	1.748e-17
YAL019W	FUN30	0.196805	0.0660154	-2.03112	5.76826e-51
YAL021C	CCR4	0.173789	0.112155	-0.403689	6.97381e-06
YAL022C	FUN26	-0.17066	0.346805	0.337083	0.000811978
YAL023C	PMT2	-0.063523	0.632327	-0.440421	1.964e-08
YAL025C	MAK16	-0.0246827	0.902005	-2.18668	2.16431e-82
YAL028W	FRT2	0.0154081	0.891472	0.399933	0.000664832
YAL029C	MYO4	0.00317525	0.978634	-0.578652	2.66551e-08
YAL030W	SNC1	0.138389	0.285864	1.24102	2.07171e-30
YAL033W	POP5	0.107514	0.510412	0.476974	0.00071356
YAL034C	FUN19	0.0995729	0.351646	1.64278	5.33879e-54
YAL035W	FUN12	0.0947761	0.519065	-1.34089	8.82666e-50
YAL036C	RBG1	0.123744	0.375837	-2.14312	1.57011e-80
YAL037C-A	YAL037C-A	-0.164948	0.53869	-0.70965	0.00628203
YAL037W	YAL037W	-0.00871248	0.978373	1.57147	9.03381e-08
YAL038W	CDC19	-0.411752	0.000286887	-0.907226	3.03877e-32
YAL039C	CYC3	0.24507	0.000810833	0.785352	2.94033e-14
YAL040C	CLN3	-0.335164	5.91594e-08	0.652813	8.0717e-13
YAL041W	CDC24	-0.107719	0.3176	-0.252375	0.0124352
YAL042W	ERV46	-0.0970703	0.361313	-0.168026	0.0419145
YAL043C	PTA1	-0.0222238	0.864161	-0.552918	2.24136e-08
YAL044C	GCV3	-0.0513402	0.70115	0.601236	1.06886e-10
YAL047C	SPC72	0.237686	0.214153	-0.374714	0.0368915
YAL049C	AIM2	0.220508	0.0690072	0.793339	3.84138e-21
YAL053W	FLC2	0.0582203	0.548569	0.662453	2.08225e-14
YAL054C	ACS1	1.25356	1.29551e-23	0.695815	1.85462e-05
YAL056W	GPB2	0.000287408	0.997951	0.945865	2.34071e-19
YAL059W	ECM1	0.148666	0.225732	-1.30255	2.29751e-05
YAL060W	BDH1	-0.277454	5.62784e-06	1.43593	5.87688e-74
YAL061W	BDH2	-0.277188	1.74948e-07	2.57143	3.65704e-05
YAL062W	GDH3	NA	NA	1.49374	2.04145e-27
YAR002W	NUP60	0.177188	0.390258	-0.868947	3.36029e-17
YAR008W	SEN34	0.0108315	0.955483	-0.395774	0.00678
YAR014C	BUD14	0.115954	0.341394	-0.357478	0.000705109
YAR015W	ADE1	0.0776883	0.556805	-0.790105	2.57519e-24
YAR020C	PAU7	0.00531548	0.985167	1.08743	2.11104e-08
YAR027W	UIP3	-0.00300654	0.996082	0.475148	0.0012806
YAR028W	YAR028W	-0.358895	0.0137041	-0.404904	0.000353964
YAR031W	PRM9	-0.332527	0.087025	-1.56155	2.74873e-05
YAR035W	YAT1	0.615852	3.30455e-06	0.796077	0.00190374
YAR042W	SWH1	4.61836	0.000946493	-0.227081	0.0301676
YBL001C	ECM15	0.0632087	0.592115	0.880596	2.83252e-18
YBL002W	HTB2	-0.218765	0.00146228	0.274459	0.00584794
YBL003C	HTA2	-0.208972	0.0027889	0.235857	0.0162635
YBL004W	UTP20	-0.00818698	0.943765	-1.76603	2.66066e-33
YBL005W	PDR3	-0.31085	7.46231e-05	-0.145655	0.309004
YBL006C	LDB7	-0.259529	0.00223077	0.294468	0.0103519
YBL007C	SLA1	-0.0585107	0.610077	0.273914	0.00124043
YBL011W	SCT1	-0.0101144	0.919228	-0.393231	2.80709e-05
YBL014C	RRN6	0.0845624	0.348616	-0.416528	0.00488118
YBL015W	ACH1	0.193197	0.0318573	0.643264	8.06819e-08
YBL018C	POP8	-0.204923	0.0325979	-0.287955	0.144698
YBL019W	APN2	0.190103	0.473132	0.540678	5.64123e-05
YBL020W	RFT1	0.19822	0.0910525	-0.526906	7.12029e-05
YBL022C	PIM1	0.432131	0.00194247	-0.0137295	0.888864
YBL023C	MCM2	0.235796	0.0809835	-0.351398	0.00134571
YBL024W	NCL1	0.0727359	0.664637	-1.67538	8.26975e-67
YBL025W	RRN10	0.021082	0.923361	0.374656	0.0188524
YBL027W	RPL19B	-0.128493	0.0638292	-1.96386	4.79088e-87
YBL028C	YBL028C	-0.136658	0.0555415	-1.81677	5.8756e-27
YBL029C-A	YBL029C-A	-0.119597	0.0886553	1.27582	1.57677e-16
YBL029W	YBL029W	-0.315758	0.00825984	0.210937	0.0329778
YBL030C	PET9	-0.175387	0.103874	1.05525	7.18813e-26
YBL033C	RIB1	-0.0155735	0.898441	-0.289626	0.00205508
YBL035C	POL12	0.0677949	0.675487	-1.17516	1.35079e-13
YBL036C	YBL036C	-0.19573	0.0715521	0.269674	0.00513718
YBL037W	APL3	-0.087471	0.556984	-0.322331	0.00563395
YBL038W	MRPL16	-0.097578	0.489125	0.238603	0.0228354
YBL039C	URA7	-0.106847	0.439988	-1.86729	2.34291e-46
YBL039W-B	YBL039W-B	0.28056	0.0189221	0.812302	9.21827e-05
YBL040C	ERD2	0.223688	0.0452276	0.0871319	0.464446
YBL041W	PRE7	0.0579683	0.488811	0.426629	6.18475e-07
YBL042C	FUI1	-0.0363968	0.839978	-1.56797	2.00727e-39
YBL043W	ECM13	-0.0186762	0.844508	0.604027	0.0290655
YBL047C	EDE1	-0.0342814	0.818765	0.516453	1.34947e-06
YBL048W	YBL048W	0.368754	0.0903636	2.21005	8.16835e-16
YBL049W	MOH1	0.175538	0.0845932	3.4224	1.87259e-108
YBL050W	SEC17	0.00487637	0.976782	0.644366	5.44813e-18
YBL051C	PIN4	-0.0138764	0.927738	-0.670428	2.18696e-09
YBL054W	TOD6	-0.0914882	0.341394	-0.733046	0.00506997
YBL056W	PTC3	-0.122309	0.247255	0.188477	0.0144648
YBL057C	PTH2	-0.227978	0.0462102	-0.208805	0.0474625
YBL058W	SHP1	0.0895088	0.535763	0.421329	2.31275e-07
YBL059C-A	CMC2	0.215967	0.254892	0.510102	0.00170842
YBL059W	YBL059W	0.244056	0.181939	0.38054	0.0275588
YBL061C	SKT5	0.0692623	0.574209	-0.723758	1.54935e-06
YBL063W	KIP1	-0.0195733	0.8855	0.538535	4.15508e-05
YBL064C	PRX1	0.00474637	0.973817	2.02128	1.6199e-118
YBL068W	PRS4	0.0847202	0.720094	-1.87325	9.42832e-56
YBL069W	AST1	0.383404	0.0474982	-0.639438	4.63922e-08
YBL071C	YBL071C	0.390987	0.0493676	-0.984509	0.00440944
YBL071W-A	KTI11	-0.0747871	0.331997	-1.45768	9.02933e-09
YBL072C	RPS8A	0.21254	0.18142	-1.87593	3.2609e-91
YBL075C	SSA3	-0.0467287	0.830834	0.703825	4.79251e-07
YBL076C	ILS1	0.177848	0.139076	-1.78215	3.01223e-118
YBL078C	ATG8	-0.153261	0.197327	2.10278	2.41553e-81
YBL079W	NUP170	0.0051988	0.968436	-0.329586	0.00332168
YBL080C	PET112	0.00367191	0.977938	0.413586	0.000780787
YBL081W	YBL081W	-0.157446	0.17499	-1.63459	2.58511e-24
YBL085W	BOI1	-0.00538692	0.968191	-0.294999	0.00210289
YBL086C	YBL086C	0.114431	0.429436	0.402614	0.00477426
YBL087C	RPL23A	-0.121763	0.118711	-2.20772	4.0197e-87
YBL089W	AVT5	0.0110312	0.962174	0.566903	2.11404e-05
YBL090W	MRP21	0.404145	0.00845618	-0.0537903	0.626317
YBL091C-A	SCS22	-0.091202	0.516325	0.497154	3.69279e-07
YBL092W	RPL32	-0.0486461	0.535763	-2.2482	3.85346e-96
YBL095W	MRX3	0.196506	0.176346	0.659313	0.000488123
YBL098W	BNA4	-0.159513	0.174989	-1.0774	1.05649e-20
YBL099W	ATP1	-0.0226647	0.83543	0.562568	6.46177e-11
YBL100W-B	YBL100W-B	0.240217	0.557606	-0.603279	0.0224148
YBL102W	SFT2	-0.0486098	0.744825	0.218161	0.0241914
YBL103C	RTG3	-0.0721245	0.563833	-0.531647	3.45796e-06
YBL106C	SRO77	-0.841836	5.71793e-14	0.531251	0.000134434
YBL107C	MIX23	0.0480059	0.775221	-0.50698	1.19781e-05
YBR001C	NTH2	-0.285957	0.0753575	1.74329	8.12797e-26
YBR002C	RER2	0.0148869	0.931117	-0.99297	4.01527e-26
YBR003W	COQ1	-0.043995	0.768593	0.4194	3.44849e-05
YBR004C	GPI18	-0.129988	0.590671	-0.453135	0.00332878
YBR005W	RCR1	-0.300175	0.119704	-0.492822	0.000141384
YBR006W	UGA2	0.128997	0.255467	1.81844	3.75101e-83
YBR008C	FLR1	0.524274	3.04454e-05	0.781072	1.5496e-12
YBR009C	HHF2	0.0427505	0.66882	0.540925	2.09916e-08
YBR010W	HHT2	0.104432	0.22424	0.604463	9.09368e-14
YBR011C	IPP1	-0.376471	5.97612e-06	-0.0217528	0.815783
YBR012C	YBR012C	0.0123204	0.977146	1.1312	3.51655e-12
YBR013C	YBR013C	-0.0110774	0.932717	0.943918	4.43924e-07
YBR014C	GRX7	0.144634	0.18142	0.330187	0.000825387
YBR016W	YBR016W	0.185645	0.0765553	0.706156	7.4987e-12
YBR017C	KAP104	0.038513	0.802994	-0.912254	2.1761e-25
YBR021W	FUR4	0.00660776	0.958144	-2.39817	8.98133e-59
YBR022W	POA1	0.168126	0.395172	0.450989	0.00688422
YBR023C	CHS3	0.099408	0.449342	-0.598612	1.00059e-07
YBR024W	SCO2	0.260665	0.12125	0.403708	0.000764545
YBR025C	OLA1	-0.210141	0.113472	-2.32831	2.73288e-139
YBR026C	ETR1	0.0258762	0.85751	1.17906	5.90806e-24
YBR028C	YPK3	0.0242327	0.921284	-0.372447	0.00150702
YBR029C	CDS1	-0.0273199	0.853508	-0.36811	0.000369928
YBR030W	RKM3	-0.0192212	0.898441	-1.13478	2.90873e-18
YBR031W	RPL4A	0.072742	0.74467	-1.77515	1.07691e-67
YBR032W	YBR032W	-0.0539167	0.606763	2.06419	0.00129754
YBR033W	EDS1	-0.0479595	0.609987	1.10568	1.14906e-10
YBR034C	HMT1	-0.0203745	0.890347	-1.53159	2.64869e-30
YBR036C	CSG2	-0.144226	0.222385	0.399605	2.24941e-07
YBR037C	SCO1	0.0632	0.53813	0.86601	5.63396e-18
YBR039W	ATP3	0.181123	0.148847	0.6022	1.8247e-11
YBR041W	FAT1	-0.0685791	0.777595	0.318138	0.00049786
YBR042C	CST26	-0.158009	0.383757	-0.301606	0.00518063
YBR043C	QDR3	-0.0389856	0.811442	1.53619	7.44078e-72
YBR044C	TCM62	0.112129	0.411739	0.309946	0.00235228
YBR045C	GIP1	-0.855551	3.55098e-12	2.85018	1.18713e-13
YBR046C	ZTA1	-0.340596	3.49736e-05	2.55896	1.0774e-135
YBR047W	FMP23	-0.384113	4.59939e-06	0.921506	2.48115e-11
YBR048W	RPS11B	-0.180587	0.0136656	-1.99849	4.76114e-89
YBR049C	REB1	-0.262926	2.64242e-05	-0.31207	0.00291894
YBR050C	REG2	-0.376497	2.30313e-10	0.683672	0.0964103
YBR052C	RFS1	-0.0325758	0.800446	1.53825	4.93498e-44
YBR053C	YBR053C	-0.0763983	0.553285	1.25376	1.60927e-40
YBR054W	YRO2	-0.250084	0.0909574	-2.45753	4.85389e-57
YBR055C	PRP6	0.0304814	0.798119	-0.734698	5.48111e-10
YBR056W	YBR056W	0.0224208	0.853508	0.739241	3.73249e-18
YBR056W-A	YBR056W-A	-0.262412	0.00370915	-0.103223	0.816139
YBR057C	MUM2	0.07732	0.800905	0.415595	0.000272558
YBR058C	UBP14	0.00902266	0.967978	-0.468772	0.000305379
YBR060C	ORC2	-0.0151824	0.914084	-0.963132	4.20347e-13
YBR061C	TRM7	0.247202	0.160366	-1.06014	8.39085e-16
YBR062C	YBR062C	0.0224412	0.919642	0.654973	5.08102e-09
YBR063C	YBR063C	0.313409	0.0475824	-0.357356	0.0516193
YBR065C	ECM2	0.0460903	0.735719	-0.841371	1.7679e-06
YBR066C	NRG2	-0.228963	0.00710773	-1.28344	1.0481e-19
YBR067C	TIP1	-1.0553	1.22803e-24	-2.46256	2.63646e-157
YBR068C	BAP2	-1.11661	5.95735e-54	-3.52955	5.78143e-207
YBR069C	TAT1	0.0817952	0.434884	-1.72372	1.49745e-05
YBR070C	ALG14	-0.308592	0.00219884	0.170568	0.154849
YBR071W	YBR071W	-0.25887	0.0217387	-0.286204	0.0208327
YBR072W	HSP26	-0.714638	3.9045e-08	0.568573	0.000260606
YBR076C-A	YBR076C-A	-0.177646	0.0869194	0.398341	0.014089
YBR076W	ECM8	0.261102	0.100195	1.02599	0.00422806
YBR077C	SLM4	0.0107297	0.919847	0.22785	0.0247667
YBR079C	RPG1	-0.071972	0.631447	-1.76492	3.07122e-86
YBR080C	SEC18	-0.142153	0.161189	0.28105	0.00168663
YBR081C	SPT7	0.372415	0.000254106	-0.493838	9.93665e-06
YBR083W	TEC1	-0.413054	8.12866e-09	-0.651295	3.72061e-05
YBR084C-A	RPL19B	-0.0968643	0.226635	-2.21117	5.18541e-125
YBR084W	MIS1	-0.096839	0.399288	-1.87441	4.13891e-87
YBR085C-A	YBR085C-A	-0.134689	0.0388315	0.804375	3.163e-16
YBR085W	AAC3	-0.0936675	0.236759	-1.86097	4.39858e-64
YBR086C	IST2	-0.0592731	0.717379	0.449443	6.43634e-05
YBR087W	RFC5	-0.0607606	0.713933	-0.344381	0.0065229
YBR088C	POL30	-0.121346	0.40805	-0.806873	1.59476e-05
YBR090C	YBR090C	0.172434	0.114704	0.816217	3.52014e-23
YBR091C	TIM12	0.282143	0.0444113	-0.190041	0.28307
YBR092C	PHO3	-0.696213	8.86256e-09	-4.24758	0
YBR093C	PHO5	0.420525	0.0466346	-1.00724	1.85367e-11
YBR096W	YBR096W	0.124582	0.416142	0.495805	1.48486e-08
YBR097W	VPS15	-0.119796	0.544339	0.401341	0.00279932
YBR101C	FES1	-0.303599	0.000646702	-1.02846	3.68528e-17
YBR104W	YMC2	0.116602	0.390142	-1.4783	1.47774e-48
YBR105C	VID24	-0.184931	0.0124735	0.749081	2.68752e-07
YBR106W	PHO88	-0.0327215	0.747555	-0.188702	0.0445907
YBR107C	IML3	0.0638376	0.631447	0.340931	0.00106588
YBR108W	AIM3	0.0814952	0.522801	0.23508	0.0111844
YBR109C	CMD1	0.0636946	0.562341	0.569676	6.53537e-11
YBR111C	YSA1	-0.00780724	0.956661	0.683904	3.50097e-17
YBR112C	CYC8	-0.160254	0.00959742	-0.381141	0.000146373
YBR113W	YBR113W	-0.0144769	0.971068	-0.95728	0.0289931
YBR115C	LYS2	0.142943	0.138696	-1.0872	3.29799e-44
YBR117C	TKL2	0.69364	1.61119e-27	0.979544	8.49997e-13
YBR118W	TEF1	-0.19825	0.00339681	-1.23498	1.9126e-43
YBR119W	MUD1	-0.646404	7.32617e-08	-0.386976	0.00255026
YBR120C	CBP6	0.060929	0.687381	0.663228	2.49222e-06
YBR121C	YBR121C	-0.190944	0.1006	-1.2871	2.99583e-55
YBR122C	MRPL36	-0.028881	0.886414	0.538416	3.07063e-06
YBR125C	PTC4	-0.259101	3.51069e-05	-0.223593	0.0594781
YBR126C	TPS1	-0.130242	0.0763116	1.06861	9.19213e-24
YBR126W-A	MEO1	-0.121118	0.112597	0.252975	0.0269905
YBR128C	ATG14	0.318228	0.148375	1.2299	3.80299e-16
YBR129C	OPY1	-0.326893	0.00248458	0.102014	0.454332
YBR130C	SHE3	-0.0845016	0.56197	-0.502859	1.07503e-07
YBR131W	CCZ1	-0.175337	0.181358	-0.586932	0.00406565
YBR135W	CKS1	-0.07202	0.410651	-0.660011	4.62542e-13
YBR136W	MEC1	-0.071424	0.68259	0.650616	0.000448475
YBR137W	YBR137W	0.111777	0.277174	0.939368	3.57738e-25
YBR138C	YBR138C	0.042423	0.749673	0.850045	3.0582e-11
YBR139W	YBR139W	0.0152912	0.912077	1.7503	5.58706e-117
YBR140C	IRA1	0.180211	0.162823	0.327753	0.0024471
YBR141C	BMT2	0.104966	0.575254	-0.870619	8.36908e-06
YBR142W	MAK5	0.153422	0.346805	-2.44604	2.0769e-44
YBR143C	SUP45	-0.0210525	0.871382	-1.28381	9.97973e-55
YBR145W	ADH5	-0.622879	4.05079e-14	-0.828444	5.415e-18
YBR147W	RTC2	-0.138903	0.198561	1.75173	9.30821e-69
YBR148W	YSW1	-1.10147	6.97822e-26	2.58089	2.37386e-40
YBR149W	ARA1	-0.274446	0.000208155	0.977764	9.50555e-43
YBR152W	SPP381	-0.427069	0.00903725	-0.802889	0.000129523
YBR154C	RPB5	0.189746	0.136882	-1.69909	1.3127e-48
YBR155W	CNS1	0.218597	0.0518544	-1.57689	2.59108e-37
YBR157C	ICS2	-0.361527	0.00416703	-0.00229334	0.994811
YBR158W	AMN1	-0.0916646	0.428342	-0.845293	1.32114e-08
YBR159W	IFA38	0.0238912	0.896555	0.279717	0.000633403
YBR161W	CSH1	0.141626	0.106163	0.227826	0.0272491
YBR162W-A	YSY6	-0.0847938	0.367155	-0.464502	6.23893e-06
YBR163W	EXO5	0.228792	0.0217387	-0.176994	0.159852
YBR164C	ARL1	0.0962893	0.513304	-0.273994	0.00561874
YBR166C	TYR1	0.0974044	0.659735	-0.399202	0.000326525
YBR167C	POP7	0.0571471	0.805911	-0.353869	0.0334958
YBR168W	PEX32	0.114722	0.589819	0.361311	0.0327842
YBR169C	SSE2	-0.377394	4.63997e-05	1.43239	2.71456e-30
YBR171W	SEC66	0.240106	0.0582807	-0.407059	2.2082e-05
YBR172C	SMY2	0.207105	0.0997312	-1.92043	3.58508e-49
YBR177C	EHT1	-0.098475	0.329843	0.553663	4.61295e-13
YBR181C	RPS6A	-0.0598969	0.534404	-2.12014	6.09502e-88
YBR182C	SMP1	0.106902	0.36057	0.697341	3.33308e-10
YBR183W	YPC1	-0.0696352	0.420858	0.770489	4.95274e-15
YBR187W	GDT1	-0.0807848	0.484735	-0.941827	3.50556e-32
YBR189W	RPS9B	-0.0633838	0.532777	-2.18269	7.10839e-92
YBR191W	RPL21A	-0.08381	0.329565	-2.24294	4.80994e-109
YBR192W	RIM2	0.136071	0.451806	-1.30933	4.54524e-25
YBR193C	MED8	0.207723	0.28624	-0.505908	3.64408e-05
YBR195C	MSI1	0.173815	0.376716	-0.472424	0.00037064
YBR196C	PGI1	-0.144214	0.178733	-0.735756	2.63582e-26
YBR197C	YBR197C	0.108602	0.476543	-0.800556	7.22499e-06
YBR198C	TAF5	0.0975923	0.406841	-0.478	2.46528e-07
YBR199W	KTR4	0.0833463	0.497911	0.217355	0.00682946
YBR202W	MCM7	-0.0733695	0.395172	-0.656636	5.41136e-13
YBR203W	COS111	-0.249102	2.22782e-05	0.539986	0.230034
YBR204C	LDH1	0.220694	0.162005	0.818166	2.90552e-17
YBR205W	KTR3	0.33416	0.0291052	-0.101547	0.2697
YBR207W	FTH1	0.0858227	0.53869	0.647759	1.37347e-12
YBR208C	DUR1,2	-1.44676	2.20788e-36	4.78451	0
YBR209W	YBR209W	-1.23746	1.56545e-24	-4.56121	2.90284e-07
YBR211C	AME1	-0.0784039	0.533656	0.495612	0.0013596
YBR212W	NGR1	-0.0479625	0.717379	1.00893	6.49589e-15
YBR213W	MET8	-0.13857	0.197955	0.718788	1.90683e-08
YBR214W	SDS24	0.211728	0.0097838	0.959734	1.45227e-28
YBR215W	HPC2	-0.590839	8.96815e-14	-0.107618	0.520781
YBR218C	PYC2	-0.178175	0.00437049	-1.00123	9.71653e-39
YBR220C	YBR220C	-0.253033	0.00785153	-0.318588	0.00044627
YBR221C	PDB1	-0.243245	0.0203558	0.445465	1.96423e-09
YBR222C	PCS60	-0.0127423	0.9013	0.18776	0.019647
YBR227C	MCX1	0.228452	0.176346	0.53034	1.25861e-05
YBR228W	SLX1	0.300916	0.0836295	0.866298	1.11678e-10
YBR229C	ROT2	-0.204819	0.00466283	0.0585198	0.578834
YBR230C	OM14	-0.109716	0.186238	1.67334	5.10526e-06
YBR230W-A	YBR230W-A	-0.0722591	0.488414	1.298	4.22721e-19
YBR231C	SWC5	0.126896	0.324154	0.708546	2.49425e-10
YBR233W	PBP2	0.195409	0.0813035	0.403014	0.00184185
YBR234C	ARC40	0.094155	0.510412	0.865768	1.57984e-34
YBR235W	VHC1	0.15635	0.246316	1.58279	2.58564e-73
YBR238C	YBR238C	-0.0729816	0.455346	-2.27213	3.94117e-35
YBR239C	ERT1	0.132411	0.47823	-0.613988	2.00985e-05
YBR240C	THI2	-0.342107	8.00755e-06	-2.01556	5.093e-86
YBR241C	YBR241C	0.196821	0.119704	1.98886	2.95699e-116
YBR242W	YBR242W	0.202164	0.0537722	-0.282084	0.0158198
YBR243C	ALG7	-0.361415	0.000311893	0.0312752	0.795325
YBR244W	GPX2	-0.522006	1.37229e-08	1.05296	1.63639e-11
YBR245C	ISW1	0.0428567	0.835475	-0.473188	7.59892e-06
YBR247C	ENP1	0.28858	0.0599459	-1.93622	3.10482e-46
YBR248C	HIS7	0.0827531	0.643012	-0.859542	6.36898e-23
YBR249C	ARO4	-0.118901	0.248044	-2.03969	1.66074e-101
YBR251W	MRPS5	0.00348586	0.981402	-0.395046	0.00570259
YBR255C-A	RCF3	-0.151378	0.307836	0.545923	0.00107379
YBR256C	RIB5	0.0246939	0.871382	-0.29327	0.00536511
YBR257W	POP4	0.118825	0.377631	-0.408635	0.0362473
YBR259W	YBR259W	0.111328	0.466881	-0.429848	0.0231849
YBR262C	MIC12	0.202392	0.140666	0.637322	2.26254e-08
YBR263W	SHM1	0.19902	0.136006	-0.346733	0.000127929
YBR264C	YPT10	0.207612	0.185892	0.598313	1.33787e-05
YBR265W	TSC10	0.132705	0.386081	0.368993	1.90069e-05
YBR267W	REI1	0.0708476	0.71629	-1.35718	7.08209e-14
YBR268W	MRPL37	0.238109	0.0384996	-0.19791	0.403389
YBR269C	SDH8	0.0388819	0.802994	1.20532	6.25123e-29
YBR270C	BIT2	0.326864	0.0291052	0.484293	0.00402888
YBR271W	EFM2	0.276	0.0228976	-1.05759	8.20692e-10
YBR272C	HSM3	0.102052	0.584462	0.754135	2.15982e-12
YBR278W	DPB3	0.344127	0.0312977	0.750193	2.965e-05
YBR279W	PAF1	0.0388991	0.723323	-0.298636	0.00305024
YBR280C	SAF1	0.256214	0.0704147	1.29994	3.41501e-30
YBR281C	DUG2	0.0983723	0.529817	-0.302209	0.00682803
YBR282W	MRPL27	0.279508	0.0427652	0.297679	0.00879102
YBR283C	SSH1	-0.113946	0.173441	-0.402681	3.71162e-08
YBR284W	YBR284W	-0.148949	0.0693265	1.31144	1.18944e-13
YBR285W	YBR285W	-0.266271	0.00021019	3.24483	1.01519e-15
YBR286W	APE3	-0.414591	9.10184e-07	0.841715	2.89018e-28
YBR287W	YBR287W	-0.56056	2.58114e-17	1.15113	1.41453e-42
YBR290W	BSD2	0.0260102	0.860092	0.253846	0.0182497
YBR291C	CTP1	0.140096	0.397051	-0.64606	2.55359e-16
YBR293W	VBA2	0.120066	0.34025	1.73739	6.28626e-15
YBR294W	SUL1	-0.352872	0.000381037	3.34189	1.18616e-56
YBR295W	PCA1	0.119217	0.411969	0.476472	2.57625e-05
YBR296C	PHO89	0.14469	0.194478	0.969184	0.0192668
YBR297W	MAL33	-0.131191	0.119704	0.391206	0.00283695
YCL001W	RER1	-0.0682138	0.674474	0.223468	0.0417643
YCL002C	YCL002C	-0.0488977	0.774858	-0.515566	7.85523e-05
YCL005W-A	VMA9	0.0835445	0.62834	0.522348	0.0159239
YCL010C	SGF29	-0.233514	0.017059	0.0357687	0.834677
YCL011C	GBP2	0.216455	0.0770114	-0.601116	7.15565e-15
YCL012C	YCL012C	-0.0929502	0.602144	1.25128	2.88288e-17
YCL017C	NFS1	-0.07648	0.539358	0.638562	1.66803e-14
YCL018W	LEU2	-0.0545701	0.53815	-0.348191	3.81114e-05
YCL019W	YCL019W	-0.20547	0.348616	-0.646293	0.00872943
YCL024W	KCC4	0.238088	0.048624	-1.69393	1.31674e-10
YCL025C	AGP1	-0.499607	3.48633e-19	-0.150517	0.0921714
YCL026C-A	FRM2	-0.426656	0.0162771	0.0898079	0.873269
YCL026C-B	HBN1	-0.297386	0.00374028	0.339982	0.000103695
YCL027W	FUS1	-0.0746346	0.679629	0.909203	0.00014404
YCL029C	BIK1	0.257874	0.130634	-0.299759	0.02592
YCL030C	HIS4	-0.737204	6.89564e-17	-0.892103	3.00009e-30
YCL031C	RRP7	0.0321577	0.864161	-1.35057	1.56547e-31
YCL032W	STE50	0.315986	0.00844312	0.701158	4.60235e-13
YCL033C	MXR2	0.343255	0.00864416	1.62208	3.42609e-54
YCL034W	LSB5	0.127519	0.145136	1.08919	2.74552e-40
YCL035C	GRX1	0.127688	0.143472	1.79924	8.35855e-102
YCL036W	GFD2	0.150861	0.248146	-1.29945	5.46378e-06
YCL037C	SRO9	-0.0192137	0.902101	-1.99428	6.70465e-08
YCL038C	ATG22	0.178666	0.20513	1.19128	8.88949e-36
YCL039W	GID7	-0.384586	2.17974e-10	1.07363	1.38531e-34
YCL040W	GLK1	-0.0215839	0.834837	1.18569	1.28015e-24
YCL044C	MGR1	-0.294157	0.000767137	0.0317617	0.795325
YCL045C	EMC1	-0.220303	0.0364422	-0.178529	0.052639
YCL047C	POF1	0.101357	0.557606	0.606354	0.000340424
YCL048W	SPS22	0.329575	0.0237195	2.32083	0.0173902
YCL048W-A	YCL048W-A	0.501557	3.78639e-05	4.92878	2.40665e-08
YCL049C	YCL049C	0.345165	0.00244547	-0.302312	0.000913634
YCL050C	APA1	-0.00281629	0.987487	-0.947094	1.38932e-35
YCL051W	LRE1	0.23354	0.182422	0.274423	0.015242
YCL052C	PBN1	0.29231	0.0833478	0.517182	9.83815e-10
YCL054W	SPB1	0.239065	0.0802166	-1.64662	8.49035e-27
YCL057C-A	MIC10	-0.0518043	0.644074	0.642903	1.51776e-08
YCL057W	PRD1	-0.0552373	0.617478	0.327089	3.77999e-05
YCL059C	KRR1	0.265758	0.129101	-1.9997	1.69308e-54
YCL061C	MRC1	0.114732	0.481087	-0.386844	0.0111791
YCL063W	VAC17	-0.0394216	0.760215	0.315975	0.00351762
YCL064C	CHA1	-0.0349833	0.795248	1.17519	7.57436e-07
YCL067C	HMLALPHA2	NA	NA	0.530848	0.000339565
YCR002C	CDC10	0.349516	0.00147078	0.326507	0.000520587
YCR004C	YCP4	-0.0224684	0.840909	1.14876	9.66457e-36
YCR005C	CIT2	0.226159	0.00315635	-0.906883	2.51589e-15
YCR007C	YCR007C	0.445453	0.00324578	0.412039	0.00805938
YCR008W	SAT4	-0.0262332	0.784069	0.371904	7.80081e-05
YCR009C	RVS161	0.520564	6.94194e-10	0.387609	4.23515e-07
YCR010C	ADY2	0.200309	0.0112236	1.11216	0.0192509
YCR011C	ADP1	-0.493833	2.06383e-18	1.0504	4.60171e-34
YCR012W	PGK1	-0.782784	1.06463e-05	-0.838517	2.60049e-36
YCR013C	YCR013C	-0.863351	0.0296119	-1.345	0.0149915
YCR015C	CTO1	0.188114	0.281629	0.381967	0.011493
YCR016W	YCR016W	0.103445	0.56197	-2.19379	1.58029e-38
YCR020C	PET18	-0.232126	0.157897	-2.74798	3.83535e-264
YCR020C-A	MAK31	0.062302	0.730177	0.632894	2.44662e-05
YCR020W-B	HTL1	0.043887	0.79257	-0.409133	0.00482819
YCR021C	HSP30	-0.842507	1.21461e-17	-1.67058	7.37878e-38
YCR022C	YCR022C	-0.725383	2.23358e-24	0.984445	0.102252
YCR023C	YCR023C	-0.146776	0.37405	0.560453	1.15971e-07
YCR024C	SLM5	0.483999	0.0250194	0.161629	0.299256
YCR024C-A	PMP1	0.0264397	0.811941	-0.200523	0.0101069
YCR026C	NPP1	0.105789	0.420359	0.374791	0.00057631
YCR028C	FEN2	-0.179837	0.157174	-0.3351	0.014114
YCR030C	SYP1	0.0472473	0.710697	0.249828	0.00377505
YCR031C	RPS14A	-0.00590119	0.956312	-1.8947	4.391e-71
YCR032W	BPH1	0.235983	0.0207843	-0.0948744	0.536515
YCR034W	ELO2	0.0394069	0.811941	-0.909581	1.23234e-23
YCR035C	RRP43	0.0604449	0.627009	-0.929368	5.25171e-15
YCR036W	RBK1	0.0940291	0.428174	0.376428	2.18425e-05
YCR037C	PHO87	-0.0740206	0.557606	-0.986271	2.17951e-18
YCR038C	BUD5	NA	NA	0.603016	4.8921e-07
YCR042C	TAF2	0.0546552	0.762013	-0.317001	0.00648581
YCR043C	YCR043C	-0.110436	0.508674	0.790196	5.2092e-15
YCR047C	BUD23	0.0844406	0.525737	-0.821349	9.70744e-07
YCR048W	ARE1	0.110125	0.421745	-0.476585	2.6656e-05
YCR051W	YCR051W	0.0653637	0.619966	-0.67544	7.45366e-10
YCR052W	RSC6	0.0712961	0.608764	-0.560823	7.43936e-09
YCR053W	THR4	-0.0171287	0.90684	-1.53884	1.0674e-102
YCR054C	CTR86	0.331329	0.0353924	0.276222	0.258107
YCR057C	PWP2	0.0838804	0.511241	-2.02306	5.29297e-63
YCR059C	YIH1	0.381768	0.000160099	-0.979059	3.17144e-25
YCR060W	TAH1	0.219151	0.0456792	-0.183971	0.152192
YCR061W	YCR061W	0.0874226	0.326285	0.894065	5.05562e-11
YCR063W	BUD31	0.0205995	0.844508	-0.967843	0.00907563
YCR068W	ATG15	0.0151113	0.884555	1.01831	1.75906e-13
YCR069W	CPR4	-0.111124	0.248146	0.221224	0.0169358
YCR071C	IMG2	0.17237	0.180488	-0.331989	0.00552986
YCR072C	RSA4	0.0901451	0.538224	-2.32258	1.42635e-39
YCR073C	SSK22	-0.0224924	0.83136	-0.438475	0.00388022
YCR073W-A	SOL2	-0.0438532	0.667668	0.453527	1.2185e-06
YCR075C	ERS1	0.16993	0.316665	1.24571	2.979e-29
YCR075W-A	EGO2	0.327931	0.0224035	0.529924	0.00203515
YCR076C	FUB1	-0.105771	0.533407	0.67584	3.52226e-09
YCR077C	PAT1	-0.127586	0.342392	-0.27577	0.00227729
YCR079W	PTC6	0.0290564	0.882039	1.17706	4.31254e-25
YCR081W	SRB8	-0.199056	0.213765	-0.77113	0.000529001
YCR082W	AHC2	0.0213433	0.898441	0.259364	0.0278134
YCR083W	TRX3	0.223964	0.0963681	2.17245	3.97534e-55
YCR088W	ABP1	0.170277	0.161056	0.714805	1.40779e-21
YCR091W	KIN82	0.0671412	0.539242	1.47027	1.06614e-24
YCR093W	CDC39	-0.0455277	0.748008	-0.330291	0.00239993
YCR095C	OCA4	-0.0570881	0.70115	-0.40069	0.00362816
YDL002C	NHP10	0.0345459	0.817231	0.376366	3.75403e-05
YDL003W	MCD1	0.143739	0.382309	-0.407773	0.000275141
YDL004W	ATP16	0.170805	0.0728088	0.850573	5.22838e-18
YDL005C	MED2	0.156808	0.129346	-0.417289	5.47593e-05
YDL008W	APC11	0.00586326	0.981402	0.694978	8.22499e-10
YDL009C	YDL009C	-0.0213538	0.956019	1.34723	3.99074e-10
YDL010W	GRX6	-0.136295	0.344265	0.623917	3.28276e-06
YDL012C	YDL012C	-0.0272643	0.890721	-0.629672	1.18822e-06
YDL014W	NOP1	0.166013	0.375574	-1.92337	1.86552e-92
YDL018C	ERP3	-0.00586822	0.973055	0.350081	0.00318146
YDL019C	OSH2	-0.132605	0.140979	0.786237	1.52442e-19
YDL020C	RPN4	-0.235211	0.000228045	0.552499	4.8588e-06
YDL021W	GPM2	-0.0271096	0.838104	2.50655	4.74188e-142
YDL024C	DIA3	0.428154	4.4771e-05	2.20891	0.000612403
YDL025C	RTK1	-0.227992	0.00176076	-0.0609347	0.61349
YDL027C	MRX9	-0.250018	0.0212224	0.894813	6.49448e-14
YDL028C	MPS1	-0.192347	0.109217	0.286046	0.0191018
YDL029W	ARP2	0.123274	0.377559	0.260589	0.000982683
YDL031W	DBP10	0.167048	0.201012	-1.42214	1.30684e-18
YDL033C	SLM3	0.154225	0.281055	-0.341191	0.0170262
YDL035C	GPR1	-0.0702459	0.53815	0.353454	0.011554
YDL036C	PUS9	-0.288552	0.0229609	-1.28665	3.35738e-19
YDL039C	PRM7	0.136713	0.511551	-0.591292	0.0459064
YDL040C	NAT1	-0.0745437	0.584411	-0.696772	8.06999e-17
YDL043C	PRP11	0.174	0.300091	-0.93118	1.39104e-08
YDL044C	MTF2	-0.0500853	0.793933	-0.391647	0.0319968
YDL045C	FAD1	0.0487152	0.837804	0.471488	5.92816e-06
YDL045W-A	MRP10	-0.487745	8.49481e-10	-0.0371443	0.820943
YDL046W	NPC2	-0.0243632	0.838104	1.38649	2.70447e-59
YDL047W	SIT4	-0.0121913	0.899622	-0.263652	0.00193184
YDL048C	STP4	-0.278303	1.71279e-05	-0.672496	4.58483e-11
YDL051W	LHP1	0.00160789	0.989856	-2.03624	1.81822e-67
YDL053C	PBP4	-0.192911	0.140462	-0.294896	0.00106616
YDL054C	MCH1	-0.167191	0.248634	0.427919	1.30963e-05
YDL055C	PSA1	-0.0463766	0.659822	-0.215828	0.0219029
YDL057W	YDL057W	0.255107	0.0813035	2.02287	4.22263e-52
YDL058W	USO1	0.0647092	0.618905	-0.400056	0.00527811
YDL059C	RAD59	-0.0344332	0.807189	2.13994	1.28517e-73
YDL060W	TSR1	0.01419	0.911329	-2.05441	1.33348e-58
YDL061C	RPS29B	0.00921461	0.943765	-1.85092	6.7889e-44
YDL063C	SYO1	0.451859	0.0383283	-2.01898	1.15774e-18
YDL064W	UBC9	0.130477	0.520827	-0.316938	0.00313134
YDL067C	COX9	0.136262	0.220703	0.916307	2.10509e-20
YDL069C	CBS1	0.251975	0.31614	0.694959	0.00610215
YDL070W	BDF2	-0.000371458	0.996782	-0.272883	0.00405297
YDL072C	YET3	0.0622151	0.509094	0.858368	9.86207e-21
YDL073W	AHK1	0.133562	0.354804	-0.51962	0.001523
YDL074C	BRE1	0.160817	0.23077	-0.523701	1.05876e-06
YDL075W	RPL31A	-0.136323	0.0442622	-2.25573	1.12898e-109
YDL076C	RXT3	-0.134299	0.0422172	0.17886	0.0903414
YDL077C	VAM6	-0.172844	0.17807	-0.411231	0.00337483
YDL078C	MDH3	0.294299	0.000254106	0.799566	1.43171e-28
YDL079C	MRK1	-0.392608	6.8353e-11	-0.135244	0.743506
YDL080C	THI3	-0.560804	7.25885e-17	-1.03769	7.45508e-29
YDL081C	RPP1A	0.0822707	0.49169	-2.0654	4.84902e-59
YDL082W	RPL13A	-0.101409	0.165051	-2.40605	3.55069e-113
YDL083C	RPS16A	-0.138388	0.0611475	-2.27864	1.00872e-117
YDL084W	SUB2	-0.0598784	0.618051	-0.277235	0.000597274
YDL085C-A	YDL085C-A	-0.0777948	0.399545	-0.73065	1.91096e-11
YDL085W	NDE2	-0.0759601	0.423706	2.2628	4.66011e-15
YDL086W	YDL086W	0.00669966	0.96321	0.633869	5.79446e-09
YDL088C	ASM4	-0.0380052	0.837527	-0.238903	0.0171423
YDL089W	NUR1	0.10901	0.491732	0.487684	7.09172e-05
YDL090C	RAM1	0.109578	0.451696	0.383261	0.00242523
YDL091C	UBX3	-0.0587797	0.74467	0.424364	6.83341e-05
YDL092W	SRP14	0.0674126	0.712381	-0.427517	0.000706106
YDL095W	PMT1	0.0643472	0.54373	-0.258338	0.00184173
YDL097C	RPN6	0.0289104	0.806301	0.195029	0.0125231
YDL101C	DUN1	0.0740165	0.728724	0.303352	0.00580222
YDL102W	POL3	0.0647135	0.748455	-0.302679	0.0448502
YDL107W	MSS2	0.142475	0.618982	0.499197	0.00257225
YDL110C	TMA17	-0.196647	0.00633243	1.20682	1.64796e-58
YDL111C	RRP42	-0.267239	0.00015274	-0.755238	1.56249e-13
YDL112W	TRM3	-0.140857	0.212292	-1.1588	7.32914e-20
YDL113C	ATG20	-0.0989745	0.437133	0.639907	4.30371e-09
YDL115C	IWR1	0.0961406	0.466041	0.708228	8.79072e-12
YDL116W	NUP84	-0.105745	0.443519	-0.507825	7.81135e-07
YDL117W	CYK3	0.0193648	0.90115	-0.847827	8.73223e-11
YDL120W	YFH1	-0.00213223	0.987205	-0.534181	9.56746e-06
YDL121C	YDL121C	-0.0321106	0.8038	-1.50348	4.79279e-30
YDL122W	UBP1	-0.248662	0.0316202	-0.807427	1.91471e-16
YDL123W	SNA4	-0.580019	3.02466e-15	0.624122	3.34689e-07
YDL124W	YDL124W	-0.0681317	0.397709	2.08089	9.05925e-162
YDL125C	HNT1	-0.048596	0.52971	0.356483	0.00021387
YDL126C	CDC48	-0.0715616	0.533656	0.349691	2.53865e-06
YDL127W	PCL2	-0.176197	0.017059	-0.279988	0.141056
YDL128W	VCX1	-0.151552	0.170825	0.577817	9.42e-10
YDL130W	RPP1B	-0.11074	0.18142	-1.88708	2.01923e-49
YDL130W-A	STF1	0.0677232	0.462099	2.05461	1.78112e-103
YDL131W	LYS21	-0.272195	0.000102682	-0.379652	5.83536e-06
YDL132W	CDC53	-0.1813	0.13158	0.207187	0.0181048
YDL133C-A	RPL41A	-0.0789631	0.333684	-0.849727	5.15124e-09
YDL133W	SRF1	-0.0679639	0.430098	0.407317	0.000415239
YDL135C	RDI1	-0.0313354	0.841093	0.333355	0.000523828
YDL136W	RPL35A	-0.101893	0.181818	-2.13829	1.1594e-98
YDL137W	ARF2	-0.297453	3.37479e-06	0.993143	4.64772e-32
YDL138W	RGT2	-0.31046	2.75312e-07	0.65538	3.25394e-07
YDL141W	BPL1	-1.23251	3.8078e-63	-0.348093	6.33193e-05
YDL142C	CRD1	-1.18096	6.02624e-44	1.16453	4.77098e-23
YDL143W	CCT4	0.0624605	0.618905	-0.581552	3.97688e-14
YDL144C	YDL144C	0.0344799	0.804578	0.991878	3.25051e-26
YDL146W	LDB17	-0.154838	0.333283	0.245248	0.0303689
YDL147W	RPN5	-0.0330685	0.822031	0.211365	0.00796303
YDL148C	NOP14	-0.00969576	0.95293	-2.4673	9.92186e-43
YDL149W	ATG9	0.0997293	0.48828	0.88917	1.93301e-10
YDL150W	RPC53	0.0963126	0.618905	-1.92197	3.89078e-34
YDL153C	SAS10	0.0557994	0.777595	-2.10113	9.35252e-52
YDL154W	MSH5	-0.515483	0.007425	0.0234753	0.913831
YDL155W	CLB3	0.0424842	0.756999	-0.237685	0.0216445
YDL156W	CMR1	0.127634	0.362128	-0.935941	2.16861e-06
YDL157C	YDL157C	0.0945849	0.556984	-0.729759	3.82119e-09
YDL158C	YDL158C	0.148567	0.629456	-1.09482	0.00757618
YDL159W	STE7	-0.0520172	0.69254	0.895885	7.87379e-06
YDL160C	DHH1	-0.0266335	0.840551	-0.43114	0.00186438
YDL161W	ENT1	0.027585	0.883707	-0.287856	0.0212297
YDL164C	CDC9	0.0233436	0.899121	-0.726145	3.11203e-08
YDL165W	CDC36	0.096357	0.58993	0.294977	0.0184371
YDL166C	FAP7	0.105303	0.511588	-0.440923	0.000611914
YDL167C	NRP1	0.460775	0.00805802	-2.29466	2.24587e-39
YDL168W	SFA1	0.266072	0.000644075	0.10012	0.255116
YDL169C	UGX2	0.243764	0.00900034	4.74405	1.75e-204
YDL171C	GLT1	-0.0350357	0.746833	-0.778518	5.04522e-07
YDL173W	PAR32	-0.0774038	0.339927	-0.26296	0.0280035
YDL174C	DLD1	-0.0946249	0.233641	0.479812	1.97161e-08
YDL175C	AIR2	-0.331685	0.000102389	-0.453962	0.000273939
YDL178W	DLD2	-0.179135	0.386976	-0.185551	0.0465643
YDL180W	YDL180W	-0.274654	0.0150674	0.278941	0.016014
YDL181W	INH1	-0.166677	0.0158922	1.58374	8.83332e-46
YDL182W	LYS20	-0.184193	0.00726775	-1.51415	9.58918e-82
YDL183C	YDL183C	0.103836	0.367655	0.416084	0.0138664
YDL184C	RPL41A	-0.167379	0.0181709	-1.18082	3.98793e-22
YDL185W	VMA1	0.169631	0.20513	0.219251	0.00226109
YDL188C	PPH22	-0.0715255	0.517688	-0.419996	1.1525e-05
YDL189W	RBS1	-0.00468769	0.978845	-0.568876	3.30067e-09
YDL191W	RPL35A	-0.0605649	0.524973	-2.00335	4.03032e-104
YDL192W	ARF1	-0.0767375	0.544071	-0.302044	0.00042428
YDL193W	NUS1	0.080919	0.54373	0.352993	0.000654071
YDL194W	SNF3	-0.0850156	0.481192	0.751375	0.000113447
YDL195W	SEC31	-0.44182	4.87027e-12	-0.130622	0.152603
YDL196W	YDL196W	-0.356414	2.8724e-06	0.7209	0.231165
YDL197C	ASF2	-0.420525	1.20015e-10	0.271654	0.0253724
YDL198C	GGC1	-0.0209038	0.885052	0.412838	7.31198e-08
YDL199C	YDL199C	-0.122248	0.354127	1.64645	2.97173e-26
YDL200C	MGT1	-0.0696045	0.626449	2.24456	2.91871e-18
YDL201W	TRM8	-0.0564853	0.812275	-1.29636	2.52373e-27
YDL202W	MRPL11	-0.0156435	0.895169	-0.436127	0.000149014
YDL204W	RTN2	0.0330028	0.727387	3.29187	3.57498e-133
YDL205C	HEM3	0.121563	0.101941	-0.679111	4.67847e-10
YDL206W	YDL206W	0.671203	5.07726e-14	0.654654	3.36662e-06
YDL207W	GLE1	0.362227	0.00732263	0.164961	0.143458
YDL208W	NHP2	0.000838281	0.993805	-2.05905	1.08766e-93
YDL209C	CWC2	0.0284519	0.835475	-0.655161	0.00225951
YDL210W	UGA4	0.215703	0.0879223	5.13047	1.4441e-18
YDL212W	SHR3	0.199865	0.106641	0.312759	0.00139161
YDL213C	NOP6	0.200318	0.105916	-1.87373	1.16111e-43
YDL214C	PRR2	-0.119579	0.102987	1.61269	1.80319e-11
YDL215C	GDH2	-0.264005	7.34308e-05	1.33308	1.11325e-47
YDL216C	RRI1	0.140484	0.281055	0.427257	0.00854142
YDL217C	TIM22	-0.284222	0.00917838	-0.521225	0.000162121
YDL218W	YDL218W	0.411291	0.0361674	1.19944	1.00363e-06
YDL222C	FMP45	0.148175	0.0419368	2.05552	5.50245e-36
YDL223C	HBT1	0.0774413	0.411739	2.15903	2.12783e-32
YDL224C	WHI4	0.552931	0.00253605	0.126518	0.228547
YDL225W	SHS1	-0.032524	0.837586	-0.506415	1.06012e-06
YDL229W	SSB1	0.157388	0.291422	-2.29798	1.28065e-124
YDL230W	PTP1	0.0460554	0.68259	0.369329	0.00133439
YDL231C	BRE4	0.0424334	0.710697	0.715655	2.22414e-14
YDL232W	OST4	-0.226922	0.0224099	0.0758764	0.589179
YDL233W	MFG1	0.12656	0.283542	0.441608	0.00105161
YDL234C	GYP7	0.138751	0.218622	0.575535	4.33767e-07
YDL235C	YPD1	-0.265634	0.0172192	-0.165305	0.120365
YDL236W	PHO13	-0.25004	0.0166678	0.550486	1.356e-09
YDL237W	AIM6	0.131179	0.452142	0.366232	4.83435e-05
YDL238C	GUD1	0.206691	0.204101	2.78572	5.94528e-161
YDL239C	ADY3	-0.610932	0.00906079	2.4697	2.7284e-70
YDL240W	LRG1	0.051995	0.809753	0.615742	0.000534233
YDR001C	NTH1	0.0682659	0.571926	1.1467	3.14719e-50
YDR003W	RCR2	-0.174658	0.112303	1.07332	4.39837e-26
YDR003W-A	YDR003W-A	0.18681	0.362364	1.12041	1.19201e-11
YDR004W	RAD57	-0.186606	0.175161	0.243444	0.0403518
YDR005C	MAF1	-0.181429	0.112717	0.481585	9.4693e-07
YDR009W	GAL3	0.287053	0.0640663	0.842343	0.0318907
YDR010C	YDR010C	-0.0911174	0.194478	1.7706	0.00102943
YDR011W	SNQ2	-0.166738	0.00685149	-0.00872396	0.939084
YDR012W	RPL4B	0.0522907	0.686145	-1.91748	3.10343e-84
YDR014W-A	HED1	0.0882274	0.784287	2.37654	0.00723454
YDR016C	DAD1	-0.120607	0.334909	0.471338	0.00266477
YDR017C	KCS1	-0.313062	0.0415884	0.160363	0.173913
YDR018C	YDR018C	-0.0336968	0.838104	2.52743	9.54428e-31
YDR019C	GCV1	0.255763	0.0416754	0.747727	7.44874e-19
YDR020C	DAS2	0.397771	0.0603553	-0.952946	3.29565e-06
YDR021W	FAL1	0.30974	0.139788	-1.77637	3.1924e-09
YDR022C	ATG31	0.0933905	0.375743	2.03491	4.8221e-63
YDR023W	SES1	0.149969	0.18338	-1.23026	1.75294e-60
YDR025W	RPS11B	-0.0931141	0.221117	-2.26386	1.47196e-126
YDR026C	NSI1	0.137881	0.389221	-0.436086	0.000237721
YDR027C	VPS54	-0.0512608	0.682041	0.226343	0.0361362
YDR028C	REG1	-0.0841336	0.397051	0.32162	0.00199045
YDR030C	RAD28	0.00761532	0.966789	1.29229	1.89012e-15
YDR031W	MIX14	-0.0288083	0.864161	1.46644	1.60901e-19
YDR032C	PST2	0.00307004	0.981402	1.62787	1.17504e-63
YDR033W	MRH1	-0.484279	2.85539e-06	-1.39977	4.10562e-39
YDR034C	LYS14	-0.640924	1.2189e-18	0.252652	0.0115049
YDR034C-D	YDR034C-D	NA	NA	-0.389865	0.0260153
YDR034W-B	YDR034W-B	-0.159863	0.0419554	1.16541	0.0437543
YDR035W	ARO3	-0.44806	1.90195e-09	-1.64313	5.30807e-93
YDR036C	EHD3	NA	NA	0.600683	1.72014e-09
YDR037W	KRS1	0.157792	0.778624	-1.94223	3.15185e-92
YDR038C	ENA5	NA	NA	0.547592	0.000438758
YDR039C	ENA2	NA	NA	0.591203	3.00537e-05
YDR040C	ENA1	-0.0634193	0.401427	0.638435	3.78796e-05
YDR041W	RSM10	-0.202376	0.000481863	0.0848264	0.48469
YDR042C	YDR042C	-0.457026	0.000983833	0.286223	0.721739
YDR043C	NRG1	-0.431387	1.53166e-13	-0.031306	0.798764
YDR044W	HEM13	-0.11457	0.11595	-1.71694	6.78162e-90
YDR045C	RPC11	0.427205	0.00257156	-1.00338	1.6295e-14
YDR046C	BAP3	-0.289908	0.000154396	-6.18084	0
YDR047W	HEM12	-0.036239	0.762013	-0.669028	1.55572e-16
YDR049W	VMS1	0.0317365	0.915164	-0.394783	0.000657684
YDR050C	TPI1	-0.078488	0.499861	-0.597105	7.80376e-10
YDR051C	DET1	0.00182497	0.991473	-0.350076	0.00167424
YDR052C	DBF4	-0.349504	0.000429324	0.029961	0.80769
YDR055W	PST1	-0.100434	0.239773	-0.386689	0.000544523
YDR056C	EMC10	0.14502	0.295779	0.31201	0.000845509
YDR058C	TGL2	-0.0721926	0.5004	0.504673	2.18931e-05
YDR059C	UBC5	0.328839	0.00239788	1.91308	6.11901e-23
YDR060W	MAK21	0.112119	0.430375	-2.09058	8.22645e-56
YDR061W	YDR061W	-0.0188922	0.877219	0.289152	0.0016104
YDR062W	LCB2	-0.0696409	0.564563	-0.308713	0.000100243
YDR064W	RPS13	-0.121128	0.272005	-1.86911	1.02206e-52
YDR065W	RRG1	0.427753	0.216999	-0.644379	0.000666341
YDR069C	DOA4	-0.141617	0.123662	0.602767	6.36222e-07
YDR070C	FMP16	0.158776	0.0751377	3.47509	1.27673e-28
YDR071C	PAA1	-0.466141	1.05985e-08	-0.0471374	0.602425
YDR074W	TPS2	-0.1312	0.0309006	0.781875	8.73212e-15
YDR075W	PPH3	-0.245958	0.00112975	-0.34202	0.0403518
YDR076W	RAD55	0.244891	0.087025	0.669161	1.83188e-05
YDR077W	SED1	0.134895	0.0421094	-0.197565	0.00897131
YDR078C	SHU2	0.16737	0.221934	0.807325	1.32685e-05
YDR079W	PET100	0.410622	0.000890831	0.304677	0.05237
YDR081C	PDC2	-0.118162	0.507928	-0.412598	0.000590365
YDR083W	RRP8	0.0461262	0.812648	-1.59752	9.17524e-30
YDR084C	TVP23	-0.0991711	0.568835	0.263586	0.00801607
YDR085C	AFR1	0.0448517	0.916697	0.81045	2.76272e-10
YDR087C	RRP1	-0.0350416	0.879174	-1.37388	1.16947e-27
YDR089W	VTC5	-0.556583	1.07544e-07	0.354594	0.000774403
YDR090C	YDR090C	0.0572827	0.642168	1.64846	3.76239e-33
YDR091C	RLI1	0.130947	0.445468	-2.00827	3.04041e-87
YDR092W	UBC13	0.142917	0.340765	0.267195	0.0174362
YDR093W	DNF2	-0.138427	0.242763	-0.24472	0.0112351
YDR096W	GIS1	-0.2002	0.00275421	0.534213	0.000793572
YDR097C	MSH6	-0.12007	0.406772	-0.800334	7.83143e-09
YDR098C	GRX3	0.0152763	0.929183	-0.781558	4.0682e-17
YDR099W	BMH2	-0.302767	1.50869e-05	0.557238	2.66741e-14
YDR100W	TVP15	-0.289135	0.000282877	1.11827	6.13142e-17
YDR101C	ARX1	-0.0253229	0.855139	-1.98714	4.15894e-62
YDR104C	SPO71	0.122578	0.399408	0.810088	1.32685e-05
YDR105C	TMS1	0.256777	0.0802528	0.278123	0.00204601
YDR108W	TRS85	-0.0941457	0.561071	0.359676	0.00364626
YDR110W	FOB1	-0.000599366	0.996595	-0.499839	0.00227318
YDR112W	YDR112W	0.059973	0.839001	-1.18732	0.0377776
YDR113C	PDS1	0.0811889	0.430244	0.357552	0.000143905
YDR115W	MRX14	0.0792346	0.443519	0.521101	0.000122555
YDR117C	TMA64	0.0773914	0.66442	-0.291333	0.00938624
YDR119W-A	COX26	-0.489829	6.05419e-18	-0.0256079	0.981686
YDR120C	TRM1	0.0817182	0.590115	-1.78325	2.89292e-46
YDR121W	DPB4	0.123261	0.397875	-0.876008	2.73562e-10
YDR122W	KIN1	0.0543771	0.688691	0.770498	8.09548e-17
YDR123C	INO2	-0.27492	0.00113219	-0.210308	0.320037
YDR124W	YDR124W	-0.268688	0.00210906	-0.540653	9.67958e-05
YDR126W	SWF1	0.176992	0.249469	-0.909385	1.68719e-09
YDR127W	ARO1	-0.461572	9.52181e-07	-0.911269	2.98255e-31
YDR128W	MTC5	-0.164635	0.154369	0.270082	0.0344415
YDR129C	SAC6	0.0101498	0.952085	0.770041	2.54902e-25
YDR130C	FIN1	-0.157444	0.223412	0.317231	0.0047726
YDR131C	YDR131C	-0.225216	0.183949	0.550831	0.00100492
YDR132C	YDR132C	-0.536054	6.76767e-12	0.444056	0.00688941
YDR133C	YDR133C	-1.10656	1.8126e-26	0.766331	5.65418e-10
YDR135C	YCF1	-0.0752865	0.54292	0.559576	3.48252e-10
YDR138W	HPR1	-0.290604	0.0074006	-0.637647	6.3608e-07
YDR140W	MTQ2	0.191478	0.35729	0.368182	0.00666295
YDR143C	SAN1	-0.0252149	0.896264	-0.481256	5.78441e-06
YDR144C	MKC7	-0.103144	0.395123	-1.14851	2.12127e-33
YDR145W	TAF12	-0.0944061	0.439588	-0.672769	3.86743e-13
YDR147W	EKI1	0.0244249	0.853508	0.30714	0.00803401
YDR148C	KGD2	-0.171031	0.0705211	0.263404	0.00101854
YDR150W	NUM1	-0.215021	0.00801554	0.43677	0.000203532
YDR151C	CTH1	-0.0733838	0.427724	-0.690581	4.6918e-08
YDR152W	GIR2	-0.0805261	0.374554	-1.25748	5.91974e-34
YDR153C	ENT5	-0.500771	4.36028e-13	-0.27462	0.00640516
YDR155C	CPR1	0.0140135	0.898441	0.231002	0.00686401
YDR156W	RPA14	0.0153688	0.888223	-1.36291	1.57184e-40
YDR158W	HOM2	-0.127331	0.209209	-0.768812	4.65256e-21
YDR159W	SAC3	-0.0975182	0.602319	-0.432795	0.00114594
YDR161W	ACL4	0.116403	0.412616	-1.93004	7.45921e-43
YDR162C	NBP2	0.183813	0.163002	-0.241662	0.0459179
YDR163W	CWC15	0.145957	0.345894	-0.397727	0.00210826
YDR165W	TRM82	0.203257	0.161463	-2.05507	4.35049e-49
YDR168W	CDC37	0.280874	0.196988	0.305603	0.000984041
YDR169C	STB3	-0.264497	0.0300972	-0.0330275	0.813661
YDR169C-A	YDR169C-A	-0.376359	0.032098	1.35919	0.0402037
YDR170C	SEC7	-0.0407171	0.748455	0.261949	0.0126948
YDR171W	HSP42	-0.495721	2.9186e-16	-0.00660813	0.964471
YDR172W	SUP35	-0.398508	1.20934e-09	-1.15105	9.6722e-31
YDR173C	ARG82	-0.14684	0.0282858	0.401131	0.00627627
YDR174W	HMO1	-0.144573	0.0307614	0.0449511	0.633307
YDR178W	SDH4	-0.362436	0.00114747	0.54229	4.03576e-05
YDR179W-A	NVJ3	0.398974	0.0165778	0.550022	0.00441562
YDR180W	SCC2	0.0752544	0.728724	-0.732596	0.000272952
YDR182W-A	YDR182W-A	-0.616589	0.000389941	1.67364	0.00139637
YDR184C	ATC1	0.0771076	0.733023	-1.96362	7.45047e-21
YDR185C	UPS3	0.00650576	0.968248	0.641217	5.91966e-05
YDR186C	SND1	-0.434942	3.6176e-13	-0.486314	2.61482e-06
YDR188W	CCT6	-0.227028	0.000907016	-0.325785	5.65057e-05
YDR190C	RVB1	0.0541219	0.711279	-1.03005	5.17786e-38
YDR191W	HST4	0.0444215	0.752875	-0.530119	0.00843291
YDR192C	NUP42	0.0325342	0.834134	-0.503381	0.000569807
YDR194C	MSS116	0.122947	0.218163	-0.647728	2.24518e-11
YDR195W	REF2	0.123442	0.216395	-0.655075	9.89637e-06
YDR196C	CAB5	0.144707	0.395504	0.567041	3.03921e-08
YDR197W	CBS2	0.144569	0.397051	0.305306	0.0216795
YDR198C	RKM2	-0.178773	0.326285	-0.896131	9.79418e-07
YDR201W	SPC19	0.0664576	0.68826	0.270448	0.0392858
YDR202C	RAV2	0.259001	0.0641516	0.777975	1.55256e-08
YDR204W	COQ4	0.255095	0.0977182	1.25449	1.09736e-48
YDR206W	EBS1	-0.202354	0.077514	-0.725376	4.36897e-15
YDR208W	MSS4	-0.0602262	0.4631	0.283327	0.00389277
YDR210W-B	YDR210W-B	0.593885	0.524828	-0.491896	0.00295174
YDR211W	GCD6	0.0388078	0.729469	-1.18223	1.14918e-33
YDR212W	TCP1	0.0565289	0.728739	-0.496403	6.25748e-09
YDR213W	UPC2	-0.0748558	0.480667	-1.15293	8.51824e-17
YDR214W	AHA1	-0.333587	0.000704485	0.0834358	0.351891
YDR216W	ADR1	-0.0301294	0.893469	0.772472	0.00338919
YDR218C	SPR28	0.11612	0.514613	2.63113	0.000122762
YDR219C	MFB1	-0.0331762	0.814664	0.641294	1.33458e-08
YDR222W	YDR222W	0.00998438	0.941043	-0.990975	9.21344e-17
YDR223W	CRF1	0.337206	0.00772414	0.37812	0.0412593
YDR224C	HTB1	-0.0216643	0.845044	0.382773	5.64511e-05
YDR225W	HTA1	0.240301	0.0253299	0.420603	4.05385e-06
YDR226W	ADK1	-0.0453223	0.707121	-0.705	6.26173e-16
YDR228C	PCF11	-0.0485534	0.729076	-0.588815	9.88482e-07
YDR229W	IVY1	0.0832064	0.573785	0.334479	0.00093664
YDR231C	COX20	-0.104792	0.235896	0.381543	0.0012344
YDR232W	HEM1	-0.0444077	0.652799	-1.38721	6.18301e-63
YDR233C	RTN1	-0.303554	4.93219e-07	-0.632769	8.79947e-19
YDR234W	LYS4	-0.246499	0.0001515	-1.86652	6.3729e-106
YDR236C	FMN1	0.068457	0.579981	0.243362	0.0278455
YDR238C	SEC26	0.0966442	0.433595	-0.190489	0.0184557
YDR240C	SNU56	0.337907	0.0158332	-0.244674	0.170492
YDR241W	YDR241W	0.486725	0.01907	-0.333803	0.32126
YDR242W	AMD2	0.0310088	0.794066	2.35123	1.79467e-77
YDR243C	PRP28	0.283918	0.00963005	0.343591	0.0420082
YDR244W	PEX5	0.256188	0.019189	0.171804	0.228149
YDR245W	MNN10	-0.259486	0.00557313	-0.10406	0.305812
YDR246W	TRS23	0.0363386	0.808194	0.316353	0.0030782
YDR247W	VHS1	-0.143493	0.0349428	0.163246	0.302708
YDR251W	PAM1	-0.037	0.724996	0.23954	0.00892796
YDR253C	MET32	-0.0639324	0.734366	0.576287	2.83882e-05
YDR254W	CHL4	-0.153703	0.0936052	0.506278	4.1958e-06
YDR255C	RMD5	-0.107453	0.266352	0.421561	0.0015371
YDR256C	CTA1	-0.0886087	0.390805	0.545235	0.000505973
YDR257C	RKM4	-0.725506	2.37651e-20	-0.847956	1.01077e-12
YDR258C	HSP78	-0.836224	1.77868e-07	0.404633	0.00149698
YDR260C	SWM1	0.0528291	0.684499	0.32186	0.00707312
YDR261C	EXG2	-0.0400797	0.838104	0.173625	0.049397
YDR261W-B	YDR261W-B	0.540164	0.00204657	-1.0056	6.21948e-07
YDR262W	YDR262W	-0.0950424	0.237539	0.764518	1.93735e-18
YDR263C	DIN7	0.0315594	0.872951	0.568744	0.010972
YDR264C	AKR1	0.0737452	0.440851	0.260653	0.020072
YDR265W	PEX10	0.112957	0.280993	0.464738	0.000741
YDR266C	HEL2	0.161674	0.228578	-1.00117	4.98975e-22
YDR267C	CIA1	0.17837	0.173478	-0.281186	0.0289392
YDR270W	CCC2	-0.0620006	0.562341	0.566606	3.28049e-05
YDR272W	GLO2	0.136258	0.235311	1.48549	1.97227e-74
YDR273W	DON1	-0.550692	2.37177e-06	1.59646	1.3286e-20
YDR274C	YDR274C	0.151577	0.0146954	-1.35494	1.82555e-11
YDR275W	BSC2	0.538704	2.37264e-17	0.802483	8.47281e-12
YDR276C	PMP3	-0.244355	1.71461e-06	0.57041	4.57427e-08
YDR277C	MTH1	-0.260125	0.00030566	0.841165	0.0819498
YDR279W	RNH202	0.130561	0.444057	-0.935424	1.27597e-09
YDR280W	RRP45	-0.0609401	0.71591	-0.222905	0.0432412
YDR282C	MRX10	0.0580671	0.73938	1.3602	4.16743e-08
YDR283C	GCN2	-0.42152	1.53119e-06	0.502842	2.68553e-05
YDR284C	DPP1	-0.116458	0.198788	0.763235	2.87199e-17
YDR286C	YDR286C	0.169893	0.230344	0.716146	2.55371e-05
YDR287W	INM2	0.0464042	0.728281	1.31462	3.19949e-34
YDR288W	NSE3	-0.0783435	0.60592	0.449262	0.000367846
YDR291W	HRQ1	0.110004	0.490656	-0.385311	0.0106582
YDR293C	SSD1	-1.80231	8.15393e-22	0.169349	0.060674
YDR295C	HDA2	0.0739848	0.513304	-0.33382	0.0147335
YDR296W	MHR1	0.0504029	0.67716	0.230043	0.0129646
YDR297W	SUR2	-0.120376	0.186352	-0.281382	0.0022016
YDR298C	ATP5	0.260134	0.00822539	1.22751	5.57584e-41
YDR299W	BFR2	0.320955	0.00076019	-2.02679	1.18931e-25
YDR300C	PRO1	-0.109157	0.230649	-1.72775	5.07831e-37
YDR301W	CFT1	-0.104184	0.255243	-0.480005	0.000390327
YDR303C	RSC3	-0.460175	4.18786e-08	-0.292186	0.00722507
YDR304C	CPR5	0.31819	0.00881634	0.615963	1.70464e-16
YDR305C	YDR305C	-0.57631	1.94764e-07	0.356957	0.00178477
YDR306C	YDR306C	-0.0115097	0.918435	0.338415	0.00135261
YDR307W	PMT7	-0.0779028	0.470696	0.37877	0.00117092
YDR308C	SRB7	0.0349645	0.891472	0.384228	0.00404506
YDR309C	GIC2	-0.176305	0.0290976	0.0974877	0.544815
YDR310C	SUM1	-0.0713377	0.524374	-0.411024	0.000105221
YDR311W	TFB1	-0.0311016	0.80568	-0.270051	0.0487423
YDR312W	SSF2	-0.0147897	0.898441	-1.10937	6.54537e-10
YDR313C	PIB1	-0.130221	0.170664	0.803002	7.98191e-12
YDR314C	RAD34	-0.0429372	0.897202	0.603014	0.0056887
YDR315C	IPK1	0.107862	0.651841	0.802613	1.04376e-08
YDR317W	HIM1	0.204868	0.538373	0.538787	0.00266477
YDR319C	YFT2	-0.108333	0.460453	0.560045	6.50904e-07
YDR320C	SWA2	0.138835	0.251049	0.320758	0.00112604
YDR320C-A	DAD4	0.157138	0.261062	0.411902	0.0252789
YDR321W	ASP1	0.141987	0.273436	-1.47258	5.84545e-51
YDR322C-A	TIM11	0.181222	0.206226	0.815909	2.46917e-15
YDR324C	UTP4	0.0266131	0.867722	-2.32492	1.24539e-48
YDR326C	YSP2	-0.146884	0.181062	0.453518	0.00185955
YDR328C	SKP1	-0.00317615	0.985167	0.328136	0.000162679
YDR330W	UBX5	0.0805853	0.485082	0.538074	2.42955e-09
YDR331W	GPI8	-0.103542	0.37405	-0.372427	0.00292897
YDR332W	IRC3	-0.0978357	0.713933	0.307738	0.0485564
YDR333C	RQC1	-0.018192	0.879217	-0.603385	1.44583e-08
YDR334W	SWR1	-0.0205615	0.863632	-0.623015	2.0647e-06
YDR335W	MSN5	-0.0416483	0.715166	0.264258	0.00562211
YDR338C	YDR338C	0.323455	0.0455096	0.284994	0.0372384
YDR339C	FCF1	-0.0121949	0.919616	-1.3107	5.00632e-30
YDR340W	YDR340W	-0.00742518	0.954767	1.61764	0.014114
YDR341C	YDR341C	0.424479	5.38702e-08	-1.54449	3.60646e-67
YDR342C	HXT7	-0.216244	0.000209189	0.783511	0.449895
YDR343C	HXT6	-0.646128	6.20462e-26	0.610679	0.554177
YDR344C	YDR344C	-0.213314	0.000163263	-1.12288	0.00155868
YDR345C	HXT3	-0.475216	9.72177e-14	0.466785	0.0930876
YDR349C	YPS7	0.195912	0.0963195	-0.2494	0.0119278
YDR350C	ATP22	0.0530769	0.734016	0.382387	0.0102625
YDR351W	SBE2	0.127947	0.33566	-0.490304	0.000768801
YDR352W	YPQ2	0.010489	0.945462	1.00703	9.56456e-27
YDR353W	TRR1	-0.497662	9.54292e-12	0.211062	0.00443712
YDR354W	TRP4	-1.18137	2.39451e-59	-0.07129	0.472772
YDR356W	SPC110	-0.380518	5.42462e-05	0.414485	0.0011296
YDR357C	CNL1	-0.0398191	0.731792	0.41649	0.0148996
YDR358W	GGA1	-0.0869994	0.375917	0.960555	4.20151e-21
YDR359C	EAF1	0.0141616	0.89777	-0.752643	3.87396e-11
YDR360W	YDR360W	0.159311	0.73938	-1.26177	0.0257217
YDR361C	BCP1	0.0515737	0.749628	-0.657818	3.52751e-07
YDR362C	TFC6	0.104089	0.457122	0.905943	2.16592e-17
YDR364C	CDC40	0.185422	0.300529	-0.597791	0.000260517
YDR365C	ESF1	0.177342	0.224054	-1.77715	4.45216e-38
YDR365W-B	YDR365W-B	0.258258	0.167065	-0.91829	0.0124446
YDR367W	KEI1	0.164609	0.338174	-0.376439	0.00165288
YDR368W	YPR1	0.00838753	0.962947	-0.19292	0.0145596
YDR369C	XRS2	0.223441	0.303543	0.402544	0.012901
YDR371W	CTS2	-0.0179005	0.915504	0.620783	0.000210463
YDR372C	VPS74	-0.273668	0.00920568	-0.280415	0.00122391
YDR373W	FRQ1	-0.32205	0.000854383	0.191817	0.116632
YDR376W	ARH1	0.00503811	0.977491	0.446148	2.66526e-05
YDR377W	ATP17	0.0135141	0.921471	0.936836	7.66812e-26
YDR379C-A	SDH6	-0.138452	0.209807	1.31763	1.16514e-22
YDR379W	RGA2	-0.133143	0.14422	0.245476	0.0275874
YDR380W	ARO10	-0.154226	0.156222	5.75376	0
YDR381C-A	YDR381C-A	0.149141	0.109278	0.714756	2.66639e-05
YDR381W	YRA1	-0.266653	0.0242484	-0.364854	8.1936e-07
YDR382W	RPP2B	0.165531	0.0603926	-2.0035	4.34855e-66
YDR383C	NKP1	0.0560418	0.682081	-0.803176	2.58981e-10
YDR384C	ATO3	0.0346093	0.720249	-0.557086	5.20662e-05
YDR385W	EFT1	0.0650645	0.432839	-1.4499	1.88447e-95
YDR386W	MUS81	0.297234	0.0381145	0.891603	1.98902e-08
YDR387C	CIN10	0.0400361	0.762013	0.790327	1.62364e-13
YDR388W	RVS167	0.0161413	0.907286	0.560489	1.16583e-14
YDR389W	SAC7	-0.252684	2.53622e-05	-0.140504	0.211034
YDR390C	UBA2	-0.0522857	0.588906	-0.407493	0.0005129
YDR391C	YDR391C	0.164037	0.191637	2.81776	5.10471e-224
YDR393W	SHE9	-0.268059	0.0476172	-0.340375	0.0246054
YDR395W	SXM1	-0.188922	0.102229	-1.15054	3.94117e-35
YDR398W	UTP5	0.0896406	0.361792	-2.0947	6.06007e-44
YDR399W	HPT1	-0.203479	0.0709679	-0.507587	2.71883e-10
YDR400W	URH1	0.000770088	0.996607	-0.41701	0.00046075
YDR404C	RPB7	0.200508	0.0243842	-0.140189	0.121146
YDR406W	PDR15	-0.30146	1.47495e-06	0.979892	0.00452212
YDR407C	TRS120	-0.0374735	0.795248	-0.342448	0.00379964
YDR408C	ADE8	-0.169939	0.0309715	-0.925401	7.47086e-30
YDR409W	SIZ1	-0.163785	0.0386516	-0.358814	0.0324363
YDR411C	DFM1	0.129461	0.376716	0.482567	1.78755e-09
YDR412W	RRP17	0.158294	0.255926	-1.87976	7.01695e-07
YDR414C	ERD1	0.0382805	0.851422	-0.382204	0.00433
YDR418W	RPL12B	-0.141675	0.0609855	-2.05345	1.1159e-69
YDR419W	RAD30	0.222129	0.115954	0.316583	0.0124611
YDR421W	ARO80	0.16211	0.297835	1.85521	1.72306e-57
YDR422C	SIP1	-0.33541	0.000115919	0.159193	0.145129
YDR423C	CAD1	-0.229708	0.0320087	-0.162673	0.325449
YDR424C	DYN2	0.359806	0.00675979	1.04594	2.45279e-12
YDR425W	SNX41	0.193664	0.14692	0.490347	0.00263609
YDR428C	BNA7	0.414653	0.0215542	-0.844421	1.89787e-10
YDR429C	TIF35	0.136845	0.241485	-1.48347	2.49762e-77
YDR430C	CYM1	0.0805446	0.581328	0.236481	0.0410071
YDR432W	NPL3	0.0697858	0.610851	-0.884368	6.98865e-31
YDR434W	GPI17	-0.11274	0.399545	0.217132	0.0214434
YDR435C	PPM1	-0.174389	0.0644855	0.618644	2.63306e-08
YDR436W	PPZ2	-0.166039	0.114416	0.666936	3.7432e-08
YDR438W	THI74	-1.41801	1.61971e-77	-0.369016	0.0134507
YDR440W	DOT1	0.140977	0.38416	-0.371023	0.0141126
YDR441C	APT2	-0.040783	0.630689	0.260807	0.0120795
YDR447C	RPS17B	-0.128477	0.104203	-2.27523	8.5907e-106
YDR448W	ADA2	-0.111008	0.177035	-0.549067	0.00352122
YDR449C	UTP6	0.360274	0.00413215	-2.34893	3.0741e-34
YDR450W	RPS18B	-0.00140959	0.98945	-2.01123	8.21221e-94
YDR451C	YHP1	-0.0622931	0.500914	0.317326	0.0308033
YDR452W	PPN1	-0.0481379	0.622351	0.254944	0.0065549
YDR453C	TSA2	-0.125153	0.437025	3.18998	1.17784e-220
YDR454C	GUK1	0.0939019	0.488683	-0.595109	2.21259e-10
YDR456W	NHX1	-0.0171432	0.90684	0.753231	1.0047e-17
YDR459C	PFA5	0.0754073	0.612297	0.774142	8.29112e-13
YDR461C-A	YDR461C-A	0.181197	0.0581367	2.05349	8.77863e-15
YDR461W	MFA1	-0.195659	0.282481	2.37717	0.00149807
YDR465C	RMT2	0.0963215	0.38268	-2.682	1.683e-73
YDR469W	SDC1	0.00462851	0.981402	-0.459748	0.000915728
YDR471W	RPL27B	-0.0936495	0.20513	-2.22445	7.84489e-100
YDR472W	TRS31	-0.231693	0.165572	-0.310203	0.00741754
YDR475C	JIP4	-0.252239	0.000439872	0.224936	0.0352908
YDR476C	YDR476C	-0.027207	0.818765	0.430751	5.57467e-07
YDR478W	SNM1	0.0359751	0.843227	-1.0922	3.00905e-10
YDR479C	PEX29	-0.201518	0.0199943	0.700876	7.6398e-13
YDR480W	DIG2	-0.201518	0.0199943	0.578384	1.14689e-06
YDR481C	PHO8	-0.31588	0.000325365	1.73223	3.24984e-74
YDR484W	VPS52	-0.514479	6.1371e-06	-0.246308	0.112681
YDR486C	VPS60	0.444508	0.00196249	0.602514	9.79791e-09
YDR487C	RIB3	-0.0708208	0.351646	-0.784587	2.07437e-21
YDR488C	PAC11	0.147449	0.2645	0.274471	0.0435375
YDR490C	PKH1	0.0623081	0.54222	0.307877	0.0109527
YDR492W	IZH1	0.0547993	0.598024	-0.31329	0.0160444
YDR493W	MZM1	0.344246	0.0188592	-0.315549	0.0388585
YDR496C	PUF6	-0.484684	5.54485e-09	-2.0596	8.33307e-49
YDR497C	ITR1	-0.348754	2.06758e-07	0.0520644	0.542346
YDR498C	SEC20	0.17596	0.125769	-0.297617	0.00402886
YDR500C	RPL37B	0.0977436	0.283205	-1.94714	3.84163e-57
YDR501W	PLM2	0.0879315	0.345025	0.434684	0.0225438
YDR502C	SAM2	-0.269579	0.0032335	0.200867	0.0431532
YDR504C	SPG3	-0.562758	0.137008	1.0129	1.92472e-05
YDR505C	PSP1	0.156077	0.025151	0.86112	1.02597e-12
YDR506C	GMC1	0.00887888	0.946537	1.96017	7.53744e-20
YDR507C	GIN4	0.310593	0.00496113	-0.48364	0.000490081
YDR508C	GNP1	0.218621	0.000762217	-4.75878	0
YDR511W	SDH7	0.111531	0.476362	0.398459	0.00174188
YDR512C	EMI1	-0.259266	0.00346683	0.862864	4.98673e-12
YDR513W	GRX2	-0.217914	0.00498191	1.39994	2.874e-41
YDR514C	YDR514C	0.0180389	0.937572	-1.2036	5.34853e-22
YDR515W	SLF1	-0.000441045	0.997865	-0.648152	0.000305446
YDR516C	EMI2	-0.227651	0.0153287	0.261297	0.0554609
YDR518W	EUG1	-0.434468	1.69908e-05	-0.20074	0.0502397
YDR519W	FPR2	-0.0232405	0.890347	0.186354	0.04748
YDR524C	AGE1	-0.271923	0.0175061	-0.213458	0.101558
YDR524C-B	YDR524C-B	-0.13279	0.0508957	-0.445312	2.88669e-05
YDR524W-C	YDR524W-C	-0.230332	0.0481705	-0.434551	2.27814e-05
YDR525W-A	SNA2	-0.10737	0.122516	0.62956	0.000247187
YDR527W	RBA50	-0.185033	0.0066224	-1.29589	9.33765e-28
YDR528W	HLR1	0.0746708	0.493634	-1.4347	2.25667e-18
YDR529C	QCR7	-0.1191	0.183526	0.295068	0.00145654
YDR530C	APA2	-0.186652	0.0406974	0.597894	1.87199e-10
YDR531W	CAB1	-0.188603	0.0381068	-0.957776	2.64108e-23
YDR533C	HSP31	-0.0709077	0.415483	2.65441	2.06873e-122
YDR534C	FIT1	-0.671736	1.49818e-07	0.283441	0.0595904
YDR535C	YDR535C	0.36435	0.000131445	0.129208	0.673703
YDR536W	STL1	0.315947	1.07463e-05	0.400119	0.0382586
YDR539W	FDC1	-0.269424	0.0972297	0.366339	0.000188723
YDR540C	IRC4	0.0870642	0.443519	0.845823	0.000186965
YDR541C	YDR541C	-1.05741	5.65504e-27	-1.20139	2.07913e-30
YEL003W	GIM4	0.0323479	0.878908	-0.443223	9.5893e-05
YEL004W	YEA4	0.419667	0.0224099	-0.107476	0.54389
YEL005C	VAB2	0.48202	0.0109577	0.274642	0.049397
YEL006W	YEA6	-0.281172	0.020858	0.849433	2.80248e-20
YEL007W	MIT1	-0.448419	2.51055e-13	-0.12023	0.286055
YEL009C	GCN4	-0.0782447	0.309825	-0.881143	7.02764e-31
YEL011W	GLC3	-0.283975	1.54763e-06	2.31545	1.33773e-10
YEL012W	UBC8	0.0454121	0.63908	1.98829	1.78842e-94
YEL013W	VAC8	-0.246825	0.0158332	0.164139	0.0978812
YEL015W	EDC3	0.0184822	0.922968	-0.376415	1.44101e-05
YEL016C	NPP2	0.0397416	0.843227	0.248371	0.0250983
YEL017C-A	PMP2	-0.324699	3.88836e-05	-0.359865	1.16641e-06
YEL020C	PXP1	0.0760242	0.650788	0.954632	1.97699e-18
YEL020W-A	TIM9	0.522897	0.000386258	-0.492171	0.0338471
YEL022W	GEA2	0.194103	0.163533	-0.784757	2.58981e-10
YEL024W	RIP1	0.0928449	0.403557	0.402967	0.000453812
YEL026W	SNU13	-0.205927	0.0736132	-1.93398	1.73888e-70
YEL027W	VMA3	0.0220855	0.847513	0.194141	0.0189868
YEL029C	BUD16	-0.456047	7.909e-05	-1.26201	4.2899e-30
YEL030W	ECM10	0.35858	0.194726	0.489577	0.00190691
YEL032W	MCM3	-0.0211433	0.849786	-0.434069	3.80741e-05
YEL033W	MTC7	-0.292831	0.000474565	-0.790192	9.36159e-06
YEL036C	ANP1	-0.0764568	0.327418	-0.532848	2.11011e-11
YEL037C	RAD23	-0.0220164	0.879217	-0.534617	8.15733e-10
YEL038W	UTR4	-0.268829	2.28824e-05	0.838423	2.30735e-17
YEL039C	CYC7	-0.298461	2.23181e-06	1.90759	1.08043e-11
YEL040W	UTR2	-0.236586	0.0123598	-1.84236	4.80328e-58
YEL041W	YEF1	0.431933	1.08448e-06	1.40847	1.57714e-36
YEL042W	GDA1	-0.0556844	0.682623	-0.338825	5.41902e-05
YEL043W	YEL043W	-0.301974	0.000552492	-0.46536	2.51569e-06
YEL046C	GLY1	-0.112243	0.106133	-1.38332	6.75787e-61
YEL047C	FRD1	-0.247951	0.00935551	0.150212	0.0739685
YEL048C	TCA17	-0.0967618	0.756999	-0.681256	0.00182564
YEL051W	VMA8	-0.195733	0.0750709	0.300283	0.000234148
YEL053C	MAK10	-0.135574	0.293572	-1.47247	4.96393e-28
YEL054C	RPL12B	-0.22816	0.000717992	-2.36608	9.09134e-150
YEL055C	POL5	0.164567	0.206526	-1.33285	2.93775e-33
YEL056W	HAT2	0.131824	0.299126	-0.494826	4.36141e-07
YEL058W	PCM1	0.269179	3.14597e-05	1.21876	7.49049e-57
YEL059C-A	SOM1	0.218159	0.000430881	-0.798231	4.86621e-05
YEL059W	YEL059W	0.0486608	0.525737	0.996927	3.27415e-06
YEL060C	PRB1	-0.0208388	0.814664	2.3855	4.6789e-161
YEL061C	CIN8	-0.454729	8.67354e-08	-0.100275	0.54615
YEL062W	NPR2	0.188653	0.0977182	0.789894	8.24028e-08
YEL063C	CAN1	-0.125298	0.108462	2.02244	6.30951e-102
YEL064C	AVT2	-0.614326	9.52181e-07	1.23198	4.81388e-23
YEL065W	SIT1	0.041145	0.73938	0.997335	6.31385e-22
YEL066W	YEL066W	0.0515457	0.742271	2.46972	4.46987e-131
YEL067C	YEL067C	-0.00891046	0.956637	1.01544	0.00814854
YER001W	MNN1	-0.0564021	0.574919	0.275794	0.00153136
YER002W	NOP16	0.146409	0.30646	-1.02468	4.32099e-23
YER003C	PMI40	0.0450851	0.706185	-0.359386	0.000278242
YER004W	FMP52	0.038717	0.74467	0.723278	7.66093e-20
YER006W	NUG1	-0.0338637	0.806927	-1.65846	1.11433e-45
YER007C-A	TMA20	-0.0509773	0.814664	-0.627714	3.65007e-11
YER010C	YER010C	0.195706	0.254892	1.09315	1.98247e-31
YER011W	TIR1	-0.150835	0.173723	-0.688631	0.0477062
YER012W	PRE1	0.328551	0.00677893	0.461922	1.25298e-08
YER017C	AFG3	-0.143639	0.0988584	0.364282	0.000173066
YER018C	SPC25	0.0717121	0.658521	0.60325	4.54467e-10
YER019C-A	SBH2	-0.21301	0.00111331	-0.261175	0.0229412
YER019W	ISC1	0.00297745	0.984293	0.573473	1.11683e-09
YER020W	GPA2	-0.204108	0.00156308	0.325813	0.00364626
YER021W	RPN3	-0.35441	3.68078e-05	0.212818	0.00912825
YER023W	PRO3	-0.0710264	0.668211	0.679176	8.32508e-16
YER024W	YAT2	0.483036	1.28383e-06	-0.258331	0.121563
YER025W	GCD11	0.476677	3.42029e-07	-1.51344	8.38052e-57
YER026C	CHO1	-0.144209	0.0722	0.729139	1.00819e-15
YER028C	MIG3	-0.458135	3.59102e-13	0.0550735	0.722911
YER030W	CHZ1	0.0227352	0.893994	0.634936	8.90369e-12
YER031C	YPT31	0.00365095	0.981402	0.385482	1.73703e-06
YER033C	ZRG8	0.0705282	0.455622	0.842084	3.07807e-11
YER035W	EDC2	0.0458572	0.536375	0.600553	8.12314e-10
YER036C	ARB1	-0.00509935	0.962174	-1.32291	5.62672e-66
YER037W	PHM8	0.00924663	0.929183	1.39087	7.91552e-58
YER038C	KRE29	-0.201422	0.29211	0.444356	0.0276094
YER039C	HVG1	-0.00597525	0.968191	1.30717	1.3334e-12
YER039C-A	YER039C-A	-0.00597525	0.968191	1.23753	4.23277e-06
YER040W	GLN3	-0.0308868	0.83147	-0.4967	0.000108514
YER041W	YEN1	-0.0475378	0.859377	0.653912	3.45756e-06
YER042W	MXR1	-0.01087	0.944115	0.632471	4.51799e-06
YER043C	SAH1	-0.300907	0.000774382	-0.58143	4.10527e-15
YER045C	ACA1	-0.530613	3.99219e-10	-0.694472	1.64234e-12
YER046W	SPO73	-0.573209	2.22471e-14	1.40667	1.07544e-25
YER048C	CAJ1	-0.127055	0.267314	0.489838	1.03736e-09
YER048W-A	ISD11	0.0787626	0.497339	0.395675	1.94107e-05
YER049W	TPA1	0.185446	0.102643	-1.09135	3.95025e-25
YER050C	RSM18	0.0907233	0.467763	0.323549	0.00113733
YER052C	HOM3	0.00628424	0.968191	-1.79546	1.43956e-81
YER053C	PIC2	-0.134621	0.041561	1.67369	1.29397e-109
YER053C-A	YER053C-A	-0.319974	0.000416397	0.645605	3.83691e-08
YER054C	GIP2	-0.123155	0.511588	2.98604	1.02932e-12
YER055C	HIS1	-0.559631	8.57176e-13	-0.908853	5.14356e-24
YER056C-A	RPL34A	-0.0441693	0.618905	-2.31919	7.78364e-127
YER057C	HMF1	0.300513	0.0019825	0.905933	2.22617e-23
YER058W	PET117	0.125017	0.240269	0.636211	1.47932e-08
YER059W	PCL6	-0.294014	0.00365567	0.475319	1.75206e-06
YER060W	FCY21	-0.386481	0.00781516	-0.0721596	0.684572
YER060W-A	FCY22	-1.07834	5.73347e-17	-1.61619	2.78794e-18
YER061C	CEM1	-0.764028	2.58866e-09	-0.697933	2.20866e-07
YER062C	GPP2	-0.0485852	0.609652	-0.38731	2.48209e-07
YER063W	THO1	-0.216477	0.000344451	0.133551	0.144716
YER064C	VHR2	-0.116071	0.0975479	-3.67778	7.17155e-140
YER065C	ICL1	0.433298	7.60155e-12	0.654792	7.95952e-07
YER066C-A	YER066C-A	-0.293356	1.82451e-06	-0.112273	0.788032
YER066W	RRT13	0.00687164	0.973616	1.78266	2.77178e-38
YER068W	MOT2	-0.524739	4.2585e-20	-0.0908925	0.405712
YER069W	ARG5,6	-0.792112	4.03957e-36	1.10807	3.4449e-35
YER070W	RNR1	0.0329201	0.795386	-0.936062	6.51249e-31
YER071C	TDA2	0.0783876	0.455346	0.300717	0.0101932
YER072W	VTC1	0.0451014	0.698746	0.819731	2.33215e-15
YER073W	ALD5	-0.250846	0.000497336	-1.27623	6.00126e-41
YER074W	RPS24A	-0.164667	0.0191787	-2.15806	4.40521e-93
YER075C	PTP3	0.239387	0.00192972	-0.467775	0.00120584
YER078C	ICP55	-0.355566	5.81643e-06	0.0310828	0.790257
YER079W	YER079W	-0.322138	2.33686e-05	2.30942	1.82016e-53
YER080W	AIM9	-0.327123	0.0227174	0.16285	0.13091
YER081W	SER3	0.254236	0.0482016	-2.13616	8.54473e-143
YER082C	UTP7	-0.105082	0.524921	-1.52162	1.79006e-35
YER083C	GET2	0.214919	0.0589868	0.305744	0.000162934
YER084W	YER084W	0.306337	0.0813035	3.39641	6.09593e-26
YER086W	ILV1	0.0684404	0.663168	-1.13222	4.03029e-43
YER087C-B	SBH1	0.014008	0.91913	-0.275279	0.00448281
YER087W	AIM10	0.325936	0.19795	0.412954	0.0186509
YER088C	DOT6	-0.312616	9.01647e-05	0.33434	6.49551e-05
YER090W	TRP2	-0.0566936	0.720249	-0.995545	3.9436e-27
YER091C	MET6	-0.139343	0.087025	0.351798	1.1523e-05
YER093C	TSC11	0.290751	0.0465745	0.00654694	0.965497
YER093C-A	AIM11	-0.033393	0.864434	0.423896	0.0143637
YER094C	PUP3	0.0499554	0.56197	0.320404	0.000182939
YER095W	RAD51	0.0532743	0.536375	0.645118	2.23383e-10
YER096W	SHC1	0.0685585	0.603377	1.21291	1.32685e-05
YER098W	UBP9	-0.106573	0.207945	0.670018	3.83498e-07
YER100W	UBC6	0.101471	0.368076	0.314689	0.000490268
YER101C	AST2	0.477248	2.09321e-05	0.367915	0.0102545
YER102W	RPS8A	0.127599	0.590671	-2.09415	1.74663e-96
YER103W	SSA4	-1.44911	1.58464e-05	-0.509548	0.35967
YER104W	RTT105	-0.494279	1.21742e-05	0.244374	0.136951
YER105C	NUP157	0.0473576	0.825101	-0.400872	0.000154307
YER109C	YER109C	-0.136379	0.197458	-0.299553	0.0322328
YER110C	KAP123	0.110367	0.427189	-1.41719	9.09539e-48
YER111C	SWI4	0.0901534	0.412592	-0.373228	0.00534578
YER112W	LSM4	-0.0221381	0.85166	-0.263911	0.0208327
YER113C	TMN3	-0.0642234	0.706574	-0.610433	6.18575e-07
YER115C	SPR6	-0.193548	0.401149	-0.434209	0.00419949
YER116C	SLX8	-0.140617	0.0445316	-0.0167191	0.921468
YER117W	RPL23A	-0.162597	0.0174619	-2.11409	3.01833e-72
YER118C	SHO1	-0.160628	0.236863	-0.412664	7.01061e-05
YER119C	AVT6	0.0377421	0.73938	1.91506	2.86618e-94
YER120W	SCS2	0.0266152	0.82353	0.391435	4.4662e-07
YER121W	YER121W	-0.203173	0.00417696	1.24792	0.0304873
YER122C	GLO3	0.16376	0.327418	-0.26154	0.0029672
YER124C	DSE1	0.164149	0.115475	0.63038	1.12496e-13
YER126C	NSA2	0.0279415	0.869959	-1.95097	5.48397e-59
YER127W	LCP5	0.107643	0.450033	-1.9251	1.52898e-26
YER128W	VFA1	0.623031	0.0138576	-0.721783	0.000886768
YER129W	SAK1	-0.14215	0.328136	-0.356884	0.000555201
YER130C	COM2	0.0409516	0.643012	-0.49349	4.16381e-05
YER131W	RPS26B	0.00891226	0.929183	-2.37222	1.23866e-104
YER132C	PMD1	0.0662075	0.459001	-0.355096	0.00730973
YER133W	GLC7	0.223687	0.0322444	0.0581902	0.523367
YER135C	YER135C	0.0876344	0.688691	0.799524	0.0491652
YER136W	GDI1	-0.140261	0.0605913	0.728417	1.18382e-23
YER141W	COX15	-0.281189	0.0054133	0.224155	0.0437094
YER142C	MAG1	0.169529	0.199296	2.39944	2.55039e-62
YER143W	DDI1	0.151732	0.279631	1.12043	4.91852e-37
YER145C	FTR1	-0.0725399	0.422894	-0.662373	5.4056e-12
YER147C	SCC4	0.203165	0.084481	0.376918	0.00496179
YER147C-A	YER147C-A	0.467666	0.0266783	-0.681163	0.00329205
YER148W	SPT15	0.145565	0.220119	-0.593461	1.65188e-08
YER149C	PEA2	-0.130422	0.0844533	-0.88923	3.0461e-08
YER150W	SPI1	-0.196815	0.000274215	1.09228	7.78097e-14
YER151C	UBP3	-0.110863	0.344563	-0.567963	7.57001e-07
YER152C	YER152C	-0.0925175	0.494188	1.50361	1.16821e-45
YER154W	OXA1	-0.0121707	0.909181	-0.206413	0.0361964
YER156C	YER156C	-0.0117739	0.927925	-1.80754	1.32135e-80
YER158C	YER158C	-0.231653	0.000185244	0.207694	0.0456502
YER159C	BUR6	0.022589	0.822031	-0.431157	5.04757e-05
YER161C	SPT2	-0.0030268	0.984268	-0.394296	5.4327e-05
YER162C	RAD4	0.0210972	0.885945	0.48565	0.000240014
YER163C	GCG1	0.0675976	0.562032	0.725452	3.28611e-17
YER164W	CHD1	-0.284179	0.00282655	-0.0303669	0.807515
YER165W	PAB1	-0.289684	0.000381585	-1.39147	1.96968e-88
YER166W	DNF1	0.17075	0.162238	0.235234	0.0195947
YER167W	BCK2	0.368265	0.0270946	-0.482392	1.27071e-05
YER168C	CCA1	0.00218716	0.987095	-0.550289	6.87498e-07
YER171W	RAD3	0.0635922	0.710828	-0.765172	1.09717e-10
YER172C	BRR2	0.0283942	0.869959	-0.364373	0.00392652
YER174C	GRX4	0.0116714	0.942268	0.729931	3.77603e-07
YER175C	TMT1	-0.0264224	0.929183	1.46084	8.14085e-43
YER178W	PDA1	-0.325184	1.93411e-07	0.722476	2.85652e-25
YER179W	DMC1	-0.449374	3.04603e-07	0.644174	0.106613
YER180C	ISC10	0.1292	0.538357	-0.422952	0.0117598
YER184C	TOG1	0.0493943	0.784287	0.386811	0.0286763
YFL001W	DEG1	0.231469	0.118969	-1.17923	3.86681e-16
YFL002C	SPB4	0.210127	0.155979	-1.34849	7.16805e-21
YFL002W-A	YFL002W-A	0.995754	0.214908	-0.675391	0.000573069
YFL003C	MSH4	0.121862	0.401039	1.15058	0.0250819
YFL004W	VTC2	-0.222484	0.046571	0.500136	2.29672e-09
YFL005W	SEC4	-0.0191538	0.8855	0.36819	2.35409e-06
YFL007W	BLM10	0.0891273	0.510452	0.212164	0.0383672
YFL010C	WWM1	0.0497602	0.723314	0.619864	2.2017e-13
YFL010W-A	AUA1	-0.361566	0.000121118	0.798848	0.0184753
YFL013C	IES1	0.00338051	0.984426	-0.375913	0.0247746
YFL014W	HSP12	0.112897	0.084737	3.36765	6.47131e-31
YFL017C	GNA1	-0.996107	2.38312e-20	0.202818	0.0716261
YFL018C	LPD1	0.0881889	0.285466	0.211806	0.00960902
YFL019C	YFL019C	0.407435	0.139347	1.09807	0.0249388
YFL020C	PAU5	0.3809	0.148331	1.23663	0.00987877
YFL021C-A	YFL021C-A	-0.339179	1.7873e-07	1.37854	0.0244517
YFL021W	GAT1	-0.31223	1.59495e-07	1.85392	2.27326e-79
YFL022C	FRS2	0.0156853	0.877219	-1.2525	3.49869e-58
YFL023W	BUD27	-0.0701059	0.396667	-0.987197	3.51783e-08
YFL025C	BST1	0.0510973	0.752686	-0.404196	0.0010992
YFL026W	STE2	0.205824	0.325631	0.568693	0.0341918
YFL027C	GYP8	0.167696	0.342657	0.700487	2.03298e-05
YFL029C	CAK1	0.0246408	0.92383	0.313584	0.0162859
YFL030W	AGX1	-0.0569462	0.606763	2.28606	6.12192e-61
YFL031W	HAC1	-0.0958517	0.189698	-0.44977	1.36466e-07
YFL033C	RIM15	-0.131028	0.0525145	0.496869	7.85729e-06
YFL034C-A	RPL22B	0.0766648	0.441847	-2.48065	1.10008e-133
YFL034C-B	MOB2	0.114798	0.603377	-1.26929	1.69432e-24
YFL034W	MIL1	0.0946052	0.338174	0.257354	0.0282373
YFL038C	YPT1	0.0863566	0.443728	0.555344	6.27574e-14
YFL039C	ACT1	-0.258345	3.26845e-06	0.153009	0.048702
YFL040W	YFL040W	-0.349362	0.0223524	0.0357195	0.950687
YFL041W	FET5	-0.00436546	0.984391	0.797368	1.231e-17
YFL041W-A	YFL041W-A	0.307291	0.0229878	2.05094	2.38154e-15
YFL042C	LAM5	0.27143	0.067966	1.13013	4.06816e-40
YFL044C	OTU1	-0.240313	0.0795322	0.503396	8.40144e-06
YFL045C	SEC53	-0.147744	0.395172	-0.224527	0.0296482
YFL047W	RGD2	0.00909097	0.95817	-0.566719	9.97622e-06
YFL050C	ALR2	-0.10389	0.520827	-0.406734	0.000167791
YFR001W	LOC1	0.165776	0.214153	-1.10538	7.5311e-20
YFR002W	NIC96	0.0391941	0.819997	-0.810783	1.6077e-14
YFR003C	YPI1	0.262564	0.042254	0.569036	1.91222e-10
YFR004W	RPN11	0.300118	0.0110779	0.309298	9.0829e-05
YFR006W	YFR006W	0.0251825	0.866932	0.944208	3.80166e-31
YFR007W	YFH7	0.00404026	0.984268	0.32971	0.0129477
YFR008W	FAR7	-0.038051	0.829366	0.609781	3.79627e-05
YFR010W	UBP6	-0.1703	0.168321	0.213394	0.0120605
YFR011C	MIC19	0.150099	0.179427	0.88534	2.5764e-14
YFR013W	IOC3	0.0513104	0.847513	-0.495334	0.00030731
YFR014C	CMK1	-0.716504	3.35347e-38	0.999881	1.54626e-15
YFR015C	GSY1	-0.137147	0.036531	1.1179	0.0111324
YFR017C	IGD1	-0.0706088	0.335608	1.70309	5.87605e-08
YFR018C	YFR018C	0.0913933	0.338374	0.205327	0.0214854
YFR019W	FAB1	0.00896075	0.93134	0.408431	0.000555201
YFR022W	ROG3	-0.397468	4.67441e-05	0.593705	6.70522e-07
YFR024C-A	LSB3	-0.0850069	0.557606	0.435732	9.5019e-08
YFR025C	HIS2	-0.176206	0.151463	0.803961	3.59406e-17
YFR028C	CDC14	0.150549	0.252984	-0.470435	1.15625e-07
YFR029W	PTR3	0.0289705	0.798119	0.841747	3.96956e-14
YFR030W	MET10	-0.236829	0.00682161	1.29473	2.62325e-53
YFR031C-A	RPL2A	-0.177159	0.0104079	-2.05474	5.54491e-73
YFR032C-A	RPL29	-0.121353	0.111982	-1.90131	7.71115e-52
YFR032C-B	YFR032C-B	-0.152691	0.0369875	-1.69894	0.000500883
YFR033C	QCR6	0.010902	0.959756	0.328592	0.000449735
YFR034C	PHO4	-0.0409035	0.682652	-0.342951	0.00336746
YFR036W	CDC26	0.00853783	0.938173	0.447111	0.00189937
YFR037C	RSC8	0.0584946	0.720197	-0.308496	0.00140033
YFR038W	IRC5	0.0604606	0.691953	-0.555749	7.88509e-05
YFR040W	SAP155	-0.116792	0.241825	-0.213766	0.048702
YFR042W	KEG1	0.176155	0.516231	0.5491	5.20043e-05
YFR043C	IRC6	-0.492651	0.00129895	0.196751	0.262959
YFR044C	DUG1	0.326955	0.029844	1.27134	6.825e-57
YFR045W	YFR045W	0.479465	0.00128023	0.750534	4.21883e-11
YFR046C	CNN1	0.0503675	0.830696	0.28115	0.0489268
YFR047C	BNA6	0.108568	0.567222	0.89166	3.37752e-20
YFR048W	RMD8	0.0822506	0.663168	-0.301765	0.0438421
YFR049W	YMR31	-0.0591733	0.693168	1.03638	9.27542e-21
YFR050C	PRE4	-0.0453814	0.702403	0.247762	0.00184173
YFR052W	RPN12	0.152976	0.157174	0.327163	0.000128398
YFR053C	HXK1	-0.290471	1.56548e-06	2.81276	2.59662e-15
YFR055W	IRC7	-0.349607	0.00196549	2.52064	2.69228e-163
YFR056C	YFR056C	-0.193515	0.30017	-1.73975	0.000198343
YGL001C	ERG26	0.18888	0.294743	0.308093	0.000146744
YGL002W	ERP6	0.0589368	0.708653	0.558068	1.6318e-08
YGL004C	RPN14	0.0766399	0.680029	0.497853	3.23061e-06
YGL005C	COG7	-0.0709921	0.688691	0.649123	3.8504e-09
YGL006W	PMC1	0.0680424	0.491751	0.65496	3.87359e-14
YGL007W	YGL007W	-0.709226	2.59154e-09	-0.531878	0.145814
YGL008C	PMA1	-0.69491	1.3462e-11	-0.664778	1.23288e-13
YGL009C	LEU1	-0.118532	0.348616	-1.25637	5.4729e-40
YGL010W	MPO1	0.0955767	0.46244	1.11171	5.21043e-13
YGL011C	SCL1	0.109452	0.393479	0.305172	2.97771e-05
YGL012W	ERG4	0.0437767	0.654549	0.242252	0.00296887
YGL014W	PUF4	0.187493	0.181358	-0.489172	1.81335e-06
YGL016W	KAP122	0.0016044	0.992774	-0.883007	3.51383e-12
YGL020C	GET1	0.0779848	0.635379	0.263648	0.00313616
YGL021W	ALK1	-0.173971	0.286604	0.503906	5.74317e-07
YGL025C	PGD1	0.0861718	0.631222	-0.284825	0.00400565
YGL026C	TRP5	-0.115051	0.499861	-0.593316	2.91041e-14
YGL029W	CGR1	0.359939	0.0173535	-2.48635	3.80821e-43
YGL030W	RPL30	-0.153996	0.032756	-2.13483	3.50561e-85
YGL031C	RPL24A	0.0558944	0.817771	-2.1056	5.92549e-93
YGL035C	MIG1	-0.186463	0.00130044	-0.500994	0.106007
YGL037C	PNC1	-0.00685984	0.94748	0.697863	1.47784e-17
YGL038C	OCH1	-0.837384	1.94824e-35	0.580211	1.19973e-08
YGL039W	YGL039W	0.0802406	0.55073	-0.399748	0.00436575
YGL040C	HEM2	0.00936982	0.945987	-0.184892	0.0255558
YGL041W-A	YGL041W-A	0.0901148	0.659184	0.88871	0.0343811
YGL042C	YGL042C	-0.00636696	0.981402	-0.722089	0.0124105
YGL043W	DST1	0.268932	0.0120471	-0.853331	1.91609e-15
YGL044C	RNA15	0.299167	0.00726775	0.0456616	0.722511
YGL045W	RIM8	-0.720104	7.6543e-20	0.321598	0.000429613
YGL047W	ALG13	0.217834	0.174547	0.259126	0.0332475
YGL048C	RPT6	0.266182	0.0644642	0.492069	4.0295e-11
YGL049C	TIF4632	-0.315616	0.0004098	-0.0114151	0.91605
YGL050W	TYW3	0.0961709	0.357009	-0.541376	5.54275e-06
YGL054C	ERV14	-0.206228	0.0471145	0.198089	0.0508024
YGL055W	OLE1	-0.36255	1.72552e-09	0.445417	0.000280886
YGL056C	SDS23	-0.0423996	0.606201	-0.770294	1.37099e-11
YGL057C	GEP7	0.372772	0.00699119	0.258448	0.139911
YGL059W	PKP2	0.000481182	0.997338	-0.392664	0.00881545
YGL062W	PYC1	-0.184893	0.00133933	0.291693	0.00123804
YGL063W	PUS2	-0.0962174	0.345577	1.28108	3.49983e-23
YGL064C	MRH4	-0.147162	0.0909574	-0.767531	0.00114695
YGL066W	SGF73	-0.0288844	0.855165	-0.525649	8.98109e-05
YGL068W	MNP1	0.308832	0.00323377	-0.176909	0.288577
YGL070C	RPB9	0.300889	0.00485991	-0.557349	2.28784e-05
YGL071W	AFT1	-0.116852	0.135462	-0.352647	0.00413373
YGL076C	RPL7A	-0.194976	0.0390901	-2.00139	1.82053e-82
YGL077C	HNM1	0.250661	0.0189493	0.0332022	0.713882
YGL078C	DBP3	-0.100974	0.647388	-2.08571	7.68362e-90
YGL079W	KXD1	-0.422432	0.00361372	-0.0584211	0.68369
YGL080W	MPC1	-0.463715	3.99536e-09	0.352407	0.000906086
YGL081W	YGL081W	-0.476294	0.00180817	1.66934	2.69678e-08
YGL083W	SCY1	0.283751	0.0112236	-0.0750916	0.528831
YGL086W	MAD1	-0.0893137	0.511588	-0.452063	0.000307529
YGL087C	MMS2	-0.0401842	0.802994	0.738364	9.90418e-16
YGL088W	YGL088W	0.097152	0.449669	-0.825227	0.0079753
YGL092W	NUP145	-0.104236	0.56197	-0.437765	3.02425e-06
YGL093W	SPC105	0.133131	0.409706	0.295079	0.00223449
YGL096W	TOS8	-0.382509	2.50653e-08	0.950731	3.61712e-25
YGL097W	SRM1	0.0881269	0.499349	-0.18015	0.0342279
YGL099W	LSG1	0.112504	0.596691	-1.46098	1.23186e-30
YGL100W	SEH1	-0.0201874	0.932309	0.237476	0.00427672
YGL101W	YGL101W	0.242923	0.244977	0.681422	3.59587e-09
YGL103W	RPL28	-0.0107671	0.924124	-1.82532	6.18119e-43
YGL104C	VPS73	0.163995	0.134459	1.111	3.80569e-32
YGL105W	ARC1	0.0178032	0.908398	-0.314298	4.8103e-05
YGL107C	RMD9	0.0158499	0.908602	-0.393255	0.00117464
YGL108C	YGL108C	-0.0279503	0.883262	-0.359696	0.0325022
YGL111W	NSA1	0.120211	0.437604	-1.79779	1.13163e-48
YGL112C	TAF6	0.144812	0.322338	-0.354364	0.000344825
YGL114W	YGL114W	-0.0856921	0.610851	0.54531	1.92985e-08
YGL115W	SNF4	0.0133686	0.932062	0.299422	0.000636915
YGL116W	CDC20	0.0749692	0.665554	-0.272291	0.0169355
YGL117W	YGL117W	0.0414941	0.836414	-1.88919	6.18204e-40
YGL119W	COQ8	0.130223	0.280993	-0.257526	0.0249396
YGL120C	PRP43	0.140569	0.24088	-2.04369	5.95739e-74
YGL121C	GPG1	0.149715	0.192939	2.53788	2.19489e-105
YGL122C	NAB2	-0.154918	0.136091	-0.461025	7.66105e-07
YGL123W	RPS2	-0.0924327	0.238668	-2.04797	3.25753e-89
YGL125W	MET13	0.307832	0.0134664	0.327614	0.00216362
YGL126W	SCS3	0.303841	0.0311339	0.037582	0.738924
YGL127C	SOH1	0.241777	0.00851161	0.0708613	0.565976
YGL129C	RSM23	0.153444	0.170458	-0.322663	0.00563631
YGL133W	ITC1	0.0971524	0.651841	-0.258951	0.030621
YGL134W	PCL10	0.302433	0.0416983	-0.324688	0.0100826
YGL135W	RPL1A	0.0244403	0.840271	-2.05709	2.03903e-78
YGL136C	MRM2	0.275537	0.0114513	0.296697	0.0127455
YGL137W	SEC27	-0.0215862	0.897202	-0.176562	0.0385976
YGL140C	YGL140C	0.0473295	0.762013	1.2352	1.1501e-40
YGL141W	HUL5	0.225102	0.203564	0.466965	5.65699e-06
YGL143C	MRF1	0.0627006	0.764888	0.325321	0.0109371
YGL145W	TIP20	-0.0227271	0.834837	-0.619331	1.30961e-05
YGL146C	RRT6	-0.0417834	0.686145	0.60271	0.0303402
YGL147C	RPL9A	-0.388586	3.40683e-06	-2.30028	1.78745e-103
YGL148W	ARO2	-0.163378	0.129101	-1.43692	2.01605e-67
YGL150C	INO80	-0.304038	0.131076	-0.234691	0.028388
YGL151W	NUT1	-0.212448	0.0705312	-0.430141	0.000375788
YGL154C	LYS5	0.168665	0.285181	0.29982	0.0186883
YGL155W	CDC43	-0.0437547	0.800905	-0.401746	0.000304824
YGL156W	AMS1	-0.101837	0.355	2.5341	4.63077e-105
YGL157W	ARI1	-0.702884	4.32569e-21	0.500018	3.25306e-12
YGL159W	YGL159W	0.00863993	0.966904	0.575763	5.02777e-07
YGL160W	AIM14	-0.0753679	0.553622	0.42483	4.19971e-05
YGL161C	YIP5	-0.0286233	0.849786	0.552058	4.98975e-11
YGL162W	SUT1	-0.314168	2.80312e-08	-2.00337	0.0224778
YGL163C	RAD54	-0.221725	0.00832638	0.105212	0.425641
YGL164C	YRB30	-0.107249	0.555178	0.515575	1.64986e-05
YGL165C	YGL165C	-0.301098	0.0450514	0.79587	0.280109
YGL166W	CUP2	-0.632284	2.28103e-17	0.33904	0.0301676
YGL167C	PMR1	-0.566901	1.98282e-15	-0.088958	0.336613
YGL168W	HUR1	0.101313	0.711279	1.15691	0.0109273
YGL169W	SUA5	-0.0721025	0.740182	-0.979012	6.11962e-12
YGL171W	ROK1	-0.182458	0.179105	-2.0214	1.0546e-27
YGL172W	NUP49	-0.0364553	0.795248	-0.357177	0.000380869
YGL178W	MPT5	-0.203703	0.0243496	-0.60803	0.00041764
YGL180W	ATG1	0.144711	0.238437	0.762791	2.3722e-09
YGL181W	GTS1	-0.102477	0.396428	0.331012	0.000147426
YGL186C	TPN1	-0.393825	8.72973e-07	-0.158071	0.152568
YGL187C	COX4	-0.0386372	0.764888	0.547367	1.41502e-08
YGL188C	YGL188C	-0.166431	0.0762335	0.771439	7.80448e-07
YGL188C-A	YGL188C-A	-0.210082	0.000704485	-2.96682	8.90486e-09
YGL189C	RPS26A	-0.128289	0.523459	-2.00628	2.78478e-65
YGL191W	COX13	0.102195	0.267314	1.06919	4.154e-35
YGL195W	GCN1	0.0657397	0.657606	-0.561042	2.10281e-10
YGL196W	DSD1	-0.451072	2.60568e-08	1.55679	6.36869e-86
YGL197W	MDS3	-0.015258	0.905617	0.547565	1.47435e-06
YGL198W	YIP4	0.0841165	0.407234	0.653061	9.11814e-07
YGL200C	EMP24	0.173644	0.0292882	0.0394254	0.725076
YGL201C	MCM6	0.177325	0.205468	-0.419577	0.000119737
YGL202W	ARO8	-0.160445	0.042254	-0.0769026	0.34832
YGL203C	KEX1	0.187386	0.134476	0.508667	5.15679e-08
YGL204C	YGL204C	0.456519	0.013816	0.10007	0.698091
YGL205W	POX1	0.302094	1.71787e-05	0.639229	0.0376585
YGL206C	CHC1	0.212197	0.00319415	0.169654	0.122136
YGL207W	SPT16	-0.209304	0.0438493	-0.230219	0.0085173
YGL208W	SIP2	-1.16849	9.30946e-56	1.62259	1.96567e-28
YGL209W	MIG2	-0.613186	2.42431e-27	-0.297242	0.544815
YGL212W	VAM7	0.311045	0.160012	0.597584	0.00297407
YGL213C	SKI8	0.234608	0.298745	0.307737	0.00467999
YGL215W	CLG1	-0.0919224	0.574209	-0.977725	2.78357e-23
YGL216W	KIP3	-0.0051097	0.968436	0.274014	0.0166909
YGL221C	NIF3	0.0388727	0.80568	0.261468	0.00971983
YGL224C	SDT1	-0.239753	0.165032	0.723109	9.79541e-16
YGL225W	VRG4	-0.0106113	0.934838	-0.423439	9.62316e-06
YGL226C-A	OST5	0.28382	0.0162456	0.122245	0.327819
YGL226W	MTC3	0.221698	0.0675423	1.01011	4.24484e-14
YGL227W	VID30	-0.0319921	0.846101	0.835581	1.2842e-14
YGL229C	SAP4	-0.125073	0.153143	0.390198	0.0278455
YGL233W	SEC15	0.360194	0.0191477	-0.019163	0.886454
YGL234W	ADE5,7	0.0542505	0.688691	-1.3799	1.25238e-76
YGL236C	MTO1	0.0567035	0.678673	-1.70239	9.71185e-21
YGL237C	HAP2	0.0687088	0.707121	0.505871	9.48913e-07
YGL238W	CSE1	-0.0407344	0.81816	-0.393478	0.000163984
YGL240W	DOC1	0.127792	0.379185	-0.705722	0.0356224
YGL242C	YGL242C	0.0768762	0.612724	0.352873	8.21901e-05
YGL244W	RTF1	-0.017612	0.908349	-0.307979	0.00258089
YGL246C	RAI1	0.0506673	0.785549	-1.00884	2.92409e-14
YGL248W	PDE1	-0.113652	0.313255	0.577555	1.98902e-08
YGL250W	RMR1	0.103363	0.384661	0.542109	1.56964e-06
YGL251C	HFM1	0.0914578	0.800924	0.833175	1.08855e-06
YGL252C	RTG2	-0.049493	0.707121	0.334752	8.99029e-05
YGL253W	HXK2	-0.466667	1.21896e-08	-1.25249	9.20717e-51
YGL254W	FZF1	0.544579	1.22264e-05	0.849083	3.6445e-06
YGL255W	ZRT1	-0.895668	3.42094e-39	-3.52453	1.27249e-139
YGL256W	ADH4	-0.198654	0.180811	-3.63885	5.24882e-31
YGL257C	MNT2	-0.387006	0.000185244	-0.332361	0.00106738
YGL258W	VEL1	NA	NA	-1.44364	0.0207721
YGR001C	EFM5	-0.257165	0.098866	-0.51285	1.24384e-06
YGR004W	PEX31	0.153825	0.356287	-0.416484	0.000856831
YGR007W	ECT1	-0.138565	0.283542	0.275523	0.00349354
YGR008C	STF2	-0.282371	1.69506e-05	1.80297	1.21293e-54
YGR010W	NMA2	-0.0385067	0.758193	0.219411	0.0483512
YGR012W	MCY1	-0.164833	0.153539	-0.299882	0.00247977
YGR014W	MSB2	-0.156575	0.0893491	0.32963	0.00138306
YGR017W	YGR017W	0.0173312	0.921165	-0.830777	1.01442e-17
YGR019W	UGA1	-0.11772	0.248146	1.88871	6.11915e-119
YGR024C	THG1	0.205429	0.0874359	-0.541042	2.74532e-07
YGR026W	YGR026W	0.183405	0.137765	0.319247	7.4681e-05
YGR027C	RPS25A	0.213925	0.0217827	-1.78097	6.25282e-61
YGR028W	MSP1	0.101632	0.296213	0.701032	4.7869e-14
YGR030C	POP6	0.0649404	0.602727	-0.995788	7.00336e-05
YGR032W	GSC2	-0.247527	0.00365567	1.37457	3.12524e-35
YGR034W	RPL26B	-0.0687324	0.4631	-2.163	1.15071e-85
YGR035C	YGR035C	-0.46062	2.97348e-17	-1.00172	0.0726329
YGR035W-A	YGR035W-A	-0.80251	1.14155e-15	-0.0214248	0.943241
YGR036C	CAX4	-0.345669	0.00287599	-0.223155	0.13833
YGR037C	ACB1	-0.0898293	0.293595	0.169086	0.0489088
YGR038W	ORM1	-0.0593509	0.520827	0.406599	7.52241e-05
YGR040W	KSS1	0.0805653	0.661711	-0.353577	0.0195947
YGR041W	BUD9	0.0179623	0.884228	-0.265551	0.0277923
YGR043C	NQM1	-0.139958	0.0578566	1.92042	7.47795e-24
YGR044C	RME1	0.432987	2.51038e-05	1.8964	7.51149e-10
YGR045C	YGR045C	0.40623	0.000102389	-0.108774	0.850174
YGR046W	TAM41	0.181382	0.0409487	0.211811	0.140727
YGR048W	UFD1	0.0532573	0.60608	0.325617	0.000751968
YGR049W	SCM4	-0.0628545	0.626391	-1.27946	9.9926e-37
YGR050C	YGR050C	-0.168864	0.00635272	0.0836453	0.747277
YGR051C	YGR051C	-0.191747	0.000892611	0.428836	0.0394848
YGR052W	FMP48	-0.250026	2.29067e-05	-0.303206	0.0441467
YGR053C	YGR053C	0.226761	0.0589868	1.03913	0.000291556
YGR054W	YGR054W	0.168697	0.120265	-0.893545	4.75818e-28
YGR055W	MUP1	0.201068	0.0386586	-2.29499	7.14788e-66
YGR056W	RSC1	0.0246676	0.864155	-0.500386	2.8082e-05
YGR058W	PEF1	0.162823	0.205271	-0.456524	0.000761014
YGR061C	ADE6	-0.00490198	0.979917	-0.938399	3.9908e-30
YGR063C	SPT4	-0.47009	1.16681e-08	-1.15702	0.00356202
YGR065C	VHT1	-1.10551	2.59043e-81	0.0747732	0.372019
YGR066C	YGR066C	0.130911	0.166355	0.457079	0.000916368
YGR067C	YGR067C	-0.353238	3.87542e-09	-0.269298	0.752736
YGR068C	ART5	-0.226637	0.0333712	-0.146242	0.350717
YGR070W	ROM1	-0.223714	0.0498477	1.48568	3.49647e-28
YGR072W	UPF3	0.244633	0.36329	-0.733336	4.41113e-09
YGR076C	MRPL25	0.113205	0.598029	0.272918	0.0492784
YGR078C	PAC10	0.033921	0.786438	-1.03549	1.24298e-28
YGR079W	YGR079W	0.0371271	0.758282	-1.02841	4.78303e-08
YGR080W	TWF1	0.31836	0.016991	0.521083	5.48561e-11
YGR081C	SLX9	0.0653028	0.638727	-2.05854	4.64898e-36
YGR082W	TOM20	0.0447877	0.756164	-0.261932	0.00179694
YGR083C	GCD2	-0.0867395	0.638954	-1.56388	9.65804e-54
YGR084C	MRP13	0.113618	0.412212	-0.584016	7.60583e-07
YGR085C	RPL11B	-0.190575	0.00766388	-2.33973	1.61724e-153
YGR086C	PIL1	-0.0758578	0.343879	0.553938	3.21821e-10
YGR087C	PDC6	-0.484164	9.2881e-07	5.5469	1.77338e-184
YGR088W	CTT1	-0.201756	0.00056458	0.906301	1.77406e-09
YGR089W	NNF2	-0.2112	0.001105	-0.450121	9.0829e-05
YGR090W	UTP22	-0.0617747	0.519675	-1.74273	5.18483e-49
YGR091W	PRP31	0.107313	0.675487	-0.348246	0.0219311
YGR092W	DBF2	-0.00598228	0.967307	0.597868	8.40962e-10
YGR094W	VAS1	-0.0934883	0.40961	-1.41021	4.24353e-71
YGR095C	RRP46	0.109216	0.430375	-1.24235	6.4597e-24
YGR096W	TPC1	0.0442761	0.801692	-0.753983	5.02829e-06
YGR097W	ASK10	-0.478357	3.86651e-14	-0.32757	0.0012522
YGR099W	TEL2	0.0656481	0.728724	0.295054	0.021022
YGR100W	MDR1	0.0123606	0.943765	0.35492	0.000162127
YGR102C	GTF1	0.168547	0.235311	0.89042	4.32832e-17
YGR103W	NOP7	0.235433	0.0701787	-2.00804	1.36575e-40
YGR104C	SRB5	0.193871	0.248044	-0.33728	0.0100444
YGR105W	VMA21	0.342185	0.0309715	-0.391267	0.000177825
YGR108W	CLB1	-0.275046	0.00642713	-1.2943	4.20356e-41
YGR109C	CLB6	0.131587	0.263125	-1.8589	6.85817e-08
YGR109W-B	YGR109W-B	NA	NA	0.233463	0.0162524
YGR110W	CLD1	0.155828	0.0808965	1.32269	5.36633e-06
YGR111W	YGR111W	0.169994	0.152418	0.833544	1.13477e-20
YGR113W	DAM1	-0.21493	0.0804225	0.391882	3.50221e-05
YGR116W	SPT6	-0.0707623	0.662883	-0.393934	0.000351185
YGR117C	YGR117C	-0.0887158	0.324894	-0.543167	4.68065e-06
YGR118W	RPS23B	-0.0931952	0.301935	-1.78508	1.43426e-73
YGR119C	NUP57	-0.0360686	0.846101	-0.899378	2.5892e-27
YGR120C	COG2	-0.359899	2.28634e-06	-0.236446	0.0465619
YGR121C	MEP1	-0.406539	2.46588e-14	0.277998	0.018086
YGR122W	YGR122W	-0.455973	5.47867e-18	0.221772	0.109545
YGR123C	PPT1	0.301902	0.0529139	-1.76426	3.84324e-40
YGR124W	ASN2	-0.00130146	0.9915	-1.41053	4.33909e-67
YGR125W	YGR125W	-0.16908	0.194478	1.85229	3.63129e-81
YGR126W	YGR126W	-0.0416998	0.798053	0.567527	0.00206977
YGR127W	YGR127W	-0.382466	0.000206993	0.819099	5.02742e-13
YGR128C	UTP8	0.491657	5.17706e-06	-2.29383	1.30822e-53
YGR129W	SYF2	0.457444	5.76014e-05	-1.15422	5.03871e-10
YGR130C	YGR130C	-0.0378933	0.67621	0.703388	6.24901e-13
YGR131W	FHN1	-0.0366799	0.72061	-0.562756	0.00956965
YGR132C	PHB1	0.00597771	0.957399	0.232963	0.0133389
YGR133W	PEX4	0.00591081	0.958144	0.564476	1.75897e-05
YGR134W	CAF130	0.10832	0.470484	-0.497088	0.000301527
YGR135W	PRE9	0.171716	0.137909	0.530905	7.39006e-13
YGR138C	TPO2	-0.624312	1.04823e-11	-1.07101	4.03033e-26
YGR139W	YGR139W	0.267081	0.266121	-1.38144	2.14053e-09
YGR141W	VPS62	-0.0117983	0.932717	0.727616	1.39609e-09
YGR142W	BTN2	-0.951618	7.37916e-10	-1.90736	5.04068e-10
YGR143W	SKN1	-0.00503003	0.964761	0.575251	1.10331e-05
YGR144W	THI4	-0.735609	1.5824e-33	-6.59151	0
YGR145W	ENP2	-0.334187	0.00175244	-1.6923	8.75536e-22
YGR146C	ECL1	-0.292301	0.000526006	0.0381902	0.842338
YGR146C-A	YGR146C-A	-0.753274	9.844e-39	1.15426	0.0373847
YGR147C	NAT2	0.104887	0.465837	-0.253247	0.0182678
YGR148C	RPL24B	0.125468	0.482718	-2.13223	8.51738e-92
YGR149W	GPC1	-0.135792	0.075728	0.862838	1.51316e-15
YGR150C	CCM1	0.00507027	0.977938	-0.360926	0.00538123
YGR152C	RSR1	0.140177	0.28215	-0.591583	4.85282e-07
YGR153W	YGR153W	0.151103	0.230739	1.39047	2.03373e-05
YGR154C	GTO1	-0.0882031	0.39279	1.73618	9.15862e-36
YGR155W	CYS4	-0.176641	0.0317255	-0.582967	1.66276e-12
YGR156W	PTI1	-0.180193	0.110687	-0.24977	0.0131432
YGR158C	MTR3	0.452641	0.000438419	-1.43809	8.34581e-33
YGR159C	NSR1	0.218244	0.0584556	-1.73425	1.08178e-52
YGR161C	RTS3	-0.230584	3.37188e-05	0.419029	0.243155
YGR161W-B	YGR161W-B	-0.467236	0.00412619	-0.73922	0.000458829
YGR161W-C	YGR161W-C	-0.136702	0.0218083	-0.211087	0.639269
YGR162W	TIF4631	0.0353815	0.753349	-1.89779	3.76829e-86
YGR163W	GTR2	0.248296	0.0802166	0.429923	7.55823e-06
YGR165W	MRPS35	-0.196784	0.0278325	-0.190859	0.0628132
YGR166W	TRS65	-0.182234	0.279631	-0.638766	3.03543e-05
YGR167W	CLC1	0.164695	0.202228	0.333392	3.36041e-06
YGR169C	PUS6	-0.10572	0.731282	-0.426688	0.0219551
YGR169C-A	LSO2	0.0602553	0.60575	-0.794126	8.19136e-16
YGR170W	PSD2	0.0646057	0.573785	-0.226097	0.0383672
YGR172C	YIP1	0.320852	0.0261551	-0.155461	0.11986
YGR173W	RBG2	0.346579	0.0168974	-1.41944	8.11501e-41
YGR174C	YGR174C	0.273775	0.019214	1.84813	1.64195e-55
YGR174W-A	YGR174W-A	0.258986	0.0234637	3.02788	1.50833e-15
YGR175C	ERG1	0.123352	0.215682	-0.519983	8.64329e-07
YGR177C	ATF2	-0.406935	0.000935792	-1.23294	5.85288e-14
YGR180C	RNR4	-0.0805104	0.366888	-0.624237	1.57491e-10
YGR181W	TIM13	0.0858453	0.451991	0.290688	0.0247512
YGR182C	YGR182C	-0.695543	1.42883e-19	0.731181	1.73222e-11
YGR183C	QCR9	-0.0931547	0.259426	0.685269	8.97245e-13
YGR184C	UBR1	-0.249324	0.0287087	0.474315	2.26305e-06
YGR185C	TYS1	0.157253	0.307059	-0.890788	5.00546e-32
YGR187C	HGH1	-0.0100922	0.94368	-1.9176	1.92818e-52
YGR188C	BUB1	0.0826252	0.618982	0.563988	0.00655298
YGR191W	HIP1	0.188155	0.185892	-0.576401	2.77076e-10
YGR192C	TDH3	-0.799771	0.000135829	-0.267418	0.00267209
YGR194C	XKS1	0.152339	0.293559	1.14978	6.86095e-33
YGR195W	SKI6	0.245827	0.0629354	-1.26193	7.54773e-22
YGR197C	SNG1	-0.0157764	0.879174	0.428947	0.00265459
YGR198W	YPP1	-0.0377118	0.691455	-0.747964	8.67737e-14
YGR200C	ELP2	0.168506	0.156095	-1.65338	1.17852e-42
YGR201C	YGR201C	0.325272	0.00326861	2.88961	5.22333e-110
YGR202C	PCT1	-0.118311	0.0883014	-0.623647	4.04991e-15
YGR204W	ADE3	-0.0411466	0.709216	-0.458211	2.28265e-09
YGR205W	TDA10	-0.168464	0.0333774	0.338515	0.316812
YGR206W	MVB12	-0.511792	4.75597e-06	0.1965	0.207568
YGR207C	CIR1	0.321794	0.0546043	0.38621	6.26746e-05
YGR208W	SER2	0.286262	0.114416	-0.839821	1.34828e-17
YGR209C	TRX2	-0.611879	2.81716e-05	1.77801	8.3794e-65
YGR210C	YGR210C	-0.00352595	0.978299	-0.920678	3.88819e-24
YGR211W	ZPR1	0.0121773	0.92012	-2.40176	2.27078e-53
YGR212W	SLI1	-0.159606	0.262133	-0.428802	0.0303702
YGR213C	RTA1	-0.0840108	0.368076	0.706946	0.000324961
YGR214W	RPS0A	-0.289138	0.000231199	-2.12316	3.54727e-94
YGR215W	RSM27	0.183731	0.138264	0.506552	0.000788582
YGR216C	GPI1	0.165029	0.412401	-0.466697	0.000223859
YGR220C	MRPL9	-0.0217899	0.891472	-0.238208	0.0440175
YGR221C	TOS2	-0.221601	0.0217827	-0.331245	0.0274422
YGR222W	PET54	-0.0707542	0.542124	-0.358398	0.0020558
YGR223C	HSV2	-0.0468874	0.659184	0.365884	0.00029431
YGR225W	AMA1	0.0531918	0.795248	1.85088	6.20933e-07
YGR229C	SMI1	-0.00295319	0.977914	-0.554433	1.07989e-06
YGR230W	BNS1	0.176267	0.0925497	1.69749	4.67857e-06
YGR231C	PHB2	0.0427373	0.711735	0.437354	2.63881e-08
YGR232W	NAS6	0.0389787	0.738237	0.520214	1.67357e-07
YGR233C	PHO81	-0.0438777	0.731433	0.674061	7.30228e-08
YGR234W	YHB1	0.0225813	0.864161	-1.08829	8.62891e-26
YGR235C	MIC26	-0.098898	0.281886	0.806368	2.51365e-16
YGR236C	SPG1	0.725053	7.69345e-20	3.3344	3.16004e-14
YGR238C	KEL2	-0.290641	0.0153709	-0.977575	2.31e-09
YGR239C	PEX21	0.100387	0.53831	0.628789	3.71565e-06
YGR240C	PFK1	-0.0714965	0.608764	-0.520267	6.23561e-13
YGR240C-A	YGR240C-A	-0.414231	3.53312e-06	-1.32651	6.70465e-08
YGR241C	YAP1802	-0.171145	0.0102957	0.0416106	0.702031
YGR244C	LSC2	-0.0690763	0.526168	2.32412	9.42631e-123
YGR245C	SDA1	0.0290968	0.874839	-1.75505	9.86137e-37
YGR246C	BRF1	0.232767	0.0650975	0.550011	1.66899e-05
YGR247W	CPD1	0.160765	0.189347	0.966888	5.90402e-14
YGR248W	SOL4	0.0874517	0.457285	2.66866	7.08645e-127
YGR249W	MGA1	-0.210708	0.000550165	-0.397419	0.00030907
YGR250C	RIE1	-0.445206	2.38118e-13	-0.553651	1.04104e-05
YGR251W	NOP19	0.13944	0.45733	-1.14116	1.76832e-06
YGR253C	PUP2	0.032417	0.8038	0.353265	2.47368e-05
YGR254W	ENO1	-0.239759	0.00204657	0.237438	0.00422067
YGR255C	COQ6	0.00910944	0.929183	0.764856	2.4206e-15
YGR256W	GND2	0.0600397	0.523575	2.8891	2.13868e-72
YGR258C	RAD2	0.247933	0.0161106	0.450983	8.59835e-05
YGR261C	APL6	-0.0903001	0.664637	-0.212627	0.0497377
YGR264C	MES1	0.132986	0.232595	-1.60099	5.18734e-78
YGR266W	YGR266W	0.112598	0.242451	0.377544	0.00699272
YGR267C	FOL2	-0.202478	0.0269949	-0.130888	0.203087
YGR271C-A	EFG1	0.175822	0.29956	-1.8768	1.15997e-18
YGR275W	RTT102	0.163664	0.324916	0.301686	0.00630042
YGR279C	SCW4	-0.176492	0.00983694	0.156174	0.0804916
YGR280C	PXR1	-0.0168471	0.849786	-0.498428	0.000109426
YGR281W	YOR1	-0.0413218	0.613333	1.3534	2.96976e-36
YGR283C	YGR283C	0.310628	0.0192502	-1.69001	1.00767e-22
YGR285C	ZUO1	0.0441714	0.760294	-1.40492	2.1234e-67
YGR286C	BIO2	-0.525265	1.68339e-20	-1.93748	2.64364e-59
YGR287C	IMA1	-0.374682	1.17472e-05	1.0746	1.12837e-15
YHL001W	RPL14B	-0.0539305	0.618905	-1.95031	9.66381e-100
YHL004W	MRP4	0.0775174	0.368997	-0.562481	8.56774e-08
YHL007C	STE20	-0.039509	0.657495	-1.18552	6.44988e-31
YHL009C	YAP3	0.0371847	0.830901	-0.335555	0.0495287
YHL010C	ETP1	0.201702	0.197955	0.646916	1.31514e-06
YHL011C	PRS3	-0.136287	0.298139	-1.69877	7.11862e-80
YHL012W	YHL012W	0.131105	0.667899	-1.21409	0.0102347
YHL013C	OTU2	0.0584461	0.800905	-0.59212	1.33653e-05
YHL014C	YLF2	0.131978	0.59556	-0.750969	5.67413e-05
YHL015W	RPS20	0.135472	0.12039	-2.20412	3.1289e-107
YHL015W-A	YHL015W-A	-0.468333	5.355e-10	-4.97434	3.77219e-05
YHL016C	DUR3	-0.533181	1.12218e-11	7.11247	0
YHL019C	APM2	0.254299	0.179421	0.388897	0.00210952
YHL020C	OPI1	-0.22168	0.0315882	-0.113948	0.309978
YHL021C	AIM17	-0.385337	1.1619e-07	1.14865	0.000730679
YHL023C	NPR3	-0.0340421	0.795248	0.745902	4.11185e-09
YHL024W	RIM4	-0.229208	0.000629808	2.49006	3.61002e-49
YHL025W	SNF6	-0.217057	0.00265753	-0.329357	0.000199333
YHL026C	YHL026C	-0.165597	0.0498318	-0.941802	1.356e-09
YHL028W	WSC4	-0.0352587	0.729469	0.634266	2.0781e-14
YHL029C	OCA5	-0.0780011	0.370556	-0.391138	0.000584797
YHL030W	ECM29	0.0220612	0.897202	0.581182	2.63314e-09
YHL031C	GOS1	0.0637089	0.711279	0.367057	0.00914579
YHL032C	GUT1	-0.253565	0.000174156	0.363734	0.0223395
YHL033C	RPL8A	-0.708255	3.86563e-24	-2.37808	2.24661e-137
YHL034C	SBP1	0.0426967	0.82343	0.516908	2.09282e-11
YHL034W-A	YHL034W-A	-0.156313	0.262436	1.18155	0.00416607
YHL035C	VMR1	-0.211274	0.112929	-0.468937	3.21064e-05
YHL036W	MUP3	0.0113216	0.938173	0.835601	2.36771e-07
YHL038C	CBP2	0.0583045	0.690233	-0.801236	6.563e-08
YHL039W	EFM1	-0.0409538	0.767947	-1.31579	5.83501e-24
YHL040C	ARN1	-0.159386	0.235311	0.392717	2.18799e-05
YHR001W	OSH7	0.392577	0.00226552	0.491607	2.63342e-08
YHR001W-A	QCR10	0.0768878	0.492384	0.785852	5.91785e-09
YHR002W	LEU5	-0.225025	0.0142761	0.261626	0.249732
YHR003C	TCD1	-0.170883	0.326467	-0.450843	2.07939e-05
YHR006W	STP2	0.0736737	0.587467	0.796703	1.08332e-19
YHR007C	ERG11	-0.0226765	0.879349	-0.554743	2.11739e-07
YHR007C-A	YHR007C-A	-0.618965	2.62342e-18	1.67701	3.09118e-16
YHR008C	SOD2	-0.380495	9.87282e-08	0.783297	2.34728e-17
YHR009C	TDA3	-0.0350861	0.691758	-0.544823	8.12668e-12
YHR010W	RPL27A	-0.1068	0.161463	-2.3065	5.76606e-107
YHR013C	ARD1	0.019513	0.935968	-1.01112	1.18482e-32
YHR016C	YSC84	0.174039	0.193324	1.36596	2.81246e-70
YHR017W	YSC83	0.17948	0.176346	0.760525	1.18019e-12
YHR019C	DED81	-0.00413684	0.976782	-1.77885	8.27674e-99
YHR020W	YHR020W	0.0170187	0.893994	-2.198	5.87487e-156
YHR021C	RPS27B	-0.111035	0.116438	-2.12584	3.96199e-51
YHR021W-A	ECM12	-0.0550445	0.540647	-2.89732	3.60199e-10
YHR022C	YHR022C	0.065397	0.413749	-2.61585	1.22364e-18
YHR023W	MYO1	-0.147207	0.107941	-0.398993	0.000148923
YHR024C	MAS2	0.206446	0.0931461	-0.361966	0.000142057
YHR025W	THR1	0.208985	0.112155	-0.978241	1.27273e-35
YHR026W	VMA16	0.0601315	0.676811	0.253081	0.00270328
YHR027C	RPN1	-0.272811	0.00689786	-0.0527099	0.556251
YHR028C	DAP2	0.00387065	0.982005	1.61717	1.63669e-97
YHR029C	YHI9	0.243837	0.0406974	2.86545	1.30258e-242
YHR030C	SLT2	0.443904	0.000412804	-0.283734	0.000741187
YHR031C	RRM3	0.314563	0.00186773	-0.196247	0.120176
YHR032W	ERC1	0.194854	0.0462854	-0.900806	1.19652e-23
YHR032W-A	YHR032W-A	0.205815	0.00990313	-0.775948	0.00501528
YHR034C	PIH1	0.497601	0.00789671	0.123086	0.457955
YHR035W	NEL1	0.468109	0.00809495	-0.382363	0.103001
YHR037W	PUT2	-0.0936002	0.442319	4.8367	0
YHR038W	RRF1	-0.882682	3.46403e-13	-0.566137	0.00019902
YHR039C-A	VMA10	0.124339	0.277665	0.331754	0.000143948
YHR040W	BCD1	0.125305	0.28556	-1.37972	1.5042e-15
YHR041C	SRB2	-0.0622777	0.557606	-0.382378	5.06074e-05
YHR042W	NCP1	-0.139455	0.0529139	-0.24923	0.00431377
YHR043C	DOG2	0.141793	0.224656	1.19559	4.30193e-27
YHR044C	DOG1	-0.27871	0.0453316	-0.542986	0.00122229
YHR045W	YHR045W	-0.283197	0.0196466	-1.06345	1.01743e-15
YHR046C	INM1	-0.10279	0.420359	-2.1882	1.28133e-63
YHR047C	AAP1	-0.0835351	0.503879	-0.443744	0.000257039
YHR048W	YHK8	0.0480829	0.719319	-0.440445	0.000524536
YHR049W	FSH1	-0.414824	2.88795e-05	-0.817973	4.93541e-23
YHR050W	SMF2	-0.098456	0.395172	0.629153	4.77582e-12
YHR050W-A	YHR050W-A	-0.325181	2.11873e-05	0.0155084	0.978544
YHR051W	COX6	-0.325721	1.33038e-05	0.317998	0.00259541
YHR052W	CIC1	-0.215136	0.0764953	-1.73867	9.96805e-32
YHR052W-A	YHR052W-A	-0.00210111	0.993805	-3.26913	2.64679e-61
YHR054W-A	YHR054W-A	NA	NA	-3.24357	4.81228e-106
YHR057C	CPR2	0.0298506	0.887423	0.909431	5.41751e-19
YHR061C	GIC1	0.200556	0.165051	0.59929	7.23543e-05
YHR062C	RPP1	-0.551496	0.00135246	-0.73082	6.48589e-09
YHR063C	PAN5	0.26977	0.0629354	1.00522	3.55911e-27
YHR064C	SSZ1	0.0603626	0.606201	-1.42866	1.18035e-51
YHR065C	RRP3	0.115449	0.56197	-2.02651	2.86986e-21
YHR066W	SSF1	0.280537	0.140462	-1.9547	3.24985e-28
YHR067W	HTD2	0.37543	0.0124471	0.49503	0.00034247
YHR068W	DYS1	0.029982	0.856058	-1.30681	1.42342e-46
YHR069C	RRP4	0.114922	0.4608	-1.07421	1.07685e-21
YHR070C-A	YHR070C-A	-0.151494	0.0137082	-0.853964	0.0409203
YHR070W	TRM5	0.128948	0.383084	-1.61803	3.59622e-29
YHR071W	PCL5	-0.0968824	0.158038	-0.838019	2.41941e-14
YHR072W	ERG7	0.427589	0.0107597	-0.688188	1.92404e-09
YHR072W-A	NOP10	-0.089255	0.483907	-1.506	2.35732e-34
YHR073W	OSH3	-0.0306994	0.869333	-0.225896	0.0442222
YHR074W	QNS1	-0.0278914	0.843457	0.382431	1.05506e-05
YHR075C	PPE1	0.0909596	0.516407	1.17919	3.85829e-21
YHR076W	PTC7	0.0284165	0.916685	0.571683	1.60169e-09
YHR077C	NMD2	-0.0784107	0.43616	-0.994189	2.3598e-26
YHR078W	YHR078W	-0.0870762	0.36057	-0.324343	0.00280537
YHR080C	LAM4	-0.132938	0.0594295	0.708462	8.40053e-10
YHR081W	LRP1	-0.090021	0.269229	-1.16755	2.79581e-16
YHR082C	KSP1	0.0890048	0.542124	0.264395	0.00661483
YHR083W	SAM35	0.0513164	0.618905	0.205343	0.0131854
YHR084W	STE12	-0.266001	0.0313373	-0.724085	2.10978e-06
YHR085W	IPI1	0.261008	0.129013	-1.23509	1.3297e-09
YHR087W	RTC3	-0.0408416	0.581328	1.05283	1.91648e-20
YHR088W	RPF1	-0.342654	1.22984e-05	-1.7754	3.044e-17
YHR089C	GAR1	-0.0945248	0.546239	-2.15651	1.24519e-94
YHR091C	MSR1	-0.942782	2.61628e-18	0.00842048	0.950687
YHR092C	HXT4	-0.584747	8.59979e-16	0.416364	0.684364
YHR094C	HXT1	-0.207276	0.0448376	-0.0527904	0.542827
YHR096C	HXT5	0.585727	1.032e-12	1.0769	3.32716e-19
YHR097C	YHR097C	-0.0151708	0.891988	0.657479	1.00059e-07
YHR099W	TRA1	0.0760316	0.555215	-0.596857	7.04062e-07
YHR100C	GEP4	0.142853	0.338597	0.862856	1.18674e-09
YHR101C	BIG1	0.00611507	0.968191	0.291068	0.0352422
YHR103W	SBE22	-0.316832	0.000828415	0.206125	0.0452753
YHR104W	GRE3	0.150929	0.200575	1.19039	4.36517e-44
YHR106W	TRR2	-0.233037	0.106943	0.987225	5.92526e-20
YHR107C	CDC12	0.0483686	0.802994	-0.204058	0.0169519
YHR108W	GGA2	0.0284419	0.883748	0.178651	0.0303702
YHR109W	CTM1	-0.437505	0.0119245	-0.322519	0.219508
YHR110W	ERP5	-0.0875047	0.535755	0.772464	5.63129e-18
YHR112C	YHR112C	-0.10419	0.344539	2.0284	1.07831e-147
YHR113W	APE4	-0.0388137	0.784287	1.51936	4.49776e-80
YHR114W	BZZ1	-0.262039	0.0104979	0.0570266	0.631913
YHR115C	DMA1	-0.188526	0.0272814	0.110595	0.331336
YHR116W	COX23	-0.280531	0.000240313	0.0348873	0.802175
YHR117W	TOM71	-0.00853637	0.947824	-0.372852	1.86492e-05
YHR118C	ORC6	0.164314	0.376716	-0.699182	1.75976e-05
YHR119W	SET1	0.13931	0.50134	-0.29109	0.0155335
YHR120W	MSH1	0.131914	0.56704	-0.673763	7.82306e-05
YHR121W	LSM12	-0.0404361	0.820692	-0.213814	0.0351933
YHR122W	CIA2	0.0902762	0.545499	-0.786657	1.62468e-10
YHR127W	YHR127W	0.181916	0.232394	-0.399002	0.000209308
YHR128W	FUR1	0.271693	0.0446337	-0.915055	4.1278e-30
YHR131C	YHR131C	-0.518847	5.77781e-07	0.421855	0.00161067
YHR132C	ECM14	0.206522	0.152766	0.528249	7.0839e-10
YHR132W-A	IGO2	0.196915	0.155979	1.00459	7.16628e-19
YHR133C	NSG1	0.186385	0.26845	-0.385513	0.000122669
YHR134W	WSS1	0.276278	0.0907111	-0.313619	0.020908
YHR136C	SPL2	-0.112575	0.111622	3.22596	1.0079e-23
YHR137W	ARO9	-0.0472005	0.707121	5.85158	0
YHR138C	YHR138C	0.135396	0.240395	1.55805	1.3811e-34
YHR139C	SPS100	0.434762	4.43401e-05	1.1351	0.00319327
YHR140W	YHR140W	0.109509	0.348616	1.50746	7.18302e-15
YHR141C	RPL42A	-0.0905257	0.294743	-1.96066	1.70081e-56
YHR142W	CHS7	0.00416411	0.974904	-0.524595	8.92865e-07
YHR143W-A	RPC10	0.000897834	0.993805	-1.23521	1.50979e-33
YHR144C	DCD1	-0.0116261	0.941787	-1.29085	3.17041e-15
YHR146W	CRP1	0.0930519	0.473214	0.241172	0.030486
YHR148W	IMP3	0.0695562	0.618905	-2.35202	2.45015e-33
YHR149C	SKG6	0.0391065	0.720094	-0.82997	5.61244e-07
YHR150W	PEX28	0.0266765	0.812822	0.30607	0.0155528
YHR151C	MTC6	-0.0107423	0.934915	-0.308522	0.0305527
YHR153C	SPO16	-0.0401831	0.817133	-0.956974	0.004337
YHR154W	RTT107	-0.0336776	0.840551	-1.18398	1.69112e-07
YHR159W	TDA11	0.00866184	0.962174	0.433589	0.000361019
YHR160C	PEX18	-0.179815	0.0524114	1.37738	8.73067e-14
YHR161C	YAP1801	-0.314629	6.79959e-07	0.0108415	0.916461
YHR162W	MPC2	-0.246589	0.000181347	-0.453358	1.61436e-08
YHR163W	SOL3	-0.678074	4.60277e-21	-0.259719	0.00165455
YHR165C	PRP8	-0.268562	0.00326861	-0.0983066	0.448408
YHR167W	THP2	0.0580161	0.712771	-0.349266	0.0218537
YHR169W	DBP8	-0.0227939	0.902607	-1.28967	1.35451e-18
YHR170W	NMD3	0.197599	0.129346	-2.03739	4.6714e-63
YHR171W	ATG7	0.0780602	0.62807	1.57426	3.22756e-49
YHR173C	YHR173C	-0.278084	0.00031107	0.377165	0.261483
YHR174W	ENO2	-0.31322	0.00173266	-1.09944	4.45038e-36
YHR175W	CTR2	0.00857816	0.964316	1.10572	1.50691e-33
YHR175W-A	YHR175W-A	0.369226	0.045797	1.47869	2.04895e-23
YHR176W	FMO1	-0.13293	0.283245	3.68363	4.95515e-223
YHR179W	OYE2	-0.300364	4.13471e-05	-0.280761	0.000313968
YHR180W	YHR180W	-0.0145467	0.941008	0.488265	0.00342407
YHR181W	SVP26	-0.142245	0.159063	0.258619	0.0212138
YHR183W	GND1	-0.172099	0.0614127	-0.616507	6.91653e-14
YHR188C	GPI16	0.160843	0.107999	0.343556	3.1251e-05
YHR189W	PTH1	0.0989818	0.430244	0.666784	0.000234971
YHR190W	ERG9	0.0153735	0.910563	0.47396	4.57748e-07
YHR193C	EGD2	0.0136487	0.902782	-1.09284	2.31338e-42
YHR194W	MDM31	0.0275722	0.805911	0.385729	0.000266977
YHR195W	NVJ1	0.0615435	0.545355	0.324896	0.000423991
YHR196W	UTP9	-0.271432	0.00297552	-1.63851	2.11107e-33
YHR197W	RIX1	0.086428	0.660679	-1.65933	1.07131e-21
YHR198C	AIM18	-0.117328	0.307949	0.697315	3.48628e-08
YHR199C	AIM46	0.0606249	0.584411	0.755294	1.63682e-15
YHR200W	RPN10	0.0864928	0.423706	0.390824	1.62198e-05
YHR201C	PPX1	0.372778	0.0205881	0.0150119	0.887991
YHR202W	YHR202W	0.430849	0.00491379	1.59416	4.06167e-41
YHR203C	RPS4A	-0.192049	0.00365567	-2.11563	2.67206e-130
YHR204W	MNL1	-0.024938	0.807598	-1.06439	3.49311e-23
YHR205W	SCH9	0.0342842	0.837839	0.375909	0.000159434
YHR206W	SKN7	-0.0787495	0.401427	-0.732446	1.87619e-12
YHR208W	BAT1	-0.0860973	0.513362	-0.854647	4.14679e-28
YHR209W	CRG1	0.122326	0.493634	1.6227	1.29483e-37
YHR210C	YHR210C	-0.249092	0.00469385	0.758758	0.00627047
YIL002W-A	YIL002W-A	0.0693173	0.723323	-0.448454	0.00105269
YIL003W	CFD1	0.0858069	0.603667	-0.466889	0.000211452
YIL005W	EPS1	-0.238889	0.0748554	0.268722	0.00937049
YIL006W	YIA6	-0.0642233	0.607182	1.06188	1.28792e-11
YIL007C	NAS2	-0.0619261	0.613592	1.13139	1.24628e-23
YIL008W	URM1	0.175267	0.185232	-0.991259	5.71501e-09
YIL009W	FAA3	-0.0983278	0.473214	-0.529258	4.50709e-06
YIL010W	DOT5	0.039954	0.775683	1.12227	1.50086e-32
YIL011W	TIR3	0.00719569	0.945517	-0.953677	1.74094e-16
YIL013C	PDR11	-0.0811944	0.295458	0.419854	0.00470467
YIL014C-A	YIL014C-A	-0.0783187	0.562341	0.831017	7.71501e-10
YIL014W	MNT3	-0.108621	0.435081	-0.616889	1.36949e-07
YIL015W	BAR1	0.256188	0.258571	-1.1032	0.0370782
YIL017C	VID28	-0.0803913	0.524828	0.762468	9.30259e-13
YIL018W	RPL2A	-0.155537	0.0289605	-2.04672	1.90584e-93
YIL019W	FAF1	0.0501072	0.746775	-1.45557	3.09705e-15
YIL020C	HIS6	0.0453927	0.778624	-0.964708	1.90809e-16
YIL021W	RPB3	-0.068809	0.56197	-0.594056	5.65851e-08
YIL022W	TIM44	0.129236	0.228115	-0.602809	8.67117e-11
YIL023C	YKE4	0.194256	0.150189	-0.243742	0.0105988
YIL024C	YIL024C	0.0248771	0.892893	0.816118	2.06676e-07
YIL029C	YIL029C	0.163706	0.384333	-1.50681	0.0176296
YIL030C	SSM4	0.0248755	0.869333	-0.438822	1.12355e-05
YIL033C	BCY1	0.198075	0.0330731	0.66266	6.06952e-21
YIL034C	CAP2	-0.566455	6.52343e-09	0.590663	3.18178e-15
YIL035C	CKA1	-0.296154	0.00644583	-0.720526	8.88739e-16
YIL036W	CST6	-0.254708	0.0475824	0.2275	0.0733027
YIL038C	NOT3	0.075729	0.648301	-1.01453	6.91696e-22
YIL041W	GVP36	-0.0344466	0.817133	0.391028	1.04138e-06
YIL042C	PKP1	0.0140751	0.927252	0.864736	1.34354e-15
YIL044C	AGE2	-0.130199	0.315712	-0.416401	1.2793e-05
YIL045W	PIG2	-0.091497	0.28215	1.83509	1.32736e-48
YIL046W	MET30	0.0256318	0.79653	0.554628	1.31234e-08
YIL047C	SYG1	-0.0961177	0.212067	-0.338822	0.000204491
YIL049W	DFG10	-0.0384878	0.869959	0.502797	0.00912766
YIL050W	PCL7	-0.0796162	0.439463	1.36469	1.09088e-39
YIL051C	MMF1	-0.144445	0.0976664	0.833407	3.27198e-28
YIL052C	RPL34B	-0.085048	0.251812	-2.11375	1.95243e-69
YIL053W	GPP1	0.343933	0.00158578	-1.92985	3.80941e-94
YIL055C	YIL055C	-0.136159	0.0555415	1.73517	4.65256e-21
YIL056W	VHR1	-0.217414	0.000181668	-0.0852745	0.47731
YIL061C	SNP1	0.0167267	0.908442	-0.438369	0.00203595
YIL062C	ARC15	0.0811939	0.504268	0.414718	8.72569e-07
YIL064W	EFM4	0.222636	0.0163818	-1.40609	4.01067e-11
YIL065C	FIS1	0.123457	0.248044	0.847778	2.28357e-20
YIL066C	RNR3	0.208711	0.0466495	0.801978	0.000235529
YIL069C	RPS24A	-0.268345	1.11253e-05	-2.41464	1.76303e-117
YIL071C	PCI8	0.377894	0.0686931	1.02736	1.33924e-09
YIL071W-A	YIL071W-A	-0.313405	0.335608	1.91187	0.00145542
YIL072W	HOP1	-0.0362117	0.83363	1.09449	5.75431e-09
YIL074C	SER33	-0.221204	0.00461778	0.785628	4.4653e-21
YIL076W	SEC28	0.318803	0.00172512	-0.198717	0.0438595
YIL077C	YIL077C	0.136036	0.121577	1.01673	3.30177e-13
YIL078W	THS1	0.151854	0.215044	-1.53694	3.05967e-88
YIL079C	AIR1	0.149633	0.219083	-1.9456	3.38866e-33
YIL082W-A	YIL082W-A	NA	NA	0.330687	0.00181128
YIL083C	CAB2	0.268375	0.0156221	-0.483644	1.114e-05
YIL085C	KTR7	0.134849	0.459625	-0.326834	0.000383502
YIL086C	YIL086C	0.168166	0.300983	2.29706	0.000587875
YIL087C	AIM19	0.155731	0.337902	1.77232	1.64981e-55
YIL088C	AVT7	0.0579617	0.68259	1.727	8.60866e-87
YIL089W	YIL089W	0.589799	0.0043588	1.91775	3.64571e-31
YIL090W	ICE2	-0.0370257	0.808194	-0.643785	1.97644e-07
YIL091C	UTP25	-0.0865475	0.488683	-2.07868	1.50375e-37
YIL092W	YIL092W	0.118005	0.524374	-0.997615	1.68719e-09
YIL093C	RSM25	0.151413	0.375604	-0.667057	2.37813e-11
YIL094C	LYS12	-0.675807	1.80849e-05	-1.35789	3.88212e-70
YIL096C	BMT5	0.0494537	0.717449	-0.79669	0.00196364
YIL097W	FYV10	0.0759839	0.707121	1.23274	3.48986e-22
YIL098C	FMC1	0.196872	0.262851	0.966573	1.67773e-18
YIL099W	SGA1	-0.13375	0.0278935	2.2485	5.45693e-30
YIL101C	XBP1	-0.164699	0.00621294	1.0583	3.30103e-08
YIL102C	YIL102C	-0.280896	0.000209239	1.71302	0.0096355
YIL103W	DPH1	0.181149	0.395173	-0.438951	0.000429872
YIL104C	SHQ1	0.0972139	0.695667	-1.19142	4.65335e-12
YIL107C	PFK26	-0.0723419	0.418834	1.04234	1.27051e-23
YIL108W	YIL108W	-0.139275	0.147296	-0.365307	5.44739e-05
YIL109C	SEC24	-0.128271	0.172347	-0.27787	0.00113507
YIL110W	HPM1	-0.492026	7.20949e-05	-1.23217	3.88389e-20
YIL111W	YIL111W	-0.0585076	0.567485	0.796306	2.01122e-13
YIL112W	HOS4	-0.478504	5.28032e-09	0.178838	0.0766374
YIL113W	SDP1	-0.139209	0.0831098	1.55327	9.03329e-38
YIL114C	POR2	-0.17937	0.0209073	-0.457082	4.51078e-05
YIL115C	NUP159	-0.216178	0.0777154	-0.325317	0.00291989
YIL116W	HIS5	-0.317099	8.16793e-06	-0.184263	0.0231718
YIL118W	RHO3	-0.0259119	0.776666	0.400206	0.000298698
YIL119C	RPI1	-0.542295	3.20361e-13	-0.972219	1.49579e-15
YIL121W	QDR2	-0.146608	0.0821221	1.24017	7.56582e-25
YIL122W	POG1	-0.0587879	0.508108	-1.26755	2.4586e-11
YIL123W	SIM1	-0.0883864	0.511797	0.223469	0.00610071
YIL124W	AYR1	0.0788155	0.523575	0.902865	9.45088e-33
YIL125W	KGD1	-0.338099	1.06538e-05	0.389314	0.000309929
YIL127C	RRT14	0.120587	0.265146	-2.26566	6.91625e-53
YIL128W	MET18	-0.00517194	0.973616	-0.591455	6.85632e-06
YIL129C	TAO3	0.00468712	0.976218	0.247075	0.021246
YIL130W	ASG1	-0.0417388	0.710697	-0.553946	0.000613748
YIL132C	CSM2	-0.162284	0.513362	-0.431615	0.0194119
YIL133C	RPL16A	-0.165696	0.0136455	-2.18067	5.40349e-81
YIL134W	FLX1	0.293214	0.168055	-0.593492	0.000323161
YIL135C	VHS2	-0.039077	0.73177	0.370494	0.000227307
YIL136W	OM45	-0.137741	0.0453886	2.33625	2.78507e-62
YIL139C	REV7	-0.179392	0.285181	-0.721125	0.00027543
YIL142W	CCT2	0.00829167	0.961694	-0.523139	7.62838e-11
YIL145C	PAN6	-0.0167165	0.912882	-0.650421	2.0803e-13
YIL146C	ATG32	0.64013	2.25113e-06	2.17136	7.39972e-49
YIL147C	SLN1	0.0314378	0.867631	-0.334038	0.0105695
YIL148W	RPL40B	-0.101076	0.190172	-1.89905	2.90332e-74
YIL149C	MLP2	-0.0977646	0.204694	-0.774559	1.81432e-11
YIL151C	ESL1	0.00346028	0.985167	-0.329075	0.00799409
YIL153W	RRD1	-0.621966	1.3282e-11	0.522819	4.88167e-07
YIL154C	IMP2'	-0.119836	0.281084	0.668955	1.13845e-13
YIL155C	GUT2	-0.177379	0.00820251	1.54039	0.00143749
YIL156W	UBP7	-0.0584247	0.633681	0.714136	8.34631e-12
YIL156W-A	YIL156W-A	0.239714	0.286479	0.99806	8.81618e-12
YIL157C	COA1	-0.0144028	0.920929	0.863728	1.6513e-18
YIL158W	AIM20	0.0436271	0.817376	-0.336136	0.000474076
YIL159W	BNR1	0.141852	0.116571	-0.674434	0.00542615
YIL160C	POT1	0.121457	0.182732	1.97938	1.37434e-12
YIL161W	YIL161W	-0.918885	6.92053e-23	-0.495744	0.00148174
YIL162W	SUC2	-0.653372	1.09053e-19	0.594116	1.54668e-06
YIL163C	YIL163C	-0.547029	3.64344e-20	3.01022	3.71859e-45
YIL164C	NIT1	-0.259845	0.0521732	3.97661	7.61818e-299
YIL165C	YIL165C	0.0725865	0.730874	4.13451	8.96838e-287
YIL166C	YIL166C	0.0131634	0.954728	0.697426	2.44593e-06
YIR001C	SGN1	0.195523	0.154369	-0.423892	4.37839e-05
YIR002C	MPH1	0.0344484	0.795311	0.455077	0.00981421
YIR003W	AIM21	0.024626	0.854465	0.452613	2.63408e-08
YIR006C	PAN1	0.221313	0.0615535	0.440657	2.14444e-07
YIR007W	EGH1	-0.0179606	0.892534	1.52719	5.00203e-43
YIR010W	DSN1	-0.0499142	0.800316	0.234916	0.0491147
YIR012W	SQT1	0.172864	0.212468	-1.67898	2.53258e-55
YIR014W	YIR014W	0.0599719	0.655576	0.975376	5.71996e-06
YIR015W	RPR2	-0.189662	0.140643	0.619921	9.09208e-05
YIR016W	YIR016W	0.0128383	0.902782	1.22775	9.73146e-16
YIR018C-A	YIR018C-A	-0.516752	0.0102835	0.816298	0.00185648
YIR018W	YAP5	-0.0686935	0.401039	0.709886	1.47128e-07
YIR019C	FLO11	-0.758454	0.000455627	0.710356	2.47368e-05
YIR020W-A	YIR020W-A	-0.38115	0.00173498	-0.0120723	0.981404
YIR022W	SEC11	0.0491631	0.80887	0.424747	0.000339874
YIR023W	DAL81	0.0258226	0.898441	-0.301305	0.0237843
YIR024C	INA22	0.0224483	0.908395	1.00192	9.22779e-12
[truncated: 2,183 more rows]

## Sheet: S2b
Table S2b. List of the 30 genes that are most upregulated by low nitrogen
Gene ID	Gene Name	Log2FC RNAseq	Log2FC ATACseq	NCR-sensitive
YKR034W	DAL80	10.7609	0.778419	YES
YIR028W	DAL4	9.75159	0.338608	YES
YIR031C	DAL7	9.69551	0.422895	YES
YIR027C	DAL1	9.53288	0.482393	YES
YLR142W	PUT1	8.99876	-0.451508	YES
YKR039W	GAP1	8.66378	-0.956167	YES
YIR030C	DCG1	8.1017	1.31114	YES
YOR348C	PUT4	7.78132	-0.00563241	YES
YHL016C	DUR3	7.11247	-0.532973	YES
YIR029W	DAL2	7.0179	0.582271	YES
YJR152W	DAL5	6.4999	0.0424625	YES
YHR137W	ARO9	5.85158	-0.0740506
YDR380W	ARO10	5.75376	-0.133218
YGR087C	PDC6	5.5469	-0.484003
YDL210W	UGA4	5.13047	0.212792	YES
YNL142W	MEP2	5.07788	-0.204191	YES
YCL048W-A	YCL048W-A	4.92878	0.500412
YPR160W	GPH1	4.90008	-0.122691
YIR032C	DAL3	4.83834	0.256953	YES
YHR037W	PUT2	4.8367	-0.0933843	YES
YBR208C	DUR1,2	4.78451	-1.44664	YES
YDL169C	UGX2	4.74405	0.24396	YES
YPL054W	LEE1	4.29179	-0.221323	YES
YIL165C	YIL165C	4.13451	0.0727514	YES
YIL164C	NIT1	3.97661	-0.259708	YES
YKR093W	PTR2	3.93471	-0.114431
YMR174C	PAI3	3.87733	0.517625
YOR003W	YSP3	3.83384	-0.0762168	YES
YOR173W	DCS2	3.82849	-0.0221059
YLR299W	ECM38	3.71286	-0.128079
