# Supplementary material for: Uncovering Divergence in Gene Expression Regulation in the Adaptation of Yeast to Nitrogen Scarcity
Source: mSystems. 2021 Aug 24;6(4):e00466-21. doi: 10.1128/mSystems.00466-21 (PMC8407396; doi:10.1128/mSystems.00466-21)
Supplement: TABLE S2 [file msystems.00466-21-st002.xlsx]

## Sheet: S2a
Table S2a - Top 20 Enriched GO terms among DEGs repressed in SM60
GO ID	Term	Annotated	Significant	Expected	P adj	DEGs in GO term
GO:0006364	rRNA processing	247	220	83.98	< 1e-30	MAK16,FUN12,UTP20,BMT2,MAK5,POP7,RPS9B,ENP1,POP4,PAF1,RRP7,SPB1,KRR1,RPS14A,RRP43,BUD23,PWP2,NOP1,DBP10,PUS9,TSR1,RRP42,TRM3,NOP14,SAS10,FAP7,NHP2,NOP6,FAL1,RPS13,RRP8,RRP1,RLI1,TMA64,RRP45,BFR2,UTP4,FCF1,ESF1,UTP5,RRP17,NPL3,UTP6,SNM1,RPL37B,SNU13,NOP16,NUG1,UTP7,LSM4,NSA2,LCP5,SPB4,LOC1,CGR1,RPL30,DBP3,NSA1,PRP43,RPS2,ROK1,RAI1,POP6,SPT4,SLX9,UTP22,RRP46,NOP7,UTP8,ENP2,MTR3,NSR1,PUS6,SKI6,NOP19…
GO:0042274	ribosomal small subunit biogenesis	120	112	40.8	< 1e-30	FUN12,UTP20,RPS9B,ENP1,RRP7,KRR1,RPS14A,BUD23,PWP2,TSR1,NOP14,SAS10,FAP7,NOP6,FAL1,RPS13,SAC3,BFR2,UTP4,FCF1,UTP5,UTP6,SNU13,UTP7,LCP5,LOC1,PRP43,ROK1,SLX9,UTP22,NOP7,UTP8,ENP2,NSR1,NOP19,EFG1,RPS20,RPS27B,RRP3,IMP3,DBP8,UTP9,FAF1,UTP25,NOP9,UTP18,UTP10,RPS21B,RPS14B,MPP10,RPS5,DHR2,RRP14,UTP11,LTV1,RPS27A,RPS21A,UTP30,SOF1,RPS0B,FCF2,FYV7,DIP2,RPS31,EMG1,HCR1,UTP13,RPS28B,SGD1,UTP21,TSR2,RPS1A,R…
GO:0042273	ribosomal large subunit biogenesis	105	100	35.7	< 1e-30	MAK16,MAK5,REI1,SPB1,RSA4,DBP10,SYO1,NHP2,MAK21,RRP8,RLI1,SSF2,RPL12B,PUF6,RPL37B,SNU13,NOP16,NUG1,NSA2,SPB4,LOC1,RPL24A,MRH4,DBP3,LSG1,NSA1,PRP43,RAI1,RPL26B,NOP7,RPL24B,TIF4631,SDA1,SNF6,SSF1,IPI1,RPF1,RIX1,HPM1,SQT1,YVH1,ALB1,HIT1,YAE1,MRT4,URB1,RRP14,EBP2,DBP7,UTP30,LAS1,RPF2,RPL40B,DRS1,RIX7,GRC3,RLP24,RPL10,MDN1,RPL37A,RSA3,DBP9,RPP0,RPL26A,AFG2,RPL6B,RPL6A,ERB1,RRP5,HAS1,RLP7,NOP2,NOP15,IP…
GO:0002181	cytoplasmic translation	118	107	40.12	< 1e-30	FUN12,RBG1,RPL19B,KTI11,RPL32,TRM7,RPG1,SRO9,RPS14A,PAT1,RPS29B,RPP1A,RPL13A,RPL41A,RPS13,TMA64,GIR2,SUP35,RPP2B,RPL12B,TIF35,RPL27B,RPL37B,TMA20,GCD11,RPS26B,BUD27,RPL22B,RPL29,RPL30,RPL24A,RPL28,RPS25A,RPL26B,RPL24B,RBG2,RPS20,RPL27A,RPS27B,SSZ1,DPH1,RPL16A,RPS21B,RPL39,RPS22A,RPS14B,SUI2,TMA22,RPL43B,JJJ3,RPS5,TMA19,RPS27A,DPH2,RPS21A,RPL40B,RPS0B,RPL22A,RPL10,DPH6,RPS31,DPH5,RPL37A,HCR1,TMA7,…
GO:0042255	ribosome assembly	65	60	22.1	1.2e-22	FUN12,RRP7,RPS14A,PWP2,RSA4,MAK21,SSF2,RPL12B,RPS26B,SPB4,RPL24A,MRH4,LSG1,RPL24B,NSR1,RPS27B,SSF1,IPI1,RPF1,RIX1,HPM1,SQT1,YVH1,RPS14B,RPS5,MRT4,RPS27A,RPF2,RPL40B,DRS1,RLP24,SDO1,RPS0B,RPL10,MDN1,RPS31,RSA3,RPS28B,RPP0,RPL6B,RPL6A,RRP5,RIA1,IPI3,MRPL19,RPS19B,ESF2,RPS15,BRX1,REX4,RPL25,RPL3,RPS28A,RPL5,RSA1,NIP7,TIF6,TIF5,MRD1
GO:0000479	endonucleolytic cleavage of tricistronic...	50	48	17	1.2e-20	UTP20,ENP1,KRR1,BUD23,PWP2,TSR1,NOP14,SAS10,FCF1,UTP6,RPL37B,UTP7,LCP5,LOC1,DBP3,ROK1,RAI1,NOP19,RPS27B,DBP8,NOP9,UTP18,UTP10,RPS21B,MPP10,UTP11,RPS21A,LAS1,GRC3,RPS0B,FCF2,DIP2,RPL37A,EMG1,UTP13,UTP14,RRP5,KRI1,ESF2,RCL1,UTP23,BUD21,PNO1,RRS1,NOP58,BMS1,MRD1,NOC4
GO:0071428	rRNA-containing ribonucleoprotein comple...	53	49	18.02	4.3e-19	ECM1,BUD23,FAP7,RLI1,ARX1,BCP1,NUG1,ARB1,RPS26B,NIC96,SRM1,LSG1,RPS2,NUP49,SLX9,SDA1,ZUO1,RPF1,NMD3,RIX1,NUP159,NOP9,NUP82,NUP85,RPS5,NUP120,LTV1,MTR2,RPL40B,RIX7,RPS0B,BUD20,RPS28B,GSP1,NUP116,RNA1,RPS3,JJJ1,RPS19B,NOG2,RPS15,NUP1,RPS28A,RRS1,NOG1,NOP53,MEX67,YAR1,TIF6
GO:0009451	RNA modification	111	80	37.74	1.2e-14	NCL1,KTI11,TRM7,BMT2,SPB1,BUD23,NOP1,SLM3,PUS9,SIT4,TRM3,AIR2,TRM8,NHP2,RRP8,TRM1,TRM82,CIA1,DEG1,TYW3,SUA5,MTO1,THG1,CCM1,PUS6,ELP2,TCD1,TRM5,NOP10,GAR1,CFD1,URM1,BMT5,TAD2,SAP185,GCD14,TCD2,KTI12,SAP190,KAE1,TRM2,BMT6,PET309,CBF5,EMG1,NOP56,IKI3,DUS3,DUS4,TRM9,DUS1,TRM732,ELP6,RCM1,NOP2,GCD10,NCS2,NAF1,KRE33,PUS4,SMM1,TRM112,TRM10,PAP2,TRM11,TRM13,PPM2,MRM1,ISU2,ABP140,PUS7,NOP58,TRM44,ELP3,TGS…
GO:0034471	ncRNA 5'-end processing	35	34	11.9	1.8e-14	UTP20,PWP2,NOP14,SAS10,FCF1,UTP6,UTP7,LOC1,ROK1,NOP19,DBP8,NOP9,UTP18,UTP10,MPP10,UTP11,FCF2,DIP2,EMG1,UTP13,RPM2,UTP14,RRP5,RLP7,POP1,ESF2,RCL1,UTP23,BUD21,PNO1,NOP58,BMS1,MRD1,NOC4
GO:0008033	tRNA processing	121	82	41.14	5.4e-13	PTA1,SEN34,NCL1,KTI11,TRM7,POP7,POP4,NOP1,SLM3,PUS9,SIT4,LHP1,TRM3,AIR2,TRM8,TRM1,TRM82,CIA1,SNM1,LSM4,CCA1,DEG1,TYW3,SUA5,MTO1,THG1,POP6,PUS6,ELP2,TCD1,RPP1,TRM5,CFD1,URM1,TAD2,TRL1,SAP185,GCD14,GON7,TCD2,KTI12,LOS1,SAP190,KAE1,TRM2,TRZ1,PCC1,SEN2,IKI3,DUS3,DUS4,SEN1,TRM9,DUS1,RPM2,TRM732,ELP6,GCD10,NCS2,KRE33,POP1,POP3,PUS4,SMM1,TRM112,TRM10,TPT1,PAP2,TRM11,TRM13,PPM2,ISU2,ABP140,PUS7,TRM44,SEN…
GO:0051028	mRNA transport	99	63	33.66	1.2e-09	MYO4,NUP60,NUP170,KAP104,HMT1,SHE3,ENP1,GBP2,RRP43,SUB2,ASM4,NUP84,DHH1,HPR1,SAC3,NUP42,EBS1,YRA1,SXM1,NPL3,NUP157,KAP123,PAB1,LOC1,NIC96,SGF73,NUP145,SRM1,NAB2,NUP49,SPT6,NUP57,THP2,NUP159,MLP2,NUP192,MTR4,NUP82,NUP85,NUP120,NUP100,MTR2,NUP133,MLP1,POM34,SEC13,NUP2,KAP95,NUP188,PML39,NUP116,STO1,POM152,NUP53,PSE1,HRB1,CSL4,DIS3,DBP5,NUP1,MEX67,NEW1,SPN1
GO:0042797	tRNA transcription by RNA polymerase III	18	18	6.12	3.5e-09	RPB5,RPC53,RPC11,DST1,RPC10,RPC17,RPC25,RPC37,RPC19,RPC31,RPC34,RPO31,RET1,RPB10,RPB8,RPC40,RPO26,RPC82
GO:0006606	protein import into nucleus	50	37	17	6.5e-09	NUP60,NUP170,KAP104,SYO1,ASM4,NUP84,NUP42,NUP157,KAP123,NIC96,KAP122,NUP145,NUP49,CSE1,NUP57,NUP159,NUP82,NUP85,NMD5,NUP120,NUP100,NUP133,MLP1,POM34,GSP1,NUP2,KAP95,NUP188,NUP116,POM152,NUP53,RNA1,PSE1,CLA4,NUP1,WTM1,KAP120
GO:0031126	snoRNA 3'-end processing	29	25	9.86	8.6e-09	PAF1,RRP43,NOP1,RRP42,REF2,RRP45,RTF1,RRP46,PTI1,MTR3,SKI6,PXR1,RRP4,LRP1,MTR4,SWD2,CBF5,YSH1,SEN1,CSL4,DIS3,PAP2,RRP40,CTR9,RRP6
GO:0071046	nuclear polyadenylation-dependent ncRNA ...	20	18	6.8	3.1e-07	RRP43,RRP42,AIR2,RRP45,RAI1,RRP46,MTR3,SKI6,RRP4,LRP1,AIR1,MTR4,CSL4,MPP6,DIS3,PAP2,RRP40,RRP6
GO:0097064	ncRNA export from nucleus	24	20	8.16	9.0e-07	RPS26B,NUP145,SRM1,RPS2,NUP49,UTP22,UTP8,NUP159,RPS5,LOS1,NUP133,RPS0B,RPS28B,NUP116,RNA1,RPS3,RPS19B,RPS15,CEX1,RPS28A
GO:0010501	RNA secondary structure unwinding	28	22	9.52	1.7e-06	MAK5,DBP10,SUB2,DHH1,FAL1,MSS116,HRQ1,SPB4,MRH4,DBP3,ROK1,RRP3,DBP8,HCA4,DBP7,DRS1,DBP9,HAS1,DBP2,DBP6,DBP5,DED1
GO:0071042	nuclear polyadenylation-dependent mRNA c...	15	14	5.1	2.7e-06	RRP43,RRP42,RRP45,RRP46,MTR3,SKI6,RRP4,MTR4,DBP2,CSL4,DIS3,PAP2,RRP40,RRP6
GO:0034475	U4 snRNA 3'-end processing	15	14	5.1	2.7e-06	RRP43,RRP42,RRP45,RRP46,MTR3,SKI6,RRP4,LRP1,MTR4,REX2,RNT1,PAP2,RRP40,RRP6
GO:0006353	DNA-templated transcription, termination	41	29	13.94	3.3e-06	PTA1,HMT1,REB1,SUP45,ISW1,PAF1,RPC11,REF2,PCF11,CFT1,NPL3,DST1,RTF1,RAI1,SRB5,SPT6,PTI1,RPB3,SET2,RPA12,SWD2,GRC3,BUR2,YSH1,SEN1,RNT1,SSU72,CTR9,ISW2

## Sheet: S2b
Table S2b - Top 20 Enriched GO terms among DEGs induced in SM60
GO ID	Term	Annotated	Significant	Expected	P adj	DEGs in GO term
GO:0055114	oxidation-reduction process	414	238	142.98	6.1e-11	PSK1,GCV3,ACS1,BDH1,BDH2,GDH3,PET9,SHP1,PRX1,UGA2,GRX7,ETR1,ZTA1,RFS1,ARA1,IFA38,MET8,PDB1,GPX2,TSC10,HBN1,MXR2,GRX1,YCP4,TRX3,GRX6,FAD1,COX9,MDH3,NDE2,YDL124W,YDL144C,DLD1,GDH2,GCV1,REG1,MIX14,PST2,EHD3,BMH2,KGD2,SDH4,CBS2,ADR1,COX20,PAM1,CTA1,YDR286C,TRR1,ARH1,TSA2,GMC1,GRX2,QCR7,GLC3,RIP1,CYC7,PRO3,MXR1,GIP2,PCL6,ICL1,ARG5,6,AST2,COX15,GRX4,PDA1,LPD1,FET5,YPI1,GSY1,IGD1,MET10,QCR6,YMR31,ERG26,…
GO:0098655	cation transmembrane transport	139	92	48.01	4.2e-09	AVT5,ATP1,ATP3,FTH1,VHC1,PCA1,PHO89,ADY2,ATP16,COX9,VCX1,VMA1,CCC2,ATP5,TIM11,ATP17,NHX1,QCR7,RIP1,VMA3,VMA8,CAN1,PIC2,AVT6,COX15,FET5,QCR6,PMC1,COX4,COX13,MTC3,MEP1,QCR9,DUR3,QCR10,VMA16,VMA10,SMF2,COX6,CTR2,AVT7,QDR2,TOK1,KHA1,QCR8,AVT1,ATP2,ATP7,MNR2,AVT3,ZRT3,GAP1,TRK2,MRS4,BPT1,TPO1,YCT1,COX12,NHA1,CCC1,CSC1,ATP14,COX8,CTR3,ATP18,STV1,MME1,COX7,COX5A,AVT4,MEP2,VNX1,ATO2,ATP19,YOR020W-A,CYT1,…
GO:1990748	cellular detoxification	36	29	12.43	1.2e-08	PRX1,GRX7,SCO2,SCO1,GPX2,GRX1,TRX3,GRX6,CTA1,TRR1,TSA2,GRX2,CTT1,GTO1,TRX2,SOD2,TRR2,DOT5,HYR1,GTT1,YJL068C,SOD1,GPX1,SRX1,ECM4,AHP1,GRX8,TSA1,GLR1
GO:0015986	ATP synthesis coupled proton transport	19	18	6.56	5.9e-08	ATP1,ATP3,ATP16,ATP5,TIM11,ATP17,COX4,ATP2,ATP7,ATP14,ATP18,STV1,ATP19,YOR020W-A,CYT1,ATP4,ATP15,ATP20
GO:0009060	aerobic respiration	79	53	27.28	5.4e-07	PET9,ETR1,COX9,MDH3,MIX14,KGD2,SDH4,COX20,QCR7,RIP1,CYC7,ICL1,QCR6,YMR31,COX4,COX13,MTC3,QCR9,LSC2,QCR10,COX6,KGD1,DAL7,QCR8,MDH1,MBR1,SDH3,PET10,ADE16,MAS1,SHH4,IDP2,COX8,COQ5,MIX17,RSF1,AAC1,ISF1,PAH1,COX7,PPA2,IDP3,IDH1,COX5A,MLS1,CIT1,SDH5,MDH2,IDH2,LSC1,PET20,FUM1,NCA2
GO:0016237	lysosomal microautophagy	49	34	16.92	6.2e-07	SHP1,ATG8,SLM4,CMD1,ATG14,ATG15,OSH2,CDC48,ATG9,ATG31,TRS85,VTC1,VTC2,ATG1,VAM7,GTR2,HSV2,OSH7,ATG7,NVJ1,VTC4,SNX4,MEH1,ATG10,ATG17,YPT7,ATG4,ATG2,ATG3,ATG21,PEP4,ATG29,ATG11,ATG13
GO:0042775	mitochondrial ATP synthesis coupled elec...	29	23	10.02	9.6e-07	COX9,SDH4,QCR7,RIP1,CYC7,QCR6,COX4,COX13,MTC3,QCR9,QCR10,COX6,QCR8,SDH3,MAS1,SHH4,COX8,NDI1,COX7,COX5A,SDH5,CYT1,TAZ1
GO:0010499	proteasomal ubiquitin-independent protei...	15	14	5.18	3.4e-06	PRE7,PRE1,PUP3,BLM10,PRE4,SCL1,PRE9,PUP2,PRE3,PRE8,PRE6,PUP1,PRE10,PRE2
GO:0005977	glycogen metabolic process	36	26	12.43	3.9e-06	PSK1,SHP1,REG1,BMH2,GLC3,GIP2,PCL6,YPI1,GSY1,IGD1,PIG2,PCL7,SGA1,GLG2,UGP1,PGM1,GLG1,GSY2,PGM2,GLC8,PPG1,GAC1,PHO85,ATG11,GPH1,GDB1
GO:0006511	ubiquitin-dependent protein catabolic pr...	202	100	69.76	5.7e-06	PRE7,SHP1,YBR062C,VID24,SAF1,BSD2,GID7,POF1,PBN1,APC11,RPN6,CDC48,CDC53,RPN5,DOA4,YDR131C,MFB1,RMD5,SWM1,YDR306C,SKP1,UBX5,GGA1,DFM1,UBC8,PRE1,RPN3,PUP3,UBP9,UBC6,DDI1,RAD4,OTU1,RPN11,UBP6,CDC26,PRE4,RPN12,RPN14,SCL1,RPT6,HUL5,VID30,UFD1,YGR066C,PRE9,UBR1,PUP2,GGA2,RPN10,EPS1,NAS2,VID28,MET30,FYV10,UBP7,MND2,PRE3,DAS1,YUH1,VPS25,DID4,TUL1,VPS24,SSH4,RPT1,SNF7,HRT3,SRN2,RPN13,USA1,PRE8,CUE4,UBC7,V…
GO:0099132	ATP hydrolysis coupled cation transmembr...	29	22	10.02	6.2e-06	ATP1,ATP3,PCA1,ATP16,ATP5,TIM11,ATP17,VMA3,PMC1,VMA16,ATP2,ATP7,ATP14,ATP18,STV1,ATP19,VMA4,ATP4,VMA11,ATP15,ATP20,VMA13
GO:0045454	cell redox homeostasis	33	24	11.4	8.1e-06	PRX1,GRX7,SCO2,GRX1,TRX3,GRX6,YCF1,TRR1,TSA2,GRX2,GRX4,LPD1,TRX2,TRR2,EPS1,DOT5,AHP1,GRX8,TSA1,POR1,MPD2,MPD1,IRC15,GLR1
GO:0072665	protein localization to vacuole	111	60	38.34	1.6e-05	ATG8,VPS15,VID24,ATG14,BSD2,EGO2,ARP2,ATG20,ATG9,TRS85,GGA1,VMA3,YPT1,COG7,VPS73,ATG1,VAM7,YGR066C,VPS62,GTR2,GGA2,SPL2,ATG7,SNX4,TAX4,VPS25,SSH4,VPS1,MEH1,YPT52,IRS4,VPS51,VPS13,ATG10,SRN2,YPT7,EAR1,VTI1,ROY1,YPT53,RAS2,ATG4,ATG2,VPS27,ATG3,TLG2,ATG19,ATG34,VPS68,PEP12,VPS21,TRE2,SNX3,SNF8,BRO1,ATG21,PEP4,ATG11,LOA1,ATG13
GO:0006979	response to oxidative stress	118	66	40.75	1.9e-05	NTG1,PRX1,UGA2,GRX7,ZTA1,TPS1,GPX2,HBN1,MXR2,GRX1,TRX3,GRX6,DUN1,YDL124W,CTA1,MHR1,TRR1,TSA2,SDH7,GRX2,HSP31,MXR1,GRX4,HSP12,RIM15,ACT1,CMK1,NQM1,CTT1,TRX2,SOD2,GRE3,TRR2,SCH9,DOT5,XBP1,HYR1,GSH1,TOR1,YJR096W,AIM25,SOD1,GPX1,MSN4,YKL069W,SRX1,MCR1,LOT6,AHP1,HOG1,HMX1,YLR225C,RCK2,YAP1,TSA1,SDD2,GAD1,NCE103,ZWF1,ATX1,DDR2,IRA2,GCY1,YRR1,GLR1,OXR1
GO:0042407	cristae formation	10	10	3.45	2.4e-05	MIC12,MIC10,TIM11,MIC19,MIC26,MIC60,UPS2,ATP14,MIC27,ATP20
GO:0000422	autophagy of mitochondrion	36	25	12.43	4.0e-05	FUN14,ATG8,PTC6,ATG20,ATG9,ATG31,ATG1,HSV2,ATG7,ATG32,YIL165C,SNX4,AIM25,ATG10,ATG33,ATG17,ATG4,ATG2,ATG3,YOR019W,WHI2,ATG21,ATG29,ATG11,ATG13
GO:0061709	reticulophagy	9	9	3.11	6.9e-05	ATG8,ATG9,YPT1,ATG1,ATG39,ATG2,VPS21,ATG40,ATG11
GO:0044804	autophagy of nucleus	42	27	14.51	7.5e-05	SHP1,ATG8,ATG14,ATG15,OSH2,CDC48,ATG9,ATG31,TRS85,ATG1,VAM7,HSV2,OSH7,ATG7,NVJ1,SNX4,ATG10,ATG39,ATG17,YPT7,ATG4,ATG2,ATG3,ATG21,ATG29,ATG11,ATG13
GO:0042737	drug catabolic process	38	26	13.12	7.9e-05	GCV3,DUR1,2,GCV1,KGD2,ADR1,CTA1,CTS2,ARO10,ARO80,YER010C,LPD1,BNA6,PDC6,CTT1,DAL1,DAL4,DAL2,DAL7,DAL3,CTS1,CHS5,FMS1,GCV2,DAL82,ICL2,YPR127W
GO:0006749	glutathione metabolic process	23	17	7.94	0.00013	YCF1,GRX2,GCG1,DUG1,GTO1,YGR201C,TRX2,GTT1,GSH1,OXP1,ECM4,GTT2,ECM38,GLO1,GTO3,GSH2,GLR1

## Sheet: S2c
Table S2c - Top 20 Enriched GO terms among DARs repressed in SM60
GO ID	Term	Annotated	Significant	Expected	P adj	DARs in GO term
GO:0055114	oxidation-reduction process	414	107	63.35	1.2e-06	BDH1,BDH2,PET9,ZTA1,ADH5,ARA1,PDB1,ALG7,GPX2,FRM2,HBN1,HIS4,GDH2,BMH2,ARO1,SDH4,SUR2,TRR1,GRX2,EUG1,YDR541C,GLC3,CYC7,FRD1,PCL6,ARG5,6,ALD5,COX15,PDA1,GSY1,MET10,OLE1,ARI1,CTT1,ATF2,TRX2,AIM17,SOD2,COX6,OYE2,SER33,LYS12,SGA1,KGD1,GUT2,YIR035C,RNR2,TDH1,QCR8,CBP1,BNA1,CYC1,SOD1,YJR149W,UGP1,YKL071W,SRX1,SDH3,FRE2,PET10,GLG1,CCP1,ECM4,FRE6,TRX1,PDC1,ERG27,AHP1,PDC5,PUT1,GSY2,TSA1,GAL80,CYB2,HMG1,YM…
GO:1904659	glucose transmembrane transport	17	10	2.6	4.6e-05	RGT2,HXT3,ITR1,YFL040W,HXK1,HXK2,HXT4,HXT1,GAL2,HXT2
GO:0019627	urea metabolic process	9	7	1.38	5.2e-05	DUR1,2,DUR3,ARG3,URA2,CPA2,ARG1,CAR1
GO:0000433	carbon catabolite repression of transcri...	10	7	1.53	0.00015	NRG2,NRG1,MIG1,MIG2,VPS25,VPS36,GCR1
GO:0006096	glycolytic process	28	13	4.28	0.00023	CDC19,PDB1,PGK1,EMI2,PDA1,HXK1,HXK2,TDH1,FBA1,MSN1,PFK27,TYE7,GCR1
GO:0098869	cellular oxidant detoxification	34	14	5.2	0.00024	GPX2,TRR1,GRX2,CTT1,TRX2,SOD2,SOD1,SRX1,CCP1,ECM4,TRX1,AHP1,TSA1,GLR1
GO:0015755	fructose transmembrane transport	8	6	1.22	0.00027	HXT3,HXK1,HXK2,HXT4,HXT1,HXT2
GO:0006525	arginine metabolic process	18	10	2.75	0.00033	DUR1,2,ARG82,ARG5,6,ARG3,URA2,CPA2,ARG81,ARG7,ARG1,CAR1
GO:0006826	iron ion transport	16	9	2.45	0.00036	MRS3,FRE2,MRS4,FRE6,SMF3,FRE4,FRE7,FRE3,FRE5
GO:0009102	biotin biosynthetic process	6	5	0.92	0.00043	BIO2,ISA1,BIO5,BIO4,BIO3
GO:1901522	positive regulation of transcription fro...	18	9	2.75	0.00058	RPN4,STE12,SOD1,MSN4,PCC1,YAP1,SUB1,MSN1,ETT1
GO:0006558	L-phenylalanine metabolic process	9	6	1.38	0.00070	THI3,ARO8,PDC6,PDC1,PDC5,ARO7
GO:0009228	thiamine biosynthetic process	10	7	1.53	0.00132	THI2,THI3,THI4,SNO1,SNZ1,THI21,THI22
GO:2000222	positive regulation of pseudohyphal grow...	7	5	1.07	0.00133	TEC1,PHD1,MSS11,RAS2,MSN1
GO:0000947	amino acid catabolic process to alcohol ...	10	6	1.53	0.00152	ADH5,THI3,PDC6,PDC1,PDC5,ADH1
GO:0006839	mitochondrial transport	106	28	16.22	0.00264	PET9,TIM22,YEA6,AFG3,PIC2,MPC1,LEU5,MPC2,MRS3,HOT13,OAC1,SDH3,MRS4,PAM17,XDJ1,MIM2,DIC1,YTA12,YHM2,SAM50,YDJ1,TOM7,STI1,CYT1,MRS2,MFM1,HSP82,YME1
GO:0015677	copper ion import	11	6	1.68	0.00292	FRE2,FRE6,FRE4,FRE7,FRE3,FRE5
GO:0000302	response to reactive oxygen species	25	12	3.83	0.00297	HSP30,TRR1,CTT1,SOD2,GSH1,SOD1,MSN4,CCP1,HSP104,YAP1,DDR2,IRA2
GO:0006006	glucose metabolic process	66	19	10.1	0.00315	VID24,ADH5,PYC2,GID7,PGK1,PCL6,HXK1,PYC1,HXK2,YHR210C,TDH1,FBA1,PDC1,PDC5,TSA1,PGM2,YNR071C,ADH1,STD1
GO:1903711	spermidine transmembrane transport	3	3	0.46	0.00357	DUR3,TPO1,TPO4

## Sheet: S2d
Table S2d - Top20 Enriched GO terms among DARs induced in SM60
GO ID	Term	Annotated	Significant	Expected	P adj	DARs in GO term
GO:0046487	glyoxylate metabolic process	11	8	0.76	7.2e-07	CIT2,MDH3,ICL1,DAL7,IDP2,CAT8,IDP3,GOR1
GO:0000256	allantoin catabolic process	7	5	0.49	2.9e-05	DAL1,DAL4,DAL2,DAL7,DAL3
GO:0006635	fatty acid beta-oxidation	15	7	1.04	6.8e-05	MDH3,POX1,FOX2,ECI1,IDP3,DCI1,PIP2
GO:0009437	carnitine metabolic process	3	3	0.21	0.00033	YAT1,YAT2,CAT2
GO:0042797	tRNA transcription by RNA polymerase III	18	6	1.25	0.00097	RPC11,DST1,RPC19,RPC34,RPO31,RPC82
GO:0035948	positive regulation of gluconeogenesis b...	4	3	0.28	0.00126	SIP4,CAT8,RDS2
GO:0052548	regulation of endopeptidase activity	8	4	0.55	0.00127	PRE1,RFU1,TFS1,PAI3
GO:0000921	septin ring assembly	16	5	1.11	0.00360	KCC4,CDC10,GIN4,CEP3,ASR1
GO:0018201	peptidyl-glycine modification	2	2	0.14	0.00480	NMT1,NNT1
GO:0009052	pentose-phosphate shunt, non-oxidative b...	2	2	0.14	0.00480	RPE1,RKI1
GO:0001193	maintenance of transcriptional fidelity ...	2	2	0.14	0.00480	DST1,RPB9
GO:0018027	peptidyl-lysine dimethylation	6	3	0.42	0.00565	EFM2,EFM4,NNT1
GO:0009112	nucleobase metabolic process	37	8	2.57	0.00891	FUR1,DAL1,DAL4,DAL2,DAL7,DAL3,URA10,URK1
GO:0042891	antibiotic transport	9	4	0.62	0.01361	FLR1,ADY2,YDR338C,YFR045W
GO:0006741	NADP biosynthetic process	3	2	0.21	0.01373	YEF1,UTR1
GO:0006114	glycerol biosynthetic process	3	2	0.21	0.01373	GPP1,YIG1
GO:0006099	tricarboxylic acid cycle	30	6	2.08	0.01526	CIT2,MDH3,ICL1,DAL7,IDP2,IDP3
GO:0061414	positive regulation of transcription fro...	15	4	1.04	0.01682	SIP4,PPR1,CAT8,RDS2
GO:0046185	aldehyde catabolic process	8	3	0.55	0.02610	SFA1,GLO1,GOR1
GO:0044206	UMP salvage	4	2	0.28	0.02620	FUR1,URK1
