# Supplementary material for: Uncovering Divergence in Gene Expression Regulation in the Adaptation of Yeast to Nitrogen Scarcity
Source: mSystems. 2021 Aug 24;6(4):e00466-21. doi: 10.1128/mSystems.00466-21 (PMC8407396; doi:10.1128/mSystems.00466-21)
Supplement: TABLE S3 [file msystems.00466-21-st003.xlsx]

## Sheet: Table S3
Table S3 - ASE and ASA ratio counts and statistical test
		ASE ratio (WE counts / Total counts (WE + NA))						FDR ASE						ASA ratio (WE counts / Total counts (WE + NA))				FDR ASA
GeneID	Gene Name	SM300_1	SM300_2	SM300_3	SM60_1	SM60_2	SM60_3	SM300_1	SM300_2	SM300_3	SM60_1	SM60_2	SM60_3	SM300_1	SM300_2	SM60_1	SM60_2	SM300_1	SM300_2	SM60_1	SM60_2
YAL062W	GDH3	0.508523	0.5275	0.514286	0.523609	0.468562	0.451502	0.692149	0.701808	1	0.237761	0.0749356	0.0102997	NA	NA	NA	NA	NA	NA	NA	NA
YAL061W	BDH2	0.471311	0.524479	0.511111	0.57179	0.576957	0.582964	0.243457	0.120576	0.776521	0	0	0	0.490494	0.495464	0.515842	0.502558	0.372365	0.761858	0.0308608	0.86229
YAL060W	BDH1	0.505299	0.492241	0.501894	0.543852	0.543514	0.543344	0.684621	0.596514	0.938077	0	0	0	0.456019	0.457589	0.497024	0.469355	0.273018	0.270617	0.979586	0.388777
YAL059W	ECM1	0.641711	0.501538	0.563492	NA	NA	NA	0.00570991	0.949576	0.269309	NA	NA	NA	0.498069	0.555024	0.526316	0.518868	0.987033	0.346934	0.656525	0.793683
YAL058W	CNE1	0.526923	0.484412	0.505219	0.501155	0.538961	0.523179	0.753218	0.710894	0.792757	0.217071	0.683892	0.846935	0.540741	0.619565	0.52901	0.513072	0.846628	0	0.596932	0.874396
YAL056W	GPB2	0.475	0.445833	0.447942	0.459436	0.489015	0.381966	0.352656	0.0598015	0.0727498	0.025524	0.863614	0	0.498731	0.500722	0.532986	0.533218	0.993253	1	0.155853	0.11214
YAL055W	PEX22	0.476656	0.475028	0.550591	0.500835	0.515844	0.488442	0.285329	0.457046	0.0157309	0.99624	0.410096	0.67183	0.456522	0.432836	0.504673	0.521327	0.69382	0.351425	0.99629	0.795937
YAL054C	ACS1	0.633663	0.308511	0.382022	0.407843	0.485075	0.377907	0.560957	0.624826	0.68752	0.0100277	0.852889	0.049873	NA	NA	NA	NA	NA	NA	NA	NA
YAL053W	FLC2	0.472093	0.51497	0.464681	0.477928	0.491112	0.50089	0.142006	0.509999	0.0157309	0.111867	0.565571	0.985538	NA	NA	NA	NA	NA	NA	NA	NA
YAL049C	AIM2	0.678151	0.716814	0.730544	0.709462	0.71857	0.723274	0	0	0	0	0	0	0.547445	0.636856	0.629058	0.611381	0.112876	0	0	0
YAL048C	GEM1	0.501976	0.521277	0.468227	0.498489	0.409938	0.48249	0.956477	1	1	0.708532	0.0340684	0.691115	NA	NA	0.663636	0.541667	NA	NA	0.0486369	0.674683
YAL046C	BOL3	0.494536	0.517327	0.519337	0.448661	0.523305	0.435696	0.921979	0.691912	0.702614	0.0937147	0.482423	0.0266029	0.453488	0.488636	0.482014	0.485075	0.748891	0.993097	0.908955	0.931233
YAL044C	GCV3	0.475621	0.49504	0.489774	0.497146	0.494967	0.484316	0.297836	0.924481	0.792509	0.928884	0.7972	0.388349	0.490566	0.486653	0.49169	0.507022	0.892987	0.839387	0.879199	0.904585
YAL043C	PTA1	0.52816	0.520057	0.523077	0.543441	0.492537	0.457661	0.243457	0.517734	0.429445	0.333352	0.680603	0.57495	0.521898	0.533074	0.51706	0.505618	0.757087	0.559639	0.777742	0.94898
YAL042W	ERV46	0.490909	0.49364	0.492289	0.496487	0.496837	0.487713	0.641718	0.794829	0.739602	0.896166	0.880615	0.554702	0.528571	0.551724	0.531599	0.507812	0.740892	0.453681	0.615364	0.955883
YAL041W	CDC24	0.508897	0.483685	0.475375	0.436293	0.532554	0.471396	0.839619	0.688941	0.497454	0.0143553	0.597241	0.601214	0.534759	0.520891	0.510417	0.488281	0.42819	0.713755	0.872677	0.838431
YAL040C	CLN3	0.566937	0.545069	0.576494	0.459474	0.51833	0.468667	0.00570991	0.0115546	0	0.00540108	0.2029	0.0555669	NA	NA	NA	NA	NA	NA	NA	NA
YAL039C	CYC3	0.527273	0.494105	0.509828	0.484097	0.509742	0.48091	0.305739	0.838822	0.758346	0.41475	0.558403	0.315976	0.539983	0.557245	0.5778	0.565565	0.0374487	0	0	0
YAL038W	CDC19	0.47183	0.487101	0.492436	0.499023	0.494288	0.510048	0	0.0840722	0.372552	0.947243	0.516876	0.195776	0.389831	0.564103	0.535354	0.494118	0.348072	0.778835	0.801676	1
YAL036C	RBG1	0.462338	0.48806	0.465812	NA	NA	NA	0.111278	0.738326	0.193605	NA	NA	NA	0.497696	0.505495	0.544199	0.508721	0.845748	0.824727	0.283439	0.910742
YAL035W	FUN12	0.528829	0.472222	0.509736	0.411565	0.45672	0.443215	0	0.0210875	0.476342	0	0	0.0102997	0.470745	0.480712	0.505068	0.518519	0.538694	0.765862	0.942429	0.689619
YAL034W-A	MTW1	0.47191	0.538462	0.620253	0.415385	0.435484	0.54321	0.771629	0.745965	0.111624	0.387265	0.253374	0.64521	0.529148	0.397906	0.420635	0.468144	0.654359	0.0628784	0.00974141	0.528469
YAL034C	FUN19	0.521739	0.460432	0.518116	0.407757	0.414934	0.389095	0.753218	0.493679	0.961937	0	0	0	0.523109	0.505669	0.492167	0.526316	0.665265	0.945992	0.865046	0.396134
YAL033W	POP5	0.58	0.466165	0.551181	0.427673	0.462222	0.53012	0.0735094	0.668038	0.516126	0.515431	0.676148	0.707328	0.541063	0.477987	0.53	0.471572	0.545364	0.852889	0.641529	0.625181
YAL032C	PRP45	0.497835	0.487179	0.481818	0.597173	0.51	0.521583	0.674602	0.619526	0.889592	0.0143553	0.71457	0.522096	0.614379	0.568493	0.563636	0.633333	0.0450872	0.385643	0.324714	0
YAL031C	GIP4	0.463158	0.453333	0.517241	0.501946	0.528796	0.5	1	0.795337	0.880357	0.822565	0.405151	0.850203	NA	NA	NA	NA	NA	NA	NA	NA
YAL029C	MYO4	0.535907	0.518721	0.582205	0.522453	0.508929	0.577922	0.0187866	0.970365	0	0.353341	0.629067	0.049873	0.45908	0.475172	0.538383	0.484053	0.0214919	0.28448	0.00974141	0.44289
YAL028W	FRT2	0.545455	0.478095	0.488532	0.414671	0.456012	0.409756	0.37102	0.100991	1	0.0100277	0.360224	0	0.466122	0.483691	0.541956	0.487345	0.137189	0.595888	0.00974141	0.566414
YAL027W	SAW1	0.435678	0.573955	0.537468	0.501499	0.552778	0.546433	0	0	0.0541137	0.964852	0	0.0555669	0.439024	0.5	0.344828	0.358779	0.583787	0.993793	0.00974141	0
YAL023C	PMT2	0.478965	0.492706	0.497994	0.496845	0.490386	0.50765	0.00570991	0.504502	0.881266	0.79597	0.284997	0.530469	0.493135	0.48805	0.528462	0.519727	0.879978	0.754025	0.222799	0.433258
YAL022C	FUN26	0.513245	0.485149	0.599327	0.5311	0.44	0.442197	0.735632	0.901215	0.108806	0.369254	0.0189449	0.103114	NA	NA	NA	NA	NA	NA	NA	NA
YAL021C	CCR4	0.505155	0.515322	0.505371	0.526351	0.52682	0.511171	0.809505	0.439918	0.807536	0.116465	0.0770931	0.593693	0.375	0.369565	0.521739	0.509091	0.346009	0.34004	0.931374	0.995905
YAL020C	ATS1	0.47806	0.523936	0.564165	0.517699	0.440843	0.486874	0.578702	0.560525	0.0288015	0.681999	0.0121155	0.792907	0.466418	0.479339	0.485795	0.507538	0.595888	0.798301	0.811436	0.934783
YAL019W	FUN30	0.500797	0.476378	0.515789	NA	NA	NA	1	0.59946	0.879086	NA	NA	NA	0.444444	0.466667	0.425	0.560976	0.740892	0.889376	0.356502	0.521297
YAL017W	PSK1	0.465241	0.524272	0.453831	0.49589	0.484821	0.521561	0.275522	0.0984721	0.867917	0.565225	0.744987	0.676622	0.520619	0.5	0.515942	0.567164	0.82337	1	0.809307	0.107786
YAL016W	TPD3	0.484581	0.481057	0.491473	0.464606	0.492588	0.501672	0.301996	0.204244	0.570827	0	0.598266	0.945775	0.458675	0.479707	0.501668	0.480901	0.0116325	0.310446	0.97028	0.234317
YAL015C	NTG1	0.649123	0.680365	0.543568	0.446701	0.521921	0.594164	0.00570991	0	1	0.116465	0.499428	0.0054528	NA	NA	0.666667	0.442308	NA	NA	0.525012	0.81951
YAL014C	SYN8	0.508746	0.51105	0.504775	0.513871	0.460718	0.5075	0.813175	0.754365	0.890333	0.644858	0.0471902	0.830366	0.519481	0.55	0.5	0.451327	0.990549	0.299582	1	0.420839
YAL013W	DEP1	0.537484	0.530401	0.528975	0.496448	0.526817	0.446855	0.13278	0.21549	0.31037	0.93135	0.158415	0.0054528	0.542522	0.581662	0.495379	0.48855	0.440898	0.0556135	0.936698	0.846415
YAL012W	CYS3	0.470312	0.470665	0.476453	0.446654	0.469682	0.447106	0	0	0	0	0	0	0.439294	0.474453	0.505882	0.541203	0.0571421	0.599441	0.94728	0.249824
YAL011W	SWC3	0.560411	0.383954	0.502577	NA	NA	NA	0.775321	1	1	NA	NA	NA	0.50463	0.515982	0.514377	0.546667	0.982397	0.86511	0.829682	0.308303
YAL010C	MDM10	0.469565	0.510791	0.452991	NA	NA	NA	0.363942	0.849485	0.752748	NA	NA	NA	NA	NA	0.515625	0.414894	NA	NA	0.94728	0.340262
YAL009W	SPO7	0.445344	0.385965	0.450704	0.409722	0.388889	0.498127	0.227503	0	0.318018	0	0	1	NA	NA	NA	NA	NA	NA	NA	NA
YAL008W	FUN14	0.535714	0.564885	0.625	0.52349	0.546392	0.605948	0.694474	0.363346	0.0434257	0.6449	0.2029	0	0.523077	0.402062	0.521739	0.511765	0.845748	0.266706	0.854446	0.919439
YAL003W	EFB1	0.47	0.491349	0.484516	0.486185	0.466105	0.467345	0	0.465331	0.0667224	0.43213	0.00856284	0.0228555	0.5025	0.462468	0.484056	0.486468	0.969468	0.0846	0.461148	0.607021
YAL002W	VPS8	0.555556	0.479532	0.473684	NA	NA	NA	0.627859	1	0.228427	NA	NA	NA	NA	NA	NA	NA	NA	NA	NA	NA
YAL001C	TFC3	0.527523	0.512195	0.487685	0.5	0.448276	0.476351	0.467647	1	0.96931	0.858991	0.380209	0.867493	NA	NA	NA	NA	NA	NA	NA	NA
YAR002W	NUP60	0.508163	0.480702	0.507538	0.459695	0.536797	0.483816	0.77743	0.458051	0.815567	0.64337	0.227225	0.495241	0.412698	0.541985	0.511364	0.427984	0.767224	0.595888	0.931415	0.154743
YAR002C-A	ERP1	0.527653	0.49392	0.501132	0.513412	0.521787	0.517486	0.0539744	0.775393	0.97551	0.449694	0.0633177	0.306948	0.545455	0.505882	0.494118	0.550898	0.653776	0.997299	0.973496	0.474135
YAR003W	SWD1	0.533333	0.439093	0.600592	0.529762	0.516854	0.494792	0.413342	0.0840722	0	0.452201	0.719551	0.906892	0.52	0.5	0.463415	0.555556	0.982397	1	0.829682	0.684517
YAR007C	RFA1	0.561224	0.577413	0.551595	0.598361	0.532508	0.553816	0.517017	0.0782617	0.390277	0	0.377509	0.249566	0.433168	0.451613	0.488417	0.430556	0.0787431	0.288171	0.845318	0.0190217
YAR008W	SEN34	0.533019	0.637288	0.528634	0.570136	0.681818	0.493392	0.686894	0	0.733832	0.177327	0	0.824944	0.420613	0.45302	0.4946	0.435374	0.0214919	0.241886	0.956153	0.0563977
YAR014C	BUD14	0.505643	0.448747	0.453668	0.565432	0.457778	0.590571	0.467132	0.356863	0.474732	0.152262	0.110366	0	0.405542	0.431217	0.506024	0.495946	0.0116325	0.0556135	0.931415	0.94677
YAR015W	ADE1	0.512327	0.522458	0.506993	0.467615	0.516768	0.480893	0.160973	0	0.510837	0	0.0579893	0.0757271	0.40884	0.428571	0.501629	0.491803	0.0116325	0.0556135	0.994668	0.870406
YAR018C	KIN3	0.532609	0.518248	0.534483	0.554348	0.470588	0.607143	0.483646	0.828935	0.313993	0.43213	0.565571	0.0672593	0.408257	0.471429	0.576512	0.416667	0.0571421	0.683108	0.0966675	0.0401165
YAR028W	YAR028W	0.452381	0.509259	0.415094	0.612903	0.613636	0.530864	0.549928	0.98321	0.245125	0.116465	0.122148	0.794426	0.444444	0.382353	0.380952	0.52	0.846752	0.534691	0.456237	1
YAR029W	YAR029W	0.624581	0.838106	0.782609	NA	NA	NA	0	0	0	NA	NA	NA	NA	NA	NA	NA	NA	NA	NA	NA
YAR042W	SWH1	0.45273	0.451527	0.471154	0.452857	0.491497	0.504717	0.273707	0.907683	0.61896	0.774985	0.85564	0.555654	NA	NA	NA	NA	NA	NA	NA	NA
YBL107C	MIX23	0.515464	0.477223	0.496437	0.432353	0.423358	0.432787	0.735548	0.565679	0.935486	0.0566394	0.00451416	0.0814855	0.528736	0.514331	0.525057	0.504722	0.459424	0.746539	0.397106	0.904278
YBL105C	PKC1	0.461326	0.488889	0.519451	0.540724	0.476658	0.485632	0.638933	0.84282	0.563515	0.296514	0.139606	0.778977	0.516605	0.430279	0.486146	0.48184	0.85466	0.170024	0.846611	0.776254
YBL103C	RTG3	0.613281	0.50463	0.478431	0.484043	0.489474	0.537234	0	0.972282	0.727224	0.0672175	0.367108	0.878528	0.502183	0.530928	0.472313	0.522727	1	0.732509	0.656525	0.750902
YBL102W	SFT2	0.470054	0.497099	0.495379	0.483619	0.48961	0.553746	0.33848	0.97551	0.938656	0.616315	0.71048	0.0399799	0.515679	0.527197	0.47561	0.544987	0.921923	0.718191	0.626335	0.411668
YBL101C	ECM21	0.428571	0.407407	0.379182	0.34375	0.370466	0.358852	1	0.561947	0.251026	0.177327	0	0	0.495012	0.434191	0.437302	0.462687	0.921923	0	0	0.0853451
YBL099W	ATP1	0.507294	0.505502	0.542244	0.507608	0.488459	0.481288	0.746031	0.836143	0.0201388	0.664333	0.367108	0.234898	0.508095	0.473952	0.485081	0.468972	0.851726	0.441505	0.604752	0.17996
YBL098W	BNA4	0.377049	0.451705	0.518414	0.52381	0.455285	0.380435	0	0.223221	0.682475	0.722421	0.00451416	0.125039	0.47557	0.411111	0.428571	0.455975	0.735393	0.0327676	0.0175345	0.348731
YBL095W	MRX3	0.673554	0.5	0.498155	0.618534	0.547794	0.586698	0	1	1	0	0.0749356	0	0.527607	0.503226	0.543726	0.525097	0.757087	1	0.405303	0.724299
YBL093C	ROX3	0.464286	0.538462	0.447059	0.565217	0.585859	0.566667	0.768634	0.806555	0.58969	0.470152	0.2218	0.438386	0.492418	0.47	0.484563	0.469911	0.840006	0.131255	0.451345	0.0656948
YBL091C-A	SCS22	0.638835	0.680162	0.707469	0.677291	0.712731	0.676108	0	0	0	0	0	0	0.544872	0.534091	0.47037	0.481328	0.617256	0.719623	0.661953	0.830898
YBL091C	MAP2	0.517883	0.503219	0.507283	0.520629	0.556688	0.496658	0.268288	0.894944	0.750237	0.190766	0	0.876429	0.518987	0.458194	0.504587	0.469428	0.714752	0.585391	0.945893	0.428562
YBL090W	MRP21	0.487102	0.475362	0.420896	0.476408	0.435366	0.488591	0.710656	0.417418	0	0.405981	0	0.708776	0.519048	0.43379	0.524804	0.438395	0.916021	0.270617	0.627268	0.128018
YBL089W	AVT5	0.521429	0.430108	0.549383	0.467153	0.574297	0.474654	0.682086	0.574211	0.242289	0.674403	0.0681114	0.723866	NA	NA	NA	NA	NA	NA	NA	NA
YBL086C	YBL086C	0.471795	0.546099	0.489712	0.542936	0.446154	0.454259	0.77743	0.540217	0.789149	0.20634	0.0728969	0.231744	0.493506	0.595041	0.585455	0.620553	0.888007	0.3696	0.0486369	0
YBL085W	BOI1	0.486523	0.525338	0.539363	0.540034	0.589984	0.518784	0.942859	0.605511	0.0541137	0.40064	0	0.685317	0.429213	0.465054	0.525217	0.463455	0.0214919	0.478908	0.501657	0.278836
YBL082C	ALG3	0.51671	0.610015	0.560847	0.536082	0.546271	0.524715	0.577578	0	0	0.148138	0.0156929	0.352959	0.485795	0.470976	0.490771	0.476636	0.716527	0.323875	0.814986	0.425311
YBL081W	YBL081W	0.508897	0.521866	0.581395	NA	NA	NA	0.875301	0.518554	0.0434257	NA	NA	NA	0.487662	0.473451	0.485955	0.484901	0.740136	0.345808	0.685796	0.629459
YBL080C	PET112	0.493243	0.518382	0.515901	0.53271	0.464968	0.427984	0.859654	0.729392	0.960283	0.315394	0.022165	0.0757271	0.467161	0.472579	0.515175	0.496392	0.205968	0.381604	0.585676	0.925955
YBL079W	NUP170	0.479691	0.417323	0.416499	0.5	0.469091	0.490716	0.708871	0.00632795	0.990542	0.91421	0.668921	0.70423	0.467161	0.472579	0.515175	0.496392	0.204999	0.376131	0.561495	0.926948
YBL078C	ATG8	0.407407	0.376623	0.428571	0.393491	0.428571	0.448276	0.423719	0.135069	0.480748	0	0.0253655	0.183723	0.488189	0.504425	0.505882	0.488599	0.912281	1	0.963523	0.900936
YBL076C	ILS1	0.502973	0.508864	0.51305	0.503538	0.499547	0.525084	0.90542	0.59946	0.381846	0.81185	0.9965	0.327099	0.543657	0.51272	0.484501	0.522371	0.145932	0.912694	0.669265	0.466888
YBL071W-A	KTI11	0.533333	0.512915	0.6	0.536232	0.624277	0.61157	0.560957	0.86842	0.00592587	0.619256	0	0.064118	0.48945	0.499766	0.505072	0.497345	0.645811	1	0.823581	0.930032
YBL069W	AST1	0.517241	0.6	0.424242	0.45	0.492308	0.418182	0.965556	0.258833	0.50008	0.714778	1	0.490691	NA	NA	0.408163	0.477273	NA	NA	0.575886	0.97012
YBL068W	PRS4	0.547945	0.543779	0.525097	NA	NA	NA	0.319666	0.412002	0.670187	NA	NA	NA	0.396226	0.608696	0.419753	0.428571	0.474322	0.477904	0.431664	0.613889
YBL067C	UBP13	0.530435	0.496269	0.349823	0.502703	0.435393	0.4	1	0.953956	1	0.966722	0.286407	0.225016	0.537445	0.471366	0.504249	0.49863	0.567056	0.703742	0.958883	0.997873
YBL064C	PRX1	0.47144	0.491143	0.497336	0.512834	0.485928	0.485384	0.134759	0.734004	0.942694	0.13041	0.0817496	0.128871	0.486395	0.503817	0.489796	0.507973	0.869006	0.99294	0.895335	0.908738
YBL061C	SKT5	0.415423	0.358852	0.446429	NA	NA	NA	0.0379473	0	0.58969	NA	NA	NA	0.526243	0.52	0.532895	0.552448	0.405887	0.64998	0.169273	0
YBL059C-A	CMC2	0.387097	0.532967	0.478261	0.511628	0.444867	0.415888	0.0598586	0.600554	0.776533	0.885267	0.163777	0.049873	NA	NA	0.584906	0.584158	NA	NA	1	1
YBL059W	YBL059W	0.625	0.660377	0.62069	0.742268	0.611765	0.476744	0.69032	1	0.85673	0.311276	0.216794	0.241503	0.525424	0.538462	0.463415	0.494845	1	0.760511	0.753236	1
YBL058W	SHP1	0.533912	0.526341	0.518836	0.537642	0.510563	0.527542	0	0	0.0508151	0	0.18272	0	0.482474	0.524229	0.484605	0.530827	0.74123	0.64998	0.718061	0.365807
YBL057C	PTH2	0.456835	0.46696	0.535398	0.493506	0.520833	0.430493	0.342817	0.575314	0.526368	0.94915	0.679509	0.125039	0.416185	0.453865	0.484483	0.486911	0	0.248961	0.728888	0.792924
YBL056W	PTC3	0.578804	0.580925	0.505587	0.467626	0.532286	0.528571	0.0105013	0.0115546	0.943269	0.388235	0.276555	0.473637	0.461059	0.44	0.502475	0.495169	0.444974	0.222031	0.985231	0.934783
YBL055C	YBL055C	0.483553	0.366242	0.470219	0.503378	0.5	0.372	0.625454	0.00632795	0.749079	0.79449	0.915762	0.547582	0.541516	0.495798	0.491854	0.453271	0.133774	0.9505	0.802178	0.0106446
YBL051C	PIN4	0.614603	0.597865	0.584169	0.6	0.600977	0.608483	0	0	0	0.121225	0	0	0.446023	0.535519	0.539012	0.508186	0	0.146937	0.0308608	0.802431
YBL050W	SEC17	0.571275	0.531987	0.541448	0.54401	0.525723	0.562624	0	0.198545	0.0508151	0.00540108	0.0749356	0	0.446023	0.535519	0.539012	0.508186	0.0116325	0.10559	0.0247282	0.81026
YBL047C	EDE1	0.499175	0.504038	0.528281	0.519487	0.512699	0.501101	0.970688	0.856921	0.0324485	0.0592843	0.169422	0.956897	0.529563	0.523035	0.496795	0.510101	0.732903	0.797829	0.960444	0.853687
YBL046W	PSY4	0.52514	0.451613	0.550847	0.489286	0.444882	0.54661	0.889644	0.717812	0.546751	0.264836	0.437325	0.717398	0.545817	0.528571	0.489362	0.5	0.471518	0.753206	0.908884	1
YBL045C	COR1	0.547862	0.48475	0.540524	0.499724	0.495112	0.490278	0	0.429606	0.0110338	1	0.851379	0.676622	0.503273	0.515126	0.510914	0.515916	0.94867	0.613537	0.63781	0.474135
YBL042C	FUI1	0.395659	0.423935	0.483333	NA	NA	NA	0	0.00632795	0.652833	NA	NA	NA	0.485673	0.50266	0.504924	0.488225	0.732903	0.978098	0.911148	0.723467
YBL041W	PRE7	0.444976	0.501225	0.448276	0.478632	0.479333	0.50223	0.0105013	1	0.00592587	0.341887	0.29656	0.964595	0.492537	0.445714	0.455729	0.558011	0.964908	0.477904	0.300511	0.147198
YBL040C	ERD2	0.531973	0.540052	0.516092	0.551765	0.528505	0.519666	0.215081	0.100991	0.565591	0	0.118646	0.494588	0.510101	0.415301	0.463977	0.515152	0.94	0.10559	0.4887	0.828715
YBL039C	URA7	0.532446	0.538079	0.575617	0.489899	0.533654	0.633333	0.238574	0.18301	0	0.763823	0.191506	0	0.392573	0.464088	0.443378	0.459662	0	0.507783	0.0486369	0.237215
YBL038W	MRPL16	0.591503	0.535135	0.535	0.534535	0.569364	0.441696	0.0105013	0.575744	0.549406	0.427651	0.00451416	0.149331	0.4	0.463068	0.429924	0.454902	0	0.4254	0.0175345	0.171534
YBL037W	APL3	0.573134	0.514019	0.510703	0.579288	0.58309	0.477273	0.884106	0.388005	1	0.312382	0.0524474	0.791887	0.370656	0.488987	0.432877	0.4	0	0.896903	0.083653	0
YBL036C	YBL036C	0.615873	0.58427	0.583477	0.634518	0.596455	0.600698	0	0	0	0	0	0	0.492537	0.446154	0.517647	0.435897	1	0.760511	0.945893	0.608
YBL033C	RIB1	0.502585	0.515054	0.514484	0.575723	0.481186	0.543742	0.950272	0.612323	0.599237	0	0.427313	0.0615459	0.497738	0.509172	0.534503	0.552788	0.967222	0.751307	0.0247282	0
YBL032W	HEK2	0.477404	0.502488	0.470794	0.518824	0.522767	0.492468	0.344189	0.979515	0.223303	0.499707	0.268171	0.827306	0.497738	0.509172	0.534503	0.552788	0.96382	0.739842	0	0
YBL030C	PET9	0.469437	0.475026	0.504005	0.492756	0.499965	0.500241	0	0	0.761378	0.26633	1	0.997538	0.5	0.50165	0.502146	0.520548	1	1	0.973496	0.682713
YBL029W	YBL029W	0.54775	0.51074	0.517206	0.517583	0.533549	0.552893	0	0.985316	0.640497	0.437944	0.0554039	0	NA	NA	NA	NA	NA	NA	NA	NA
YBL028C	YBL028C	0.443878	0.38	0.451087	NA	NA	NA	0.30525	0.016435	0.372552	NA	NA	NA	0.51329	0.519589	0.502686	0.494898	0.624183	0.390091	0.933784	0.846817
YBL025W	RRN10	0.534884	0.392157	0.409091	0.43038	0.477273	0.608696	0.884106	0.360525	0.525576	0.479954	0.863614	0.342305	0.561644	0.558442	0.5	0.510638	0.660539	0.660658	1	0.986758
YBL024W	NCL1	0.500478	0.541582	0.51342	0.506849	0.539568	0.531073	1	0.0377542	0.583247	0.278297	0.292713	0.213895	0.616883	0.533879	0.575149	0.522711	0	0.240126	0	0.297611
YBL023C	MCM2	0.451163	0.535912	0.502283	0.5	0.490991	0.446328	0.603806	0.590102	1	0.988645	0.856717	0.915687	NA	NA	NA	NA	NA	NA	NA	NA
YBL022C	PIM1	0.555556	0.453149	0.502532	0.532099	0.505669	0.484237	0.00570991	0.0562042	0.952873	0.190766	0.84491	0.589871	0.448649	0.487342	0.491094	0.525	0.449499	0.924234	0.906986	0.654494
YBL020W	RFT1	0.420701	0.547344	0.520761	0.570194	0.435666	0.546366	0	0.266463	0.449926	0.374835	0.199849	0.153526	NA	NA	NA	NA	NA	NA	NA	NA
YBL018C	POP8	0.48503	0.453271	0.608889	0.649485	0.493197	0.417112	0.900038	0.258833	0.0201388	0.249698	1	0.686208	0.496581	0.521236	0.509789	0.482955	0.946254	0.486521	0.77334	0.538486
YBL017C	PEP1	0.514851	0.511628	0.521663	0.553688	0.561531	0.516251	0.227503	0.252547	0.768222	0.99624	0.151307	0.63788	0.513274	0.465385	0.53866	0.515	0.885915	0.550982	0.403233	0.802431
YBL015W	ACH1	0.460568	0.407295	0.353612	0.328696	0.268966	0.344418	0.427587	0.0256013	0.00592587	0	0	0	0.45749	0.525097	0.459658	0.476433	0.259832	0.575041	0.11455	0.450534
YBL011W	SCT1	0.467606	0.47889	0.495375	0.406716	0.449664	0.474747	0.0901611	0.412002	0.885349	0	0.0121155	0.354266	0.430622	0.450237	0.467354	0.435374	0.221361	0.493305	0.593882	0.178245
YBL010C	YBL010C	0.458065	0.424419	0.413793	0.52795	0.407216	0.5	0.492704	0.130678	0.0635619	0.681999	0.022165	1	0.591549	0.529412	0.633803	0.544304	0.4613	0.917024	0.146269	0.71203
YBL009W	ALK2	0.495712	0.504132	0.586694	0.530957	0.403279	0.433071	0.819866	0.475966	0.0288015	0.165645	0.0313584	0.100297	NA	NA	NA	NA	NA	NA	NA	NA
YBL007C	SLA1	0.479741	0.444219	0.470483	0.450549	0.446809	0.478166	0.342817	0	0.134627	0	0	0.231744	0.495238	0.539062	0.482143	0.501279	0.983641	0.534691	0.799922	1
YBL006C	LDB7	0.439114	0.532967	0.444954	0.546154	0.565079	0.569444	0.144202	0.59775	0.286152	0.319127	0.09028	0.0615459	0.478343	0.435955	0.529506	0.478605	0.612724	0.0628784	0.391591	0.612916
YBL003C	HTA2	0.494543	0.493708	0.507993	0.512812	0.518316	0.512939	0.625454	0.605511	0.472615	0.144039	0.0121155	0.135819	0.513417	0.497942	0.465805	0.487943	0.672907	0.983733	0.0966675	0.656447
YBL002W	HTB2	0.501801	0.487088	0.494664	0.503989	0.496265	0.497858	0.921979	0.216558	0.675897	0.743618	0.71517	0.871571	0.52275	0.486355	0.480714	0.553125	0.484054	0.696987	0.37322	0
YBR002C	RER2	0.514644	0.470588	0.509434	0.524051	0.500982	0.513784	0.658184	0.297056	0.788105	0.530079	1	0.784445	0.553191	0.5375	0.539474	0.560976	0.686693	0.822478	0.677784	0.474052
YBR003W	COQ1	0.495984	0.518182	0.508571	0.501845	0.464789	0.484115	0.94828	0.601163	0.852581	0.985221	0.0794929	0.656968	0.561644	0.526718	0.539906	0.561224	0.440898	0.827642	0.547706	0.290396
YBR004C	GPI18	0.485149	0.5	0.509009	0.536364	0.512097	0.48913	0.847148	1	0.91985	0.19583	0.720377	0.828276	0.571429	0.608108	0.439024	0.495935	0.909292	0.787898	0.456237	0.960177
YBR005W	RCR1	0.474104	0.444569	0.4	0.45098	0.43899	0.464716	0.344189	0	0	0.0727734	0	0.217828	0.527778	0.553571	0.414894	0.467391	0.902074	0.757797	0.375044	0.827276
YBR006W	UGA2	0.301489	0.365042	0.319075	0.441097	0.44122	0.463846	0	0	0	0	0	0	0.512329	0.478548	0.516423	0.519231	0.872604	0.746539	0.739832	0.700721
YBR007C	DSF2	0.461126	0.479401	0.5	0.469586	0.459239	0.478261	0.238574	0.482542	0.424245	0.872881	0.434867	0.28868	0.519906	0.559284	0.494935	0.540984	0.76284	0.10559	0.938196	0.175604
YBR008C	FLR1	0.607143	0.501205	0.516279	0.458836	0.524476	0.543115	0	0.980841	0.313993	0.0480241	0.230246	0.0555669	0.442308	0.529412	0.469136	0.55914	0.770742	0.981641	0.866132	0.604013
YBR011C	IPP1	0.503158	0.487336	0.502937	0.481801	0.492901	0.499286	0.768659	0.161142	0.825489	0.0100277	0.336056	0.974894	0.58607	0.550489	0.573099	0.581871	0	0.0128536	0	0
YBR014C	GRX7	0.438668	0.478099	0.437558	0.462849	0.472764	0.462191	0	0.338237	0	0.0219011	0.0499421	0.0188463	0.416036	0.402262	0.433468	0.432327	0	0	0	0
YBR015C	MNN2	0.50361	0.507021	0.496572	0.501641	0.520432	0.524586	0.799129	0.572384	0.827923	0.926951	0.0189449	0	0.550562	0.502825	0.531835	0.47432	0.464245	1	0.608486	0.680647
YBR017C	KAP104	0.507822	0.507335	0.533816	0.530769	0.505455	0.54386	0.797884	0.816785	0.159939	0.456983	1	0.19761	0.517516	0.431599	0.494279	0.505198	0.552515	0.0128536	0.976662	0.97163
YBR021W	FUR4	0.5	0.552486	0.416268	NA	NA	NA	1	0.909987	0.0201388	NA	NA	NA	0.566138	0.446154	0.471572	0.509091	0.298916	0.432023	0.65294	0.911036
YBR022W	POA1	0.406114	0.536765	0.453125	0.435443	0.369231	0.444126	0.0308425	0.369765	0.161835	0.0449549	0	0.138158	0.528662	0.443038	0.444	0.435294	0.692411	0.770344	0.309793	0.175604
YBR023C	CHS3	0.481739	0.500931	0.546191	0.575	0.459402	0.70418	0.925019	0.636947	0.379992	0.349124	0.156635	0.120507	0.447537	0.478261	0.506276	0.502762	0.129577	0.683108	0.913258	0.969246
YBR024W	SCO2	0.568047	0.544444	0.539106	0.540816	0.54947	0.528269	0.0598586	0.258833	0.315161	0.141762	0.0365993	0.39213	0.556818	0.633333	0.490566	0.611111	0.799495	0.859246	0.942907	0.128018
YBR025C	OLA1	0.502315	0.497544	0.477875	0.507706	0.491979	0.484578	0.849892	0.868013	0.00592587	0.774459	0.708506	0.471558	0.48199	0.497863	0.484756	0.463343	0.908508	1	0.725765	0.255444
YBR026C	ETR1	0.533951	0.591584	0.513189	0.562438	0.56304	0.620813	0.301996	0.0210875	0.893371	0	0	0	0.514925	0.564815	0.538012	0.512987	0.938629	0.513936	0.650857	0.929009
YBR028C	YPK3	0.565217	0.490741	0.514286	0.442857	0.408	0.419753	0.458333	0.971193	0.870047	0.379072	0.45072	0.863022	NA	NA	NA	NA	NA	NA	NA	NA
YBR029C	CDS1	0.479452	0.502577	0.52164	0.518605	0.4475	0.521092	0.544945	0.961307	0.600565	0.612657	0.0982558	0.636192	0.5	0.423729	0.465455	0.480565	1	0.238146	0.586043	0.817656
YBR030W	RKM3	0.518987	0.547009	0.503759	NA	NA	NA	0.553703	0.530481	0.841301	NA	NA	NA	0.5	0.423729	0.465455	0.480565	1	0.22476	0.586848	0.804651
YBR035C	PDX3	0.489647	0.486181	0.519674	0.490105	0.486137	0.468427	0.749864	0.684059	0.515532	0.776002	0.558403	0.175179	0.529933	0.509091	0.524911	0.50519	0.468947	0.92373	0.507579	0.934299
YBR036C	CSG2	0.506873	0.471029	0.482513	0.535926	0.512206	0.518209	0.6666	0.00632795	0.153608	0	0.201601	0.0615459	0.504184	0.474093	0.519366	0.473958	0.939548	0.648529	0.644459	0.474094
YBR037C	SCO1	0.551282	0.56	0.563574	0.564205	0.575342	0.596339	0.0413622	0.016435	0.00592587	0	0	0	0.519655	0.53212	0.507493	0.526389	0.482571	0.230533	0.831428	0.195007
YBR038W	CHS2	0.501971	0.542741	0.55371	0.513514	0.565844	0.543186	1	0.132667	0.00592587	0.554262	0	0.0228555	0.519655	0.53212	0.507493	0.526389	0.443536	0.254262	0.803419	0.223007
YBR039W	ATP3	0.49305	0.531734	0.477114	0.490674	0.539335	0.501576	0.780552	0.0751747	0.254383	0.60344	0	0.951622	0.544419	0.48855	0.523874	0.497948	0.22813	0.862969	0.472118	0.98206
YBR041W	FAT1	0.477941	0.52459	0.491749	0.515152	0.468391	0.528125	0.62732	0.669723	0.902603	0.732204	0.44123	0.469256	0.449275	0.411765	0.65	0.477778	0.748039	0.559725	0.0247282	0.912594
YBR042C	CST26	0.459954	0.481328	0.433417	0.416079	0.444959	0.471448	0.0953762	0.361667	0	0	0.00856284	0.325345	0.5	0.487395	0.532544	0.56129	1	0.933017	0.739832	0.382374
YBR043C	QDR3	0.434783	0.491979	0.545685	0.522847	0.489583	0.545382	0.0684035	0.905449	0.217611	0.300949	0.629368	0	0.584906	0.446429	0.478873	0.507246	0.589423	0.776527	0.938228	1
YBR044C	TCM62	0.471545	0.56241	0.503429	0.557635	0.559322	0.539843	0.379259	0.0115546	0.932779	0	0	0.0399799	0.508197	0.524164	0.590702	0.533724	0.895003	0.567657	0	0.167597
YBR046C	ZTA1	0.387755	0.440217	0.432258	0.528918	0.500474	0.515409	0.740723	0.288597	0.628918	0.165645	1	0.539409	0.453237	0.406393	0.436025	0.434416	0.104562	0	0	0
YBR047W	FMP23	0.430894	0.513514	0.428571	0.515	0.443515	0.453875	0.333726	0.901402	0.245125	0.81518	0.175284	0.285671	0.436019	0.387597	0.45122	0.437637	0.0835868	0	0.155853	0.0752458
YBR049C	REB1	0.514831	0.588542	0.447368	0.477435	0.515957	0.547511	0.730404	0.0115546	0.098276	0.559875	0.711925	0.162863	0.521008	0.49901	0.519152	0.511129	0.452037	0.991781	0.457562	0.700721
YBR052C	RFS1	0.499099	0.521669	0.500975	0.535141	0.50207	0.508544	1	0.509999	1	0.0143553	0.955349	0.708376	0.459538	0.518106	0.478261	0.452	0.372365	0.763996	0.634575	0.161713
YBR053C	YBR053C	0.458581	0.506474	0.50192	0.479472	0.516646	0.504002	0.0105013	0.830043	0.95198	0.0180976	0.0393355	0.807889	0.402458	0.388991	0.51782	0.421538	0	0	0.566052	0
YBR054W	YRO2	0.454694	0.542683	0.467308	0.529086	0.56	0.513043	0	0	0.0434257	0.461919	0.0728969	0.832242	0.583333	0.4375	0.527778	0.4375	0.734507	0.834902	0.957325	0.834203
YBR055C	PRP6	0.527132	0.521886	0.493197	NA	NA	NA	0.878557	0.520416	0.82982	NA	NA	NA	0.505535	0.513482	0.491297	0.495231	0.914308	0.739842	0.810973	0.906107
YBR056W	YBR056W	0.498361	0.534323	0.53626	0.525234	0.559605	0.499481	0.993366	0.286495	0.257375	0.239532	0	0.998829	0.505535	0.513482	0.491297	0.495231	0.921923	0.728281	0.787578	0.906482
YBR057C	MUM2	0.533582	0.535211	0.539749	0.550152	0.507368	0.584302	0.494226	0.412943	0.390277	0.178974	0.866472	0.0102997	NA	NA	NA	NA	NA	NA	NA	NA
YBR058C	UBP14	0.515544	0.322335	0.439815	0.476543	0.432642	0.521236	0.973128	0.0658319	0.0698079	0.586579	0.380209	0.0728512	0.502564	0.565217	0.522936	0.460396	0.994031	0.404076	0.775577	0.583408
YBR058C-A	TSC3	0.579882	0.529002	0.480769	0.496241	0.60585	0.496203	0.0105013	0.441406	0.638427	0.948739	0	0.974894	0.472131	0.532743	0.499392	0.496403	0.471025	0.390091	1	0.928699
YBR059C	AKL1	0.510563	0.478788	0.462264	0.494748	0.510352	0.51375	0.599747	0.63568	0.228427	0.366798	0.358067	0.380563	0.455224	0.566434	0.507006	0.527224	0.204999	0.0327676	0.888263	0.378428
YBR060C	ORC2	0.502591	0.515337	0.449495	NA	NA	NA	0.878557	0.774042	0.810722	NA	NA	NA	0.547538	0.540856	0.529262	0.523353	0.0116325	0.0412683	0.105917	0.231986
YBR061C	TRM7	0.574803	0.433036	0.522059	0.627119	0.466292	0.586538	0.0507181	0.144243	0.682036	1	0.376406	0.701928	0.486486	0.407407	0.5	0.53	0.897238	0.732509	0.976662	0.934819
YBR062C	YBR062C	0.482955	0.508333	0.479339	0.466942	0.550877	0.386792	0.783658	0.909987	0.791221	0.510814	0.19798	0.0054528	NA	NA	NA	NA	NA	NA	NA	NA
YBR063C	YBR063C	0.512397	0.478261	0.510204	NA	NA	NA	0.903923	0.820959	0.964917	NA	NA	NA	0.480263	0.578947	0.431579	0.516949	0.773927	0.155499	0.228121	0.838431
YBR067C	TIP1	0.497373	0.50576	0.490432	0.521336	0.509804	0.501724	0.907179	0.742168	0.524323	0.498876	0.760918	0.993901	0.587302	0.480769	0.478873	0.506849	0.494787	0.989169	0.945893	1
YBR068C	BAP2	0.52	0.576316	0.572207	NA	NA	NA	0.648918	0.0210875	0.0324485	NA	NA	NA	0.561238	0.47234	0.480734	0.551053	0	0.416509	0.696433	0.0704409
YBR070C	ALG14	0.47	0.47931	0.53719	0.47651	0.47	0.467742	0.537075	0.662237	0.454417	0.574254	0.3986	0.488506	NA	NA	NA	NA	NA	NA	NA	NA
YBR071W	YBR071W	0.491935	0.483607	0.463415	0.552	0.528169	0.487395	0.979514	0.903923	0.684538	0.499707	0.739617	0.940727	0.517241	0.53719	0.527273	0.461538	0.938629	0.728281	0.843816	0.711583
YBR072W	HSP26	0.553571	0.58216	0.601266	0.419872	0.555831	0.543147	0.356091	0.0840722	0.0245119	0.0352743	0.09028	0.437353	0.516129	0.570423	0.564815	0.550459	0.918977	0.321519	0.626335	1
YBR074W	PFF1	0.478261	0.491651	0.529215	0.514124	0.548387	0.530139	0.460284	0.992138	0	0.948378	0.106397	0.352959	0.462185	0.42735	0.556818	0.554878	0.754585	0.416509	0.410733	0.488877
YBR077C	SLM4	0.554095	0.503382	0.492166	0.501919	0.463522	0.50152	0.00570991	0.956554	0.792261	0.95273	0.0189449	0.975712	NA	NA	NA	NA	NA	NA	NA	NA
YBR078W	ECM33	0.504695	0.512144	0.513543	0.511256	0.505878	0.515026	0.560497	0.0928199	0.0602615	0.0780931	0.348683	0.0188463	NA	NA	NA	NA	NA	NA	NA	NA
YBR079C	RPG1	0.542309	0.53491	0.546335	0.615193	0.476965	0.559448	0	0	0	0	0.299436	0	0.517241	0.565934	0.505119	0.503571	0.826972	0.290097	0.957325	0.986758
YBR080C	SEC18	0.507826	0.476087	0.518939	0.587849	0.502146	0.564399	0.834085	0.514106	0.631479	0	0.947969	0.0054528	0.452381	0.486726	0.488372	0.459119	0.6435	0.964465	0.956153	0.634424
YBR082C	UBC4	0.626506	0.594444	0.58209	0.641638	0.648045	0.616197	1	0.341081	1	0.759177	0.427313	1	0.53125	0.506378	0.508837	0.503824	0.205968	0.927674	0.829682	0.952898
YBR083W	TEC1	0.493151	0.621622	0.59322	NA	NA	NA	0.94114	0.491659	1	NA	NA	NA	0.601156	0.57047	0.54386	0.498008	0.0627723	0.290097	0.4887	0.980801
YBR084W	MIS1	0.481982	0.400528	0.45183	0.422925	0.594156	0.482639	0.453314	0	0.0157309	0.418521	0.746022	0.434467	0.500882	0.551167	0.507692	0.546341	1	0.167208	0.883927	0.0607815
YBR085W	AAC3	0.619808	0.492908	0.645768	0.578313	0.532609	0.6	0	0.934997	0	0.571624	0.988953	0.425927	0.54592	0.498151	0.493475	0.510549	0	0.979165	0.664659	0.466888
YBR085C-A	YBR085C-A	0.396911	0.415978	0.432279	0.422971	0.402015	0.429621	0	0	0	0	0	0	0.380952	0.394608	0.347973	0.444628	0	0	0	0.0563977
YBR086C	IST2	0.513196	0.498947	0.518652	0.498257	0.484662	0.528019	0.13278	0.972008	0.0157309	0.874834	0.00856284	0	0.514831	0.571823	0.508227	0.493056	0.773927	0.0846	0.883927	0.915176
YBR087W	RFC5	0.508954	0.559322	0.451707	0.529499	0.548649	0.452381	0.662295	0.00632795	0.00592587	0.317725	0	0.0228555	0.498423	0.576923	0.51715	0.488834	1	0.0803627	0.763708	0.876264
YBR090C	YBR090C	0.475774	0.504681	0.483161	0.488831	0.47373	0.487512	0.00570991	0.6649	0.0782655	0.144039	0	0.089387	0.56338	0.454545	0.6	0.589474	0.688225	0.843592	0.228121	0.365807
YBR091C	TIM12	0.553398	0.601626	0.478723	0.494624	0.438849	0.5	0.560497	0.11439	0.876639	1	0.319946	1	0.531429	0.466667	0.492877	0.549488	1	0.80219	0.959553	0.289175
YBR092C	PHO3	0.365613	0.364391	0.372962	0.356657	0.318016	0.350043	0	0	0	0	0	0	0.542373	0.52231	0.440887	0.415042	0.355438	0.704424	0.083653	0
YBR094W	PBY1	0.476793	0.437008	0.430147	0.471042	0.308756	0.359504	0.937421	0.742168	0.958866	1	0.641814	0.943995	0.487078	0.452685	0.466579	0.482051	0.816576	0.268208	0.250834	0.638011
YBR095C	RXT2	0.471429	0.471042	0.489362	0.458167	0.459732	0.548951	0.96061	0.333735	0.776533	0.399529	0.230246	0.957537	0.539604	0.433333	0.498584	0.480969	0.596106	0.28448	1	0.811711
YBR096W	YBR096W	0.543131	0.506419	0.531664	0.55352	0.525773	0.545889	0.0953762	0.884177	0.270716	0	0.173106	0.0102997	0.513924	0.517442	0.476331	0.507519	0.829593	0.760222	0.518592	0.909698
YBR098W	MMS4	0.517986	0.534091	0.606557	0.523256	0.603175	0.55	0.943206	0.96067	1	0.260153	0.301087	0.791879	0.550296	0.481481	0.525862	0.50463	0.513769	0.909279	0.775271	0.997873
YBR101C	FES1	0.544226	0.500474	0.541909	0.504823	0.568138	0.527807	0	0.995776	0	0.856738	0	0.205068	0.550971	0.52809	0.484375	0.49467	0.19264	0.599441	0.772525	0.928699
YBR102C	EXO84	0.538889	0.5387	0.586517	0.475325	0.582796	0.477807	0.220394	0.674992	0.00592587	0.887051	0.316591	1	0.5	0.586957	0.561905	0.571014	1	0.111116	0.122548	0.0607815
YBR103W	SIF2	0.603774	0.544413	0.488701	0.482379	0.561181	0.604215	0.0105013	0.266463	0.838471	0.666456	0.0313584	0	0.470588	0.46875	0.467626	0.489051	0.773927	1	0.765447	0.941913
YBR104W	YMC2	0.488789	0.489418	0.44843	0.456376	0.518325	0.45	0.800084	0.84282	0.105865	0.53498	0.733588	0.416362	0.475	0.480769	0.555556	0.489011	0.860616	0.879802	0.38576	0.944681
YBR105C	VID24	0.463028	0.508446	0.490566	0.534694	0.367459	0.418523	0.232863	0.821899	0.848174	0.100181	0	0	NA	NA	NA	NA	NA	NA	NA	NA
YBR106W	PHO88	0.461433	0.459596	0.449778	0.440031	0.433657	0.461921	0.0105013	0.0115546	0.00592587	0	0	0.0148178	0.525386	0.504739	0.511438	0.497537	0.637397	0.98542	0.845318	0.994292
YBR107C	IML3	0.425926	0.392226	0.442547	0.453714	0.48657	0.468323	0	0	0.0110338	0.0288841	0.627108	0.189184	0.457426	0.518182	0.495449	0.512228	0.249633	0.767729	0.913258	0.785785
YBR108W	AIM3	0.496429	0.48254	0.428027	0.462219	0.421423	0.440247	1	0.955961	0.00592587	0.40285	0	0.0266029	0.467391	0.497041	0.49399	0.532756	0.415343	0.9869	0.889262	0.249824
YBR109W-A	YBR109W-A	0.555556	0.553571	0.607143	0.540541	0.542857	0.471264	0.560035	0.706624	0.300426	0.754108	0.684315	0.807889	0.474654	0.537445	0.489855	0.523035	0.748039	0.559639	0.900456	0.681428
YBR110W	ALG1	0.558292	0.513975	0.576577	0.556944	0.517418	0.466408	0.0229871	0.675949	0	0.0180976	0.442521	0.169385	0.460916	0.568063	0.490401	0.512397	0.397895	0.0482676	0.877082	0.817656
YBR111C	YSA1	0.642465	0.594079	0.61032	0.599238	0.620487	0.665812	0	0	0	0	0	0	0.461538	0.493103	0.51236	0.542035	0.476836	0.940842	0.85886	0.259706
YBR112C	CYC8	0.482024	0.48036	0.48127	0.449422	0.508344	0.523062	0.453314	0.533053	0.509157	0	0.291179	0.0054528	0.495017	0.487132	0.483019	0.48448	0.946254	0.793605	0.648352	0.724299
YBR113W	YBR113W	0.411765	0.488889	0.386364	NA	NA	NA	0.467647	1	0.379992	NA	NA	NA	NA	NA	NA	NA	NA	NA	NA	NA
YBR114W	RAD16	0.494253	0.515625	0.481818	0.435518	0.442222	0.48564	0.853983	0.985316	0.559104	0.126176	0.532287	0.0757271	0.468547	0.442013	0.458741	0.439353	0.467401	0.0951085	0.152928	0.0190217
YBR115C	LYS2	0.491102	0.473175	0.498527	0.49167	0.50951	0.508527	0.0105013	0.846418	0	0.670212	0.00856284	0.0972986	0.431579	0.441955	0.431198	0.448931	0	0.0128536	0	0
YBR119W	MUD1	0.509202	0.466245	0.4862	0.455357	0.462891	0.486301	0.890386	0.542432	0.8302	0.0180976	0.042026	0.717398	0.424658	0.545455	0.462366	0.438017	0.541644	0.828208	0.802178	0.469222
YBR120C	CBP6	0.423077	0.416	0.479592	0.522472	0.464088	0.52349	0.355141	0.17201	0.899247	0.762124	0.574115	0.758178	0.462838	0.488722	0.474725	0.501085	0.825603	0.938732	0.590782	1
YBR121C	YBR121C	0.511754	0.483649	0.493174	0.493562	0.55814	0.498024	0.792604	0.649583	0.895347	0.963496	0.124097	1	0.500775	0.495637	0.469208	0.445844	1	0.965954	0.312814	0.02669
YBR122C	MRPL36	0.480813	0.497854	0.575281	0.531825	0.511952	0.515397	0.639722	0.970365	0.00592587	0.241295	0.647743	0.663602	0.458824	0.516779	0.498024	0.49763	0.595127	0.903348	0.973496	1
YBR123C	TFC1	0.532847	0.555556	0.540179	0.544402	0.564626	0.561265	0.53391	0.94342	0.628371	0.716508	0.315137	0.590989	0.512048	0.517857	0.5	0.494071	0.946689	0.885919	1	0.975518
YBR125C	PTC4	0.393701	0.526316	0.653509	0.510288	0.47973	0.506224	0	0.575314	0	0.855234	0.702945	0.913764	0.477014	0.481586	0.501275	0.480652	0.141515	0.280444	0.97028	0.167597
YBR126C	TPS1	0.466648	0.493185	0.482189	0.491253	0.48371	0.480903	0	0.254416	0	0.0288841	0	0	0.4875	0.546632	0.491089	0.532468	0.867395	0.301409	0.906372	0.403233
YBR127C	VMA2	0.508579	0.511721	0.506305	0.486319	0.516083	0.505967	0.733839	0.589948	0.814665	0.440324	0.206023	0.798457	0.46888	0.425532	0.333333	0.414343	0.684873	0.203188	0	0.0656948
YBR129C	OPY1	0.456954	0.509934	0.479042	0.582011	0.475936	0.464	0.533833	0.948385	0.810722	0.0727734	0.678178	0.628567	0.474359	0.469136	0.551402	0.418182	0.896461	0.872604	0.664659	0.354975
YBR130C	SHE3	0.50142	0.522727	0.511945	0.488069	0.471667	0.571072	0.979514	0.489398	0.777067	0.776772	0.289927	0.0266029	NA	NA	NA	NA	NA	NA	NA	NA
YBR133C	HSL7	0.505882	0.486252	0.494681	0.511312	0.497399	0.473881	1	0.830043	1	0.731364	0.929593	0.31888	0.513434	0.507275	0.515614	0.511327	0.549567	0.798301	0.298125	0.533052
YBR135W	CKS1	0.483524	0.504382	0.499602	0.474317	0.541165	0.452851	0.433112	0.884177	0.995989	0.262739	0.0393355	0.0102997	0.513434	0.507275	0.515614	0.511327	0.542889	0.793605	0.304583	0.532532
YBR137W	YBR137W	0.479032	0.464789	0.465021	0.468947	0.479973	0.471941	0.517017	0.258833	0.283157	0.100181	0.244169	0.161444	0.447876	0.508929	0.522613	0.471354	0.303534	0.974699	0.697666	0.595587
YBR138C	YBR138C	0.503425	0.438127	0.558233	0.476103	0.446247	0.461694	0.369567	0.677606	0.669472	0.430092	0.141416	0.254227	0.45098	0.442177	0.48503	0.457831	0.297154	0.238146	0.781235	0.268742
YBR139W	YBR139W	0.489384	0.486858	0.471903	0.48496	0.44422	0.461911	0.42866	0.298657	0	0	0	0	0.505348	0.457944	0.485612	0.500911	0.934887	0.318649	0.753236	0.992765
YBR140C	IRA1	0.482866	0.458333	0.569966	0.428904	0.472119	0.457071	1	0.88727	0.879086	0.442496	0.864017	0.547582	0.475	0.566667	0.544444	0.462025	0.920931	0.55503	0.572849	0.674683
YBR141C	BMT2	0.438596	0.496732	0.443548	0.38	0.482759	0.449438	0.412419	0.998595	0.427274	0.161559	0.875115	0.760048	0.484375	0.54717	0.568421	0.537572	0.904681	0.632505	0.22999	0.62106
YBR143C	SUP45	0.519259	0.499091	0.491346	0.509028	0.499729	0.531392	0.0711535	0.977651	0.50008	0.691294	1	0.052695	0.503436	0.554608	0.569579	0.527749	0.975146	0.0902036	0	0.300051
YBR145W	ADH5	0.526138	0.530841	0.541667	0.53169	0.539295	0.566489	0.382684	0.312816	0.168505	0.47126	0.248736	0.0465292	0.459547	0.44358	0.488136	0.442446	0.436219	0.296515	0.885751	0.278836
YBR146W	MRPS9	0.504633	0.485541	0.507051	0.526718	0.456193	0.486072	0.867931	0.499278	0.767124	0.107247	0	0.485161	0.503356	0.405694	0.425581	0.4689	1	0	0.0175345	0.479777
YBR147W	RTC2	0.511551	0.465398	0.471671	0.490074	0.445598	0.453333	0.880238	0.249588	0.30359	0.527488	0	0	0.378947	0.626506	0.521739	0.534653	0.11694	0.144036	0.888597	0.81435
YBR149W	ARA1	0.421542	0.455908	0.431938	0.423885	0.419638	0.421433	0	0	0	0	0	0	0.517028	0.515748	0.48301	0.518428	0.840006	0.872604	0.803667	0.760622
YBR151W	APD1	0.477017	0.49499	0.520561	0.495622	0.519838	0.503382	0.321316	0.882434	0.377468	0.897419	0.327462	0.943302	0.507842	0.512074	0.520909	0.512575	0.837598	0.681952	0.219909	0.577878
YBR153W	RIB7	0.528409	0.490741	0.47619	0.495868	0.469987	0.556485	0.356091	0.846418	0.498105	0.701393	0.352404	0.0399799	0.611111	0.570312	0.5	0.562232	0.0116325	0.329573	1	0.231986
YBR155W	CNS1	0.502674	0.511551	0.435737	NA	NA	NA	0.991301	0.816042	0.0751823	NA	NA	NA	0.5	0.489796	0.413793	0.498141	1	0.95562	0.00974141	1
YBR158W	AMN1	0.56681	0.518428	0.517857	0.505837	0.481651	0.490706	0.0413622	1	0.8302	0.85347	0.504695	0.65871	0.463175	0.45809	0.45875	0.52086	0.262701	0.219022	0.0793494	0.537011
YBR159W	IFA38	0.470461	0.478272	0.468466	0.437938	0.444256	0.456622	0	0.0115546	0	0	0	0	0.559649	0.52766	0.561446	0.586246	0.0514144	0.563863	0	0
YBR160W	CDC28	0.490272	0.485507	0.43985	0.396078	0.464516	0.425606	0.913473	0.814921	0.155703	0.00540108	0.36302	0.0465292	0.461538	0.402985	0.509804	0.469388	0.779158	0.963124	0.976662	0.965286
YBR161W	CSH1	0.578947	0.493976	0.514825	0.498789	0.479323	0.553684	0.0229871	0.909905	0.769292	1	0.495685	0.0615459	0.460938	0.527559	0.547085	0.541463	0.72897	0.852889	0.472118	0.567545
YBR162C	TOS1	0.529508	0.560723	0.553417	0.541008	0.537354	0.535982	0	0	0	0	0	0	0.527397	0.482143	0.506849	0.526196	0.718426	0.859246	0.940708	0.581929
YBR162W-A	YSY6	0.484594	0.474874	0.425837	0.477987	0.444175	0.501529	0.797884	0.581844	0	0.636017	0.0703412	1	0.527397	0.482143	0.506849	0.526196	0.702236	0.863569	0.938196	0.583727
YBR163W	EXO5	0.487179	0.461698	0.402893	0.561538	0.542056	0.483412	0.402959	0.111814	0.0201388	0.133055	0.420385	0.974871	0.514228	0.471983	0.527586	0.504122	0.799495	0.534691	0.347334	0.940261
YBR165W	UBS1	0.546429	0.469767	0.425532	0.460905	0.518219	0.650376	0.271337	0.574883	0.0541137	0.37843	0.694206	0	0.453947	0.458015	0.460784	0.488688	0.595127	0.683108	0.618256	0.907756
YBR166C	TYR1	0.492462	0.545455	0.48381	0.481297	0.517495	0.583942	0.891021	0.128316	0.682475	0.888067	0.507423	0.0148178	0.640449	0.546875	0.675926	0.573913	0.0627723	0.805099	0	0.372758
YBR168W	PEX32	0.472	0.428571	0.541985	0.517857	0.522267	0.431373	0.792604	0.950826	0.758346	0.768738	0.715303	0.66555	0.415094	0.43617	0.537931	0.50641	0.316223	0.547687	0.662536	0.997474
YBR169C	SSE2	0.569014	0.623333	0.587131	0.528559	0.528369	0.576464	0.0346254	0	0	0.00540108	0.0189449	0	0.469522	0.555556	0.523517	0.516917	0.344912	0.309207	0.809307	1
YBR170C	NPL4	0.552846	0.548951	0.555556	0.6	0.582734	0.571429	0.213239	0.260642	0.178832	0	0.00451416	0.0433261	0.44	0.491935	0.48913	0.534413	0.454279	0.993793	0.921409	0.609976
YBR171W	SEC66	0.471795	0.495519	0.490806	0.480591	0.472941	0.52621	0.286943	0.926565	0.810722	0.595263	0.268969	0.465243	0.44	0.491935	0.48913	0.534413	0.465826	0.990276	0.927629	0.618406
YBR172C	SMY2	0.557962	0.483721	0.530013	NA	NA	NA	0	1	0.0363949	NA	NA	NA	0.480549	0.473684	0.477037	0.512397	0.724534	0.642201	0.524229	0.750731
YBR173C	UMP1	0.483728	0.464968	0.458194	0.488636	0.493268	0.444444	0.640964	0.226996	0.149338	0.762237	0.853976	0.0333208	0.505017	0.474295	0.513347	0.458696	0.939774	0.559639	0.708454	0.0401165
YBR175W	SWD3	0.482143	0.396396	0.5	0.455696	0.503817	0.435374	0.853983	0.111814	1	0.477774	0.982134	0.281838	0.443243	0.436464	0.520979	0.419776	0.175084	0.140227	0.636396	0
YBR176W	ECM31	0.526316	0.537634	0.673913	0.373494	0.558559	0.61039	0.936578	1	0.0288015	0.852709	1	0.358337	0.622807	0.540541	0.594406	0.559055	0.0297633	0.847516	0.192709	0.525416
YBR177C	EHT1	0.430191	0.456013	0.415083	0.436654	0.438117	0.431843	0	0	0	0	0	0	0.479798	0.483186	0.485934	0.505689	0.640011	0.708474	0.723557	0.921575
YBR182C	SMP1	0.486486	0.45	0.420339	0.418688	0.547595	0.462585	0.746031	0.0720184	0	0	0	0.0188463	0.532353	0.5	0.534151	0.492395	0.549567	1	0.331111	0.902579
YBR183W	YPC1	0.455521	0.483333	0.45283	0.47122	0.405284	0.42315	0.0735094	0.612906	0.0635619	0.10236	0	0	0.488593	0.501923	0.49118	0.469154	0.843057	0.990827	0.870511	0.360352
YBR185C	MBA1	0.53405	0.581461	0.608541	0.526596	0.51497	0.600639	0.474408	0.0297494	0.0403352	0.505081	0.687195	0.0102997	0.462687	0.536585	0.484211	0.619048	0.849869	0.929874	0.955682	0.213931
YBR187W	GDT1	0.481928	0.522244	0.516963	0.518706	0.506515	0.52766	0.130871	0.0690757	0.161835	0.288248	0.725782	0.0672593	0.494382	0.575758	0.46281	0.440678	1	0.575041	0.732812	0.489809
YBR188C	NTC20	0.531532	0.460497	0.510843	0.562992	0.538591	0.495446	0.416908	0.226996	0.834832	0.025524	0.139606	0.937558	0.508235	0.518325	0.494774	0.50692	0.895927	0.73338	0.944789	0.902579
YBR189W	RPS9B	0.485066	0.50043	0.487021	0.484119	0.51454	0.487936	0.0629981	0.999043	0.161835	0.317725	0.248736	0.46831	0.507099	0.518018	0.493581	0.497771	0.909563	0.720007	0.9229	0.988414
YBR192W	RIM2	0.57377	0.628821	0.541833	NA	NA	NA	0.0816751	0	0.406444	NA	NA	NA	0.647059	0.396226	0.452991	0.495935	0.217684	0.59123	0.642169	1
YBR193C	MED8	0.460526	0.5	0.47451	0.351515	0.461538	0.452128	0.497924	1	0.642527	0	0.45288	0.414928	0.419355	0.489362	0.555556	0.383178	0.740477	0.903066	0.590782	0.0938589
YBR194W	AIM4	0.453901	0.610063	0.581081	0.432836	0.484694	0.546875	0.494226	0.0338089	0.119199	0.282849	0.836918	0.527804	0.44	0.3	0.416667	0.357143	0.661656	0	0.324714	0.0190217
YBR195C	MSI1	0.360656	0.527027	0.508772	NA	NA	NA	0.103762	0.884177	0.978984	NA	NA	NA	NA	NA	0.445783	0.456522	NA	NA	0.973297	0.776359
YBR196C	PGI1	0.507653	0.514077	0.511734	0.506378	0.513618	0.505175	0.0187866	0	0	0.153827	0	0.273882	NA	NA	NA	NA	NA	NA	NA	NA
YBR197C	YBR197C	0.459459	0.550218	0.458861	0.507246	0.491329	0.574359	0.137334	0.319892	0.493225	0.777787	0.880615	0.064118	0.481132	0.441341	0.453782	0.451807	0.821986	0.373814	0.250834	0.258531
YBR198C	TAF5	0.466752	0.519155	0.472752	0.460259	0.562414	0.490566	0.170904	0.977117	0.638427	0.100181	0	0.433623	0.451613	0.509695	0.521812	0.516611	0.19264	0.909279	0.585985	0.714118
YBR199W	KTR4	0.493183	0.49833	0.484866	0.479926	0.488872	0.493333	0.762966	0.971193	0.41532	0.175549	0.424223	0.725587	0.465665	0.49884	0.523224	0.519882	0.396255	0.994794	0.528777	0.61482
YBR200W	BEM1	0.466165	0.608	0.506757	0.538462	0.462857	0.582353	0.290316	0.806062	0.955473	0.0480241	0.894908	0.179116	0.519643	0.537753	0.532234	0.513158	0.683044	0.321519	0.349104	0.726125
YBR201W	DER1	0.514286	0.532203	0.455414	0.490358	0.437939	0.541796	0.786231	0.477907	0.279955	0.856738	0.022165	0.298347	0.53913	0.483986	0.495622	0.445	0.412954	0.851782	0.957325	0.0459238
YBR201C-A	YBR201C-A	0.460177	0.352518	0.330579	0.335526	0.351955	0.442177	0.655516	0.0115546	0	0	0	0.352185	0.510821	0.481889	0.485504	0.502976	0.539682	0.188708	0.214761	0.878112
YBR202W	MCM7	0.508475	0.501656	0.507414	0.462791	0.490909	0.530414	0.481409	0.862571	0.942077	0.671845	0.50295	0.991299	0.480769	0.501623	0.496045	0.471679	0.655214	0.992554	0.945893	0.285802
YBR204C	LDH1	0.47	0.452261	0.48995	0.467553	0.465556	0.468276	0.169099	0.0256013	0.781561	0.0352743	0.0121155	0.0399799	NA	NA	0.574468	0.468085	NA	NA	0.673006	0.925411
YBR205W	KTR3	0.421265	0.449011	0.517956	0.480097	0.495507	0.448795	0	0.0377542	0.528498	0.453153	0.895781	0.0301317	0.530488	0.493421	0.552381	0.540541	0.884044	1	0.207131	0.406708
YBR207W	FTH1	0.469919	0.479472	0.508333	0.486786	0.516667	0.489991	0.314504	0.491659	0.819398	0.569649	0.411281	0.683929	NA	NA	NA	NA	NA	NA	NA	NA
YBR210W	ERV15	0.524752	0.660517	0.51682	0.632653	0.506849	0.597222	0.637165	0	0.776533	0	0.888793	0	0.499588	0.529118	0.568571	0.526524	1	0.210816	0	0.139994
YBR211C	AME1	0.484375	0.4875	0.393103	0.441748	0.501976	0.530702	0.533833	0.947535	0.95201	0.203217	0.901076	0.921398	0.50533	0.497788	0.523238	0.509893	0.955425	0.989169	0.534535	0.845775
YBR212W	NGR1	0.421725	0.495868	0.469231	0.52346	0.487124	0.509985	0.893595	0.213954	0.985069	0.358957	0.872295	0.571046	0.488889	0.489231	0.511737	0.482916	0.895003	0.886774	0.845318	0.743473
YBR213W	MET8	0.353503	0.490909	0.486647	0.514652	0.440367	0.459459	0	0.884177	0.810722	0.709166	0.00856284	0.159664	0.479339	0.466667	0.492537	0.519737	0.899973	0.819323	0.9901	0.86331
YBR214W	SDS24	0.506129	0.490566	0.496842	0.499443	0.485574	0.492232	0.77743	0.602011	0.912754	0.977301	0.14719	0.513016	0.487342	0.439394	0.509363	0.460967	0.943492	0.481974	0.936698	0.489809
YBR216C	YBP1	0.424528	0.492063	0.547703	0.437956	0.489712	0.492308	0.467647	0.884177	0.949442	0.35787	0.672997	0.947447	NA	NA	NA	NA	NA	NA	NA	NA
YBR218C	PYC2	0.522397	0.528926	0.484882	0.470652	0.47178	0.470349	0.0476231	0.0115546	0.174736	0.0417581	0.022165	0.064118	0.489547	0.453488	0.460094	0.438217	0.750695	0.0412683	0.00974141	0
YBR220C	YBR220C	0.4375	0.518786	0.484985	0.499225	0.484438	0.467972	0.0105013	0.662237	0.580119	0.998314	0.347328	0.089387	0.496183	0.48927	0.472131	0.469136	0.955425	0.935907	0.627945	0.61482
YBR221C	PDB1	0.499371	0.501193	0.475581	0.487116	0.493907	0.523848	1	1	0.354355	0.564554	0.811245	0.261263	0.396552	0.487805	0.422222	0.54902	0.415343	1	0.693928	0.81951
YBR222C	PCS60	0.55739	0.507197	0.488446	0.471448	0.465492	0.455459	0	0.810635	0.631479	0.0937147	0	0	0.516237	0.518644	0.494099	0.525487	0.644931	0.547687	0.868198	0.231986
YBR223C	TDP1	0.347826	0.47541	0.439024	0.620513	0.505495	0.490566	1	0.641265	1	0.581196	0.0313584	0.636861	0.570732	0.431034	0.501767	0.532143	0.208967	0.280444	0.997727	0.566414
YBR227C	MCX1	0.49162	0.539007	0.407407	0.488479	0.523636	0.454198	0.806849	0.816042	0.214337	0.831266	0.586307	0.31888	0.472868	0.514894	0.437071	0.481203	0.684873	0.862118	0.0308608	0.760622
YBR228W	SLX1	0.578397	0.516129	0.53211	0.53407	0.527397	0.481928	0.0148747	0.816042	0.912677	0.251123	0.326042	0.640447	0.472924	0.507937	0.448936	0.483871	0.69795	0.859853	0.125928	0.776359
YBR229C	ROT2	0.51495	0.512111	0.531411	0.481238	0.51278	0.51399	0.328397	0.483468	0.0157309	0.806254	0.0749356	0.883711	0.474286	0.481154	0.479439	0.464795	0.186726	0.363774	0.212675	0.0106446
YBR230C	OM14	0.478559	0.530553	0.488889	0.488083	0.475762	0.497483	0.556764	0.154411	0.782875	0.40064	0.0284207	0.918376	0.560445	0.541799	0.557938	0.563878	0	0	0	0
YBR230W-A	YBR230W-A	0.367188	0.505618	0.388298	0.393443	0.394221	0.395731	0	0.959824	0.0157309	0	0	0	NA	NA	NA	NA	NA	NA	NA	NA
YBR231C	SWC5	0.520482	0.482759	0.535326	0.4608	0.527881	0.518741	0.737077	0.896492	0.315161	0.141762	0.253374	0.545418	0.560811	0.414474	0.556485	0.498054	0.436219	0.210816	0.326204	1
YBR233W	PBP2	0.416667	0.474576	0.543478	0.575342	0.436782	0.375	0.521358	0.919073	0.826477	0.427651	0.482423	0.126923	0.554113	0.45045	0.549072	0.531486	0.350367	0.387487	0.192709	0.474135
YBR233W-A	DAD3	0.528302	0.627451	0.53	0.482759	0.542373	0.545455	0.794383	0.0658319	0.813972	0.928884	0.618219	0.692909	0.673913	0.545455	0.456522	0.530973	0	0.822813	0.722872	0.829154
YBR234C	ARC40	0.529644	0.535419	0.525912	0.500946	0.515485	0.507194	0.185892	0.0720184	0.24387	0.97351	0.19798	0.721639	0.471947	0.625387	0.473684	0.479744	0.663329	0	0.586848	0.722798
YBR235W	VHC1	0.468519	0.40264	0.416526	0.423176	0.384944	0.443441	0.953638	0.208056	0.269309	0	0	0	0.471947	0.625387	0.473684	0.481481	0.651223	0	0.592068	0.726125
YBR236C	ABD1	0.545455	0.502959	0.530562	0.436019	0.484144	0.512528	0.162741	0.972008	0.429445	0.0480241	0.657642	0.782371	0.545578	0.514685	0.505851	0.50647	0.167141	0.770344	0.941924	0.925955
YBR238C	YBR238C	0.603723	0.562691	0.602941	NA	NA	NA	0	0.19009	0.0363949	NA	NA	NA	0.524823	0.521858	0.492647	0.530841	0.653776	0.73719	0.925968	0.420839
YBR239C	ERT1	0.554386	0.538462	0.621622	NA	NA	NA	0.176932	0.28989	0.0635619	NA	NA	NA	0.491124	0.479339	0.467811	0.472574	0.935348	0.889376	0.592852	0.721534
YBR240C	THI2	0.428886	0.461382	0.398806	0.468379	0.467611	0.453165	0	0.0115546	0	0.348525	0.411281	0.275052	NA	NA	NA	NA	NA	NA	NA	NA
YBR241C	YBR241C	0.4828	0.484258	0.529973	0.477293	0.477992	0.467296	0.560035	0.517734	0.339182	0.0417581	0.0284207	0	NA	NA	0.457746	0.510345	NA	NA	0.616584	0.960177
YBR242W	YBR242W	0.511111	0.56196	0.509044	0.386885	0.471154	0.484472	0.827361	0.109197	0.888956	0	0.41599	0.739285	NA	NA	NA	NA	NA	NA	NA	NA
YBR243C	ALG7	0.485887	0.476793	0.467641	0.468809	0.49422	0.528889	0.737077	0.529139	0.339851	0.319127	0.860179	0.445742	0.479167	0.484992	0.548217	0.472401	0.5625	0.742984	0.054256	0.370923
YBR244W	GPX2	0.592593	0.657895	0.38	0.462963	0.485437	0.5	0.436271	0.202749	0.259016	0.691294	0.92044	1	0.482353	0.479354	0.547141	0.465318	0.605556	0.643353	0.122548	0.244101
YBR245C	ISW1	0.544343	0.516129	0.49835	0.523529	0.481618	0.564103	0.581591	0.78788	0.615793	0.54297	0.669363	0.614772	0.484429	0.478873	0.453883	0.502165	0.732903	0.87852	0.271917	1
YBR246W	RRT2	0.477149	0.496318	0.479464	0.605585	0.584232	0.641144	0.247942	0.902664	0.34409	0	0	0	0.480519	0.536232	0.498525	0.528249	0.907993	0.929139	0.810973	0.561348
YBR247C	ENP1	0.511111	0.529101	0.538462	NA	NA	NA	0.878557	0.900581	0.477504	NA	NA	NA	NA	NA	NA	NA	NA	NA	NA	NA
YBR248C	HIS7	0.476058	0.48659	0.489041	0.520111	0.482007	0.54498	0.180247	0.545384	0.612853	0.47668	0.435445	0.0615459	0.471338	0.532374	0.576132	0.515982	0.791704	0.767729	0.110091	0.833827
YBR249C	ARO4	0.480755	0.456454	0.464187	0.475698	0.481369	0.502275	0.0629981	0	0	0.271773	0.333415	0.958348	0.498829	0.5	0.525597	0.500867	1	1	0.518445	1
YBR251W	MRPS5	0.532468	0.478261	0.484848	0.518018	0.534426	0.478632	0.552524	0.67094	0.779712	0.763823	0.3986	0.724482	0.484375	0.561602	0.483077	0.512748	0.653776	0.0128536	0.502535	0.667126
YBR253W	SRB6	0.433129	0.488889	0.4811	0.471761	0.513158	0.472429	0.00570991	0.766194	0.578993	0.226961	0.615559	0.324613	0.496689	0.48	0.468	0.489627	1	0.880332	0.625652	0.925411
YBR254C	TRS20	0.490323	0.553846	0.54359	0.484979	0.508834	0.515837	0.920512	0.299899	0.428151	0.765752	0.857129	0.818179	NA	NA	NA	NA	NA	NA	NA	NA
YBR255C-A	RCF3	0.488372	0.514286	0.451613	NA	NA	NA	1	1	0.869118	NA	NA	NA	0.51269	0.52027	0.510753	0.532544	0.9052	0.839776	0.933367	0.732852
YBR256C	RIB5	0.577031	0.58806	0.56493	0.590502	0.604291	0.587329	0	0	0	0	0	0	0.522796	0.606365	0.531083	0.574512	0.554254	0	0.172053	0
YBR258C	SHG1	0.55	0.521739	0.522388	0.522388	0.52381	0.4	0.723223	0.900581	0.890333	0.945941	0.926339	0.581092	0.430769	0.45	0.421277	0.5	0.0835868	0.345808	0	1
YBR260C	RGD1	0.439949	0.508596	0.422481	0.53304	0.563346	0.571197	0	0.992657	0	0.94915	0.00451416	0.0054528	NA	NA	NA	NA	NA	NA	NA	NA
YBR261C	TAE1	0.511568	0.518845	0.532258	0.456926	0.501575	0.487326	0.596133	0.400395	0.105865	0.0180976	0.960443	0.632866	0.477419	0.550725	0.40708	0.402116	0.871103	0.561177	0.0368092	0.0512979
YBR263W	SHM1	0.49444	0.461609	0.483819	0.483221	0.484906	0.471186	0.776366	0	0.34409	0.26633	0.312214	0.052695	NA	NA	NA	NA	NA	NA	NA	NA
YBR264C	YPT10	0.621711	0.501449	0.491694	0.56167	0.507223	0.585427	0	1	0.865509	0.0100277	0.851379	0.0054528	NA	NA	NA	NA	NA	NA	NA	NA
YBR265W	TSC10	0.495225	0.498452	0.604225	0.476615	0.507394	0.513143	0.923831	0.98321	0	0.300949	0.78585	0.633656	0.508475	0.392157	0.39604	0.372549	1	0.46123	0.20457	0.0805733
YBR267W	REI1	0.571429	0.508197	0.57377	0.605263	0.413793	0.48	0.467647	1	0.527943	0.428486	0.657399	1	0.471338	0.498168	0.464037	0.486175	0.668005	1	0.379455	0.800937
YBR269C	SDH8	0.598837	0.617647	0.485714	0.483709	0.472112	0.474667	0.0379473	0.016435	0.914911	0.751193	0.409085	0.577471	0.479866	0.506151	0.469205	0.497763	0.624577	0.938732	0.238218	0.970327
YBR272C	HSM3	0.417722	0.494318	0.480226	0.551839	0.439353	0.447964	0.0980067	0.959802	0.786804	0.181066	0.0607159	0.305283	0.587156	0.520408	0.46875	0.565714	0.298916	0.878987	0.697666	0.306601
YBR273C	UBX7	0.506173	0.462039	0.510204	0.5625	0.527903	0.454237	0.701174	0.338237	1	0.0219011	0.322216	0.089387	0.4	0.480519	0.456897	0.453846	0.343309	0.962095	0.675948	0.66769
YBR274W	CHK1	0.435897	0.5	0.436364	0.680328	0.43299	0.507042	0.762414	1	0.155703	0.00540108	0.395464	0.952235	0.389831	0.509615	0.475676	0.47619	0.141515	0.990276	0.762038	0.771767
YBR276C	PPS1	0.439667	0.501416	0.512485	0.479218	0.511029	0.467655	0.0308425	0.901402	0.65531	0.443478	0.645847	0.208319	0.612378	0.52766	0.469108	0.501071	0	0.702797	0.544348	1
YBR278W	DPB3	0.57971	0.657534	0.655738	0.475177	0.568862	0.516129	0.45189	0.0256013	0.0727498	0.782474	0.201601	0.895122	0.620482	0.538462	0.471774	0.51341	0.0116325	0.704424	0.718061	0.863133
YBR279W	PAF1	0.441441	0.50455	0.459633	0.556277	0.498008	0.471119	0	0.884177	0.0201388	0.00540108	0.961035	0.171295	0.497746	0.529121	0.528559	0.507563	0.951802	0	0	0.625181
YBR280C	SAF1	0.474194	0.488304	0.48366	0.474344	0.442495	0.507402	0.866202	0.388005	1	0.448161	0	0.841569	NA	NA	0.571429	0.488372	NA	NA	0.728888	1
YBR281C	DUG2	0.532353	0.494505	0.480938	0.5	0.459075	0.56	0.800084	0.72537	1	0.721442	0.711925	0.267409	0.438914	0.493151	0.448598	0.567039	0.52154	0.843974	0.287985	0.0896283
YBR282W	MRPL27	0.519274	0.522321	0.57265	0.544408	0.52381	0.545287	0.644457	0.58883	0.0157309	0.104816	0.391404	0.125039	0.508418	0.488215	0.512039	0.450727	0.732259	0.979697	0.79462	0.0938589
YBR283C	SSH1	0.536835	0.508363	0.502725	0.519168	0.51008	0.530134	0	0.481163	0.877152	0.0834428	0.301087	0.0054528	0.528031	0.501931	0.482692	0.5	0.354669	0.982808	0.564548	1
YBR286W	APE3	0.486985	0.490259	0.502187	0.486311	0.496476	0.496468	0.162741	0.363346	0.894723	0.0321776	0.635778	0.715365	0.493789	0.551587	0.48494	0.531722	0.972567	0.362528	0.806127	0.539958
YBR287W	YBR287W	0.476098	0.512828	0.519937	0.481165	0.447316	0.475877	0.0444654	0.263574	0.0840401	0	0	0	0.5	0.542373	0.47	0.552239	1	0.824727	0.841673	0.74991
YBR288C	APM3	0.388206	0.449664	0.375648	0.475113	0.456053	0.423888	0	0.137209	0	0.353341	0.042026	0	0.445946	0.362069	0.488636	0.478261	0.719772	0.254262	0.985642	0.904278
YBR289W	SNF5	0.527548	0.598372	0.580966	0.495991	0.54334	0.519531	0.84501	0	0.290751	0.565225	0.447828	0.779758	0.467456	0.421769	0.456522	0.533898	0.730721	0.272762	0.472118	0.607512
YBR290W	BSD2	0.4625	0.455224	0.471178	0.560976	0.565891	0.466667	0.314504	0.202749	0.418358	0.025524	0.00451416	0.342305	0.505922	0.484899	0.507415	0.515213	0.925319	0.746539	0.871113	0.638011
YBR291C	CTP1	0.492392	0.511273	0.516635	0.495677	0.486661	0.47698	0.761048	0.59775	0.385144	0.921139	0.585481	0.298347	0.543326	0.565982	0.471154	0.497504	0.294028	0.100683	0.437181	0.979333
YCL063W	VAC17	0.489603	0.501992	0.50444	0.520223	0.537436	0.514327	0.819866	0.974431	0.931017	0.46397	0.0607159	0.654242	NA	NA	NA	NA	NA	NA	NA	NA
YCL059C	KRR1	0.599078	0.492308	0.478528	NA	NA	NA	0.0187866	0.98321	0.777067	NA	NA	NA	0.539474	0.454545	0.568345	0.546218	0.748891	0.7672	0.319055	0.63352
YCL057C-A	MIC10	0.487264	0.453138	0.481448	0.468962	0.522356	0.487622	0.587944	0.016435	0.413976	0.0417581	0.0840337	0.513016	0.51374	0.574233	0.543119	0.527337	0.732903	0	0.0590449	0.259706
YCL057W	PRD1	0.516028	0.526046	0.485259	0.475467	0.529412	0.552887	0.47169	0.196134	0.501589	0.118942	0.0446075	0	0.51374	0.574233	0.543119	0.527337	0.732903	0	0.0430536	0.27704
YCL055W	KAR4	0.397933	0.40678	0.445255	0.487013	0.478659	0.459364	0	0.016435	0.224724	0.612657	0.702788	0.42087	0.392523	0.553846	0.518797	0.49635	0.912281	0.887078	0.877082	0.975089
YCL054W	SPB1	0.50495	0.506775	0.497685	NA	NA	NA	0.921049	0.575744	0.666317	NA	NA	NA	0.538922	0.467742	0.492308	0.511364	0.637397	0.782905	0.945893	0.904278
YCL052C	PBN1	0.480383	0.504331	0.494603	0.492271	0.508264	0.502016	0.42866	0.915392	0.865509	0.72497	0.635778	0.952331	0.407407	0.585714	0.385827	0.51938	0.748947	0.643688	0.083653	0.902579
YCL051W	LRE1	0.58125	0.567114	0.552632	0.598504	0.594542	0.484848	0.0229871	0.0720184	0.249173	0	0	0.762221	NA	NA	0.383333	0.52459	NA	NA	0.309793	0.925955
YCL050C	APA1	0.499114	0.553635	0.538766	0.521368	0.52968	0.497972	0.993131	0	0.0110338	0.372233	0.0964355	0.953197	0.398058	0.545455	0.538462	0.464912	0.19264	0.763996	0.764038	0.784237
YCL049C	YCL049C	0.0840736	0.100666	0.0817774	0.129881	0.0952381	0.117868	0	0	0	0	0	0	0.595745	0.638009	0.5553	0.537688	0.0214919	0	0.122548	0.393457
YCL047C	POF1	0.55	0.533333	0.348214	0.529412	0.460784	0.305556	0.601423	0.802759	0	0.762237	0.481983	0	NA	NA	NA	NA	NA	NA	NA	NA
YCL045C	EMC1	0.578684	0.517957	0.566486	0.539787	0.5292	0.554126	0	0.404723	0	0.00540108	0.0681114	0	0.573171	0.519481	0.49	0.527778	0.544673	0.951327	0.980203	0.858007
YCL044C	MGR1	0.545082	0.494071	0.536122	0.434164	0.477745	0.54417	0.412419	0.843528	0.195014	0.10236	0.708506	0.0787612	0.595782	0.608527	0.584454	0.622155	0	0	0	0
YCL043C	PDI1	0.513396	0.506209	0.511479	0.499423	0.507978	0.510808	0.00570991	0.355124	0.0572422	0.958266	0.0882102	0.064118	0.521672	0.494983	0.487889	0.482604	0.62297	0.958989	0.791513	0.625181
YCL040W	GLK1	0.482714	0.490438	0.450208	0.478351	0.471165	0.465157	0	0.109197	0	0	0	0	0.521672	0.494983	0.487889	0.482604	0.627802	0.962453	0.763708	0.604013
YCL039W	GID7	0.544643	0.527517	0.53068	0.515208	0.50578	0.506901	0.142006	0.333735	0.287122	0.427651	0.785103	0.791879	0.47191	0.515057	0.497445	0.491852	0.0627723	0.489789	0.933367	0.73933
YCL038C	ATG22	0.565056	0.6	0.49	0.549733	0.497621	0.478979	0.0711535	0	0.871503	0.0143553	0.960482	0.481612	0.372093	0.410256	0.409091	0.584906	0.363516	0.642201	0.663118	0.573289
YCL035C	GRX1	0.519305	0.51494	0.555439	0.523126	0.512009	0.530928	0.437527	0.570548	0.00592587	0.0143553	0.244169	0	0.501155	0.546117	0.513196	0.479452	1	0.263141	0.796652	0.597651
YCL034W	LSB5	0.497648	0.46543	0.486686	0.481835	0.48445	0.487983	0.83267	0.00632795	0.301835	0.0143553	0.0156929	0.142669	0.501155	0.546117	0.513196	0.479452	1	0.244206	0.787578	0.582509
YCL032W	STE50	0.585034	0.383459	0.542373	0.451049	0.480132	0.561404	0.15032	0.0377542	0.506554	0.228512	0.708506	0.199429	0.458333	0.479452	0.432927	0.43038	0.740477	0.94842	0.341941	0.329822
YCL031C	RRP7	0.589005	0.567358	0.583529	0.60733	0.530612	0.522472	0	0.0338089	0.0110338	0.00540108	0.669363	0.708929	NA	NA	NA	NA	NA	NA	NA	NA
YCL030C	HIS4	0.486958	0.488825	0.500044	0.470505	0.493525	0.465879	0.0187866	0.0720184	1	0	0.444726	0	0.469636	0.488688	0.498127	0.52669	0.681204	0.910858	1	0.646693
YCL029C	BIK1	0.457627	0.557143	0.457565	0.531381	0.454902	0.47541	0.78546	0.184571	0.300426	0.780879	0.389265	0.782371	NA	NA	0.393939	0.410256	NA	NA	0.604752	0.659989
YCL028W	RNQ1	0.487934	0.506496	0.529742	0.535225	0.51653	0.494916	0.196374	0.59946	0	0	0.0253655	0.683929	NA	NA	0.47619	0.509091	NA	NA	0.965275	1
YCL025C	AGP1	0.514341	0.51988	0.485256	0.522995	0.497722	0.521726	0.205213	0.0720184	0.166554	0.0288841	0.898507	0.049873	0.478261	0.5	0.519802	0.581921	0.856489	1	0.850542	0.154743
YCL018W	LEU2	0.486213	0.504199	0.477168	0.509486	0.496784	0.494377	0	0.502317	0	0.0957876	0.575176	0.354266	0.539568	0.491667	0.502463	0.558974	0.702854	0.991781	1	0.381766
YCL017C	NFS1	0.491321	0.508871	0.516539	0.54222	0.525575	0.532033	0.743785	0.742761	0.472615	0	0.042026	0.0188463	0.541401	0.559459	0.568935	0.5	0.257383	0.144036	0.00974141	1
YCL016C	DCC1	0.451477	0.638889	0.557078	0.528942	0.490265	0.426901	0	0.0210875	0.691488	0.595263	0.988953	0.0102997	0.480221	0.47767	0.492847	0.492408	0.520211	0.476146	0.838609	0.828163
YCL011C	GBP2	0.491359	0.48646	0.481328	0.519359	0.507432	0.484581	0.645205	0.412943	0.23856	0.261229	0.657384	0.457202	0.485893	0.462541	0.471513	0.48694	0.821552	0.477904	0.448141	0.817656
YCL010C	SGF29	0.498227	0.549356	0.512821	0.469841	0.414773	0.478873	0.987656	0.100991	0.767124	0.300949	0.00451416	0.479095	0.544872	0.560886	0.539267	0.549333	0.42819	0.22476	0.418124	0.237215
YCL009C	ILV6	0.511953	0.519124	0.49654	0.507407	0.515693	0.489552	0.249718	0.0297494	0.816042	0.533811	0.0703412	0.343479	0.459119	0.563758	0.513889	0.479798	0.661656	0.432023	0.893336	0.850625
YCL008C	STP22	0.533762	0.490769	0.519461	0.516035	0.512953	0.502809	0.23128	0.828281	0.556997	0.588272	0.669363	0.936649	0.570796	0.555556	0.563889	0.576923	0.158936	0.345808	0.125928	0.0512979
YCL005W	LDB16	0.552486	0.52994	0.492997	0.520101	0.5	0.46	0.13278	0.458051	0.879974	0.93135	0.96331	0.0399799	NA	NA	NA	NA	NA	NA	NA	NA
YCL002C	YCL002C	0.52795	0.466192	0.439891	0.535714	0.527066	0.444444	0.52787	0.500575	0.0434257	0.47668	0.684315	0.270739	0.5	0.371429	0.507246	0.492958	1	0.473051	1	1
YCL001W	RER1	0.518325	0.452261	0.437158	0.502326	0.465347	0.429907	0.834791	0.417418	0.242289	1	0.434867	0.14484	0.580645	0.478261	0.465241	0.432161	0.170362	0.843974	0.632235	0.210962
YCR002C	CDC10	0.493766	0.53304	0.535469	0.51015	0.511258	0.539098	0.865536	0.117441	0.132287	0.717023	0.584653	0.0366435	0.526316	0.441176	0.55418	0.553398	0.830945	0.383785	0.243959	0.237215
YCR003W	MRPL32	0.561798	0.5	0.578125	0.536145	0.512438	0.60625	0.272527	1	0.119199	0.564554	0.845836	0.0333208	0.567797	0.523438	0.571429	0.481481	0.807308	0.751307	0.149482	0.838431
YCR004C	YCP4	0.523502	0.538662	0.480082	0.499268	0.517686	0.512565	0.27733	0.0492986	0.443685	0.997278	0.108427	0.437353	0.511792	0.51752	0.495379	0.499014	0.878842	0.786916	0.952229	1
YCR005C	CIT2	0.509494	0.360563	0.403023	0.416667	0.556701	0.415584	0.891391	0	0	0.0621733	0.108427	0.0465292	0.489851	0.499358	0.478908	0.456926	0.843057	0.998584	0.379455	0.0190217
YCR008W	SAT4	0.483556	0.47541	0.491356	0.486575	0.50139	0.498953	0.492704	0.263574	0.731839	0.500537	0.964406	0.964663	0.59248	0.582599	0.622463	0.629704	0	0	0	0
YCR009C	RVS161	0.51746	0.502123	0.479612	0.485097	0.510129	0.502216	0.491607	0.970365	0.386586	0.478661	0.582125	0.946199	0.543478	0.653061	0.481818	0.509091	0.856489	0.203188	0.931374	0.995503
YCR011C	ADP1	0.410256	0.5	0.48505	0.535764	0.492688	0.585484	0.0379473	0.956976	0.466265	0.150467	0.778845	0	NA	NA	NA	NA	NA	NA	NA	NA
YCR012W	PGK1	0.490145	0.489752	0.48087	0.499017	0.504986	0.499694	0.056823	0.045706	0	0.919069	0.392295	0.976806	0.514563	0.484848	0.559524	0.557895	0.963197	0.989169	0.645211	0.597651
YCR016W	YCR016W	0.503401	0.513274	0.492063	NA	NA	NA	0.965541	0.94342	0.953437	NA	NA	NA	0.373377	0.353571	0.421978	0.431461	0	0	0.00974141	0.0190217
YCR017C	CWH43	0.462257	0.461282	0.516107	0.483146	0.498607	0.472109	0.0308425	0.0338089	0.423145	0.344865	0.973655	0.128871	0.460317	0.425532	0.465517	0.548077	0.967222	1	0.726858	0.661081
YCR019W	MAK32	0.558621	0.504065	0.506711	0.536585	0.568862	0.501484	0.162741	0.867066	0.99933	0.282849	0.0446075	1	NA	NA	0.347458	0.342857	NA	NA	0.122548	0.311871
YCR020C	PET18	0.465179	0.499573	0.508551	0.515957	0.568966	0.462963	0.0657092	1	0.762198	0.857406	0.112642	0.617137	0.584507	0.528455	0.555556	0.483696	0.436219	0.786186	0.646854	0.804651
YCR020C-A	MAK31	0.497696	0.525547	0.537634	0.452722	0.531183	0.487952	1	0.624826	0.559805	0.144039	0.337734	0.827306	0.545455	0.545455	0.482927	0.530997	0.412954	0.442463	0.618256	0.55505
YCR020W-B	HTL1	0.57732	0.526316	0.508772	0.560976	0.583333	0.535714	0.305739	0.818003	0.977918	0.528149	0.2029	0.708776	0.578348	0.532872	0.490835	0.527835	0.0514144	0.563863	0.860546	0.534787
YCR021C	HSP30	0.467333	0.514817	0.526173	0.442623	0.454936	0.40625	0.0598586	0.375517	0.144377	0.0180976	0.0579893	0	0.413333	0.516	0.454545	0.481328	0.0214919	0.857563	0.484623	0.820215
YCR023C	YCR023C	0.538462	0.515837	0.543796	0.517857	0.50324	0.55414	0.497924	0.683113	0.318018	0.645407	0.967968	0.153526	0.576271	0.53271	0.61875	0.480519	0.344912	0.816649	0.0368092	0.877074
YCR026C	NPP1	0.548387	0.506897	0.51358	0.491968	0.495161	0.483871	1	0.348082	0.245125	0.886288	0.708506	0.782645	0.514563	0.477064	0.512953	0.465608	0.954873	0.901029	0.938228	0.670127
YCR027C	RHB1	0.503311	0.534884	0.403727	0.511364	0.524862	0.477419	0.970688	0.52583	0.0434257	0.851861	0.708506	0.71977	0.526906	0.49569	0.516381	0.511429	0.58836	0.976904	0.690887	0.801684
YCR028C	FEN2	0.443038	0.479638	0.454902	0.533981	0.564246	0.47449	0.908936	0.206011	0.99933	0.691956	0.00856284	0.287099	NA	NA	NA	NA	NA	NA	NA	NA
YCR030C	SYP1	0.500354	0.505809	0.505706	0.495541	0.504704	0.500571	0.996695	0.815882	0.825489	0.837586	0.825595	1	0.488455	0.523517	0.507106	0.511494	0.749267	0.410291	0.824965	0.667126
YCR033W	SNT1	0.501894	0.573196	0.537572	0.574899	0.506873	0.502868	1	0.167915	0.860535	0.025524	0.942027	0.963496	0.550898	0.462025	0.477352	0.498084	0.49685	0.659017	0.766849	0.996307
YCR034W	ELO2	0.476506	0.432203	0.468169	0.491099	0.478435	0.503497	0.156566	0	0.0201388	0.738637	0.369706	0.929436	NA	NA	NA	NA	NA	NA	NA	NA
YCR035C	RRP43	0.451957	0.394191	0.382353	0.427419	0.363128	0.470199	0.2071	0	0	0.29171	0	0.651743	0.524887	0.506562	0.45151	0.552707	0.579996	0.940157	0.0743753	0.02669
YCR036W	RBK1	0.560628	0.533919	0.488123	0.50668	0.534247	0.50608	0	0.0658319	0.625249	0.798428	0.00856284	0.971111	0.54232	0.529851	0.423237	0.528487	0.372365	0.666861	0	0.510265
YCR037C	PHO87	0.48	0.487685	0.46247	NA	NA	NA	0.59698	0.995776	0.195014	NA	NA	NA	0.56	0.467066	0.5625	0.528037	0.424303	0.723613	0.312814	0.722798
YCR042C	TAF2	0.554023	0.509186	0.425234	0.467692	0.436754	0.529577	0.583113	0.957269	0.240851	0.737218	0.487725	0.39782	0.376569	0.386124	0.335695	0.371479	0.0116325	0.683108	0	0
YCR044C	PER1	0.564759	0.459375	0.522843	0.517413	0.536555	0.580268	0.00570991	0.128316	0.517176	0.539423	0.09028	0	0.596154	0.62037	0.537313	0.543624	0.277791	0.0746471	0.725765	0.632456
YCR045C	RRT12	0.393782	0.476316	0.465473	0.461369	0.470825	0.44186	0	0.501905	0.736424	0.193833	0.00856284	0.052695	0.50171	0.548628	0.498516	0.521607	0.923148	0.0684265	0.986366	0.308303
YCR046C	IMG1	0.509545	0.531777	0.498547	0.51662	0.519535	0.468182	0.789304	0.213954	0.986653	0.596319	0.376406	0.221444	0.577215	0.501425	0.501437	0.538913	0	0.754025	0.990448	0.201281
YCR047C	BUD23	0.495455	0.46988	0.47973	0.436047	0.425414	0.492424	0.973934	0.561947	0.708318	0.256648	0.128262	0.912893	0.428241	0.394737	0.348128	0.367257	0.0116325	0	0	0
YCR048W	ARE1	0.514403	0.495961	0.513473	0.522059	0.527132	0.544974	0.650143	0.931426	0.684104	0.527488	0.351706	0.108333	0.434921	0.42517	0.417323	0.421397	0.121172	0.0684265	0	0
YCR051W	YCR051W	0.522951	0.504425	0.417625	0.545741	0.541761	0.458333	0.467132	0.917776	0	0.251123	0.179121	0.252634	0.513678	0.47619	0.488253	0.481092	0.774714	0.578351	0.732267	0.541897
YCR052W	RSC6	0.586475	0.510533	0.497066	0.562321	0.522936	0.534091	0	0.605511	0.90647	0	0.207739	0.089387	0.47541	0.523077	0.473333	0.404255	0.783039	0.769564	0.648352	0.02669
YCR053W	THR4	0.50571	0.483413	0.52276	0.526332	0.47969	0.492239	0.520333	0.0115546	0	0.00540108	0.0365993	0.620419	0.478599	0.506383	0.495441	0.48704	0.663885	0.954283	0.927629	0.730004
YCR057C	PWP2	0.546778	0.588808	0.469008	NA	NA	NA	0.59698	0.169909	0.609897	NA	NA	NA	0.583333	0.523077	0.529126	0.536232	0.22813	0.831095	0.697666	0.6384
YCR059C	YIH1	0.500495	0.547401	0.538376	0.511719	0.550861	0.516129	1	0	0.0782655	0.782474	0.0253655	0.676622	0.497024	0.478102	0.50571	0.531826	0.981886	0.619042	0.883927	0.136126
YCR060W	TAH1	0.505589	0.531593	0.563141	0.472112	0.552378	0.499013	0.781591	0.00632795	0	0.0592843	0	0.983694	0.489627	0.436548	0.453567	0.481669	0.875983	0.0951085	0.0793494	0.583408
YCR061W	YCR061W	0.518182	0.473171	0.478448	0.475524	0.436009	0.520891	0.921049	0.956976	0.497454	0.44151	0.0121155	0.636799	0.616173	0.585819	0.5598	0.552315	0	0	0	0
YCR065W	HCM1	0.413174	0.519481	0.517442	0.466321	0.353982	0.512	0.312831	0.477907	0.942077	0.286716	0.00451416	0.55019	NA	NA	NA	NA	NA	NA	NA	NA
YCR067C	SED4	0.505382	0.472823	0.475529	0.540822	0.515967	0.520857	0.973934	0.21549	0.105865	0.0417581	0.0156929	0.123025	0.524246	0.496662	0.499559	0.528511	0.50469	0.974699	1	0.201281
YCR068W	ATG15	0.524476	0.549383	0.489051	0.518398	0.560302	0.52444	0.867268	0.39333	0.394329	0.417459	0	0.435911	0.511943	0.496644	0.517349	0.539158	0.70642	0.940157	0.369998	0.0106446
YCR069W	CPR4	0.511765	0.511191	0.520776	0.506336	0.493349	0.486721	0.560035	0.608512	0.287122	0.732799	0.689419	0.438386	0.469907	0.489848	0.439421	0.450677	0.533058	0.912694	0.0247282	0.0987639
YCR071C	IMG2	0.428571	0.461538	0.402062	0.40625	0.455752	0.470968	0.15276	0.561947	0.0403352	0.038624	0.369706	0.720148	NA	NA	NA	NA	NA	NA	NA	NA
YCR072C	RSA4	0.454082	0.591837	0.532731	NA	NA	NA	0.687566	0.694188	0.801263	NA	NA	NA	0.47205	0.577465	0.454545	0.488	0.778115	0.274642	0.371384	0.892917
YCR073C	SSK22	0.551724	0.482759	0.45641	NA	NA	NA	0.839007	1	0.947465	NA	NA	NA	0.486689	0.519262	0.45634	0.494395	0.688369	0.476146	0.00974141	0.853687
YCR073W-A	SOL2	0.514019	0.506135	0.478939	0.471554	0.462281	0.462253	0.669918	0.909552	0.48691	0.215719	0.022165	0.0946716	0.486689	0.519262	0.45634	0.494395	0.703297	0.489789	0.0175345	0.865387
YCR075C	ERS1	0.446927	0.491979	0.546296	0.489083	0.449244	0.475225	0.354186	0.959824	0.599237	0.788508	0.0749356	0.505699	NA	NA	NA	NA	NA	NA	NA	NA
YCR076C	FUB1	0.410909	0.570281	0.490272	0.511066	0.429907	0.526738	0.0105013	0.106537	0.867917	0.799164	0.00451416	0.507587	NA	NA	NA	NA	NA	NA	NA	NA
YCR077C	PAT1	0.538344	0.536092	0.503956	0.54201	0.559877	0.607248	0.0413622	0.0598015	0.889963	0.0180976	0	0	0.510204	0.43125	0.51087	0.44898	0.972567	0.327526	0.952286	0.436188
YCR079W	PTC6	0.553922	0.481562	0.506787	0.442935	0.471466	0.510417	0.144202	0.982953	0.912069	0	0.135694	0.70423	0.408163	0.628571	0.518987	0.42623	0.570798	0.454352	0.937188	0.594549
YCR083W	TRX3	0.38	0.54717	0.604167	0.5	0.516981	0.545833	0.249718	0.787092	0.413976	1	0.790815	0.33529	NA	NA	NA	NA	NA	NA	NA	NA
YCR084C	TUP1	0.493809	0.486574	0.496063	0.492266	0.486566	0.533755	0.715472	0.44181	0.841741	0.658173	0.36302	0	0.496955	0.461864	0.507951	0.516714	0.963197	0.182579	0.812615	0.590322
YCR086W	CSM1	0.577778	0.52381	0.648148	0.64	0.469697	0.526316	0.579118	0.961	0.168505	0.187279	0.823989	0.946199	0.537313	0.520833	0.515625	0.475382	0.38775	0.728281	0.726696	0.496555
YCR088W	ABP1	0.480966	0.504908	0.491605	0.480964	0.489194	0.484029	0.0379473	0.752903	0.498105	0.0143553	0.116713	0.0366435	0.469613	0.487179	0.52518	0.480287	0.732903	0.946213	0.698917	0.74122
YCR090C	YCR090C	0.429268	0.470899	0.439252	0.440816	0.405797	0.490909	0.106126	0.653581	0.195014	0.159334	0.0121155	0.919241	0.439873	0.455307	0.50303	0.466531	0.186726	0.336108	1	0.410559
YCR093W	CDC39	0.481221	0.456464	0.543237	0.533499	0.451039	0.563291	0.816821	0.263574	0.098276	0.29171	0.934423	0.762221	0.468354	0.642857	0.542056	0.594059	0.860616	0.210816	0.736786	0.270856
YCR094W	CDC50	0.47076	0.450425	0.384393	0.478723	0.550336	0.46	0.47169	0.178722	0	0.629753	0.0982558	0.280546	0.485795	0.483516	0.479354	0.43787	0.849869	0.813688	0.655417	0.0805733
YCR095C	OCA4	0.440678	0.345133	0.467949	0.601942	0.5	0.357143	0.369567	0.016435	0.753061	0.157623	1	0.0054528	0.497854	0.552885	0.496875	0.47931	1	0.423	0.995893	0.784237
YDL238C	GUD1	0.313131	0.366667	0.44	0.323323	0.298682	0.316766	1	1	0.957707	0	0	0	NA	NA	0.413043	0.435897	NA	NA	0.606	0.778234
YDL237W	AIM6	0.499584	0.469064	0.498069	0.527386	0.516397	0.531288	1	0.111814	0.959443	0.0647853	0.277721	0.0366435	NA	NA	NA	NA	NA	NA	NA	NA
YDL236W	PHO13	0.510479	0.521769	0.506648	0.497036	0.522538	0.500939	0.674602	0.232409	0.816725	0.925082	0.0658348	0.986065	NA	NA	NA	NA	NA	NA	NA	NA
YDL235C	YPD1	0.530478	0.520833	0.536627	0.525285	0.462992	0.563786	0.322423	0.580952	0.208294	0.387265	0.143295	0.0266029	NA	NA	0.566667	0.581395	NA	NA	0.839934	0.658895
YDL234C	GYP7	0.554545	0.541284	0.550459	0.484375	0.562044	0.536723	0.459095	0.576647	0.484409	0.849825	0.250289	0.542796	NA	NA	NA	NA	NA	NA	NA	NA
YDL233W	MFG1	0.466019	0.492647	0.59375	0.522667	0.491349	0.45283	0.596133	0.839535	0.144377	0.738637	0.553569	0.39782	0.538462	0.433962	0.423913	0.542373	0.843057	0.701161	0.427266	0.714559
YDL231C	BRE4	0.476465	0.511086	0.494324	0.461165	0.49148	0.48037	0.441696	0.98321	0.935802	0.00540108	0.633781	0.262813	NA	NA	NA	NA	NA	NA	NA	NA
YDL230W	PTP1	0.424198	0.434018	0.46	0.434959	0.428695	0.417056	0	0	0.198608	0.00540108	0	0	0.517241	0.513889	0.584615	0.577586	0.955425	0.989169	0.238218	0.367677
YDL226C	GCS1	0.504664	0.500493	0.481842	0.519288	0.431649	0.464674	0.895479	0.998819	0.439468	0.396737	0	0.0555669	NA	NA	NA	NA	NA	NA	NA	NA
YDL225W	SHS1	0.466825	0.460843	0.497738	0.47973	0.478142	0.547368	0.379259	0.341081	0.977917	0.948739	0.712297	0.646217	0.5625	0.405405	0.463918	0.59434	0.712686	0.411797	0.818965	0.220531
YDL224C	WHI4	0.465116	0.482143	0.473684	0.468992	0.495362	0.527228	0.503738	0.543184	0.879086	0.40981	0.795729	0.957537	NA	NA	NA	NA	NA	NA	NA	NA
YDL219W	DTD1	0.482412	0.485714	0.466667	0.539773	0.553265	0.509804	0.794383	0.884177	0.545552	0.449127	0.143295	0.886682	0.628571	0.60989	0.578053	0.554806	0	0	0	0.0512979
YDL217C	TIM22	0.475309	0.480978	0.509284	0.481928	0.551095	0.460317	0.604638	0.690557	0.85673	0.759177	0.167614	0.32193	0.420635	0.507177	0.53125	0.533762	0.0627723	0.945992	0.556218	0.542612
YDL215C	GDH2	0.530466	0.596958	0.558594	0.540816	0.555944	0.46176	0.240262	0.600554	0.164329	0.0352743	0.0121155	0.223236	0.48659	0.541284	0.489474	0.532995	0.898058	0.553543	0.944789	0.708258
YDL213C	NOP6	0.504839	0.464368	0.497807	0.573427	0.631579	0.560811	0.899323	0.315887	0.974431	0.286716	0.173106	0.481612	0.514706	0.564103	0.575639	0.546512	0.848253	0.155499	0.00974141	0.195007
YDL212W	SHR3	0.508854	0.510878	0.52377	0.530033	0.5205	0.495816	0.741054	0.663447	0.26404	0.0753931	0.177257	0.888739	0.514706	0.564103	0.575639	0.546512	0.838924	0.146937	0.0247282	0.158098
YDL207W	GLE1	0.492674	0.554913	0.503953	0.526316	0.462411	0.477492	0.596133	0.619604	0.553471	0.778063	0.193193	0.711589	NA	NA	0.553571	0.588235	NA	NA	0.778843	0.703172
YDL206W	YDL206W	0.470588	0.510638	0.493976	0.49835	0.478405	0.492683	1	1	1	0.79424	0.861494	0.539409	0.623037	0.586207	0.509569	0.607748	0	0.131255	0.91055	0
YDL204W	RTN2	0.545098	0.503367	0.538117	0.505575	0.524415	0.5	0.0980067	0.959802	0.245125	0.552654	0	1	0.532668	0.563072	0.54306	0.538722	0.0374487	0	0	0
YDL202W	MRPL11	0.458549	0.496144	0.455556	0.436709	0.498801	0.422764	0.245565	0.965984	0.174736	0.0672175	0.971732	0.0188463	0.510935	0.527273	0.533528	0.533038	0.628457	0.10559	0	0.0106446
YDL201W	TRM8	0.507353	0.533557	0.53629	0.548673	0.532847	0.554545	0.901541	0.424782	0.499435	0.449694	0.655748	0.473637	0.484375	0.507692	0.43662	0.452381	0.983641	1	0.647477	0.731157
YDL198C	GGC1	0.536153	0.512964	0.518064	0.476961	0.497046	0.489625	0.0413622	0.563121	0.344352	0.0981925	0.876532	0.606599	0.493682	0.458743	0.483676	0.504285	0.887454	0.0684265	0.456237	0.900622
YDL197C	ASF2	0.41816	0.465879	0.366197	0.425352	0.418723	0.491091	0.0308425	0.188317	0	0	0	0.600587	0.545238	0.569357	0.51318	0.574394	0	0	0.571496	0
YDL195W	SEC31	0.520982	0.486486	0.459199	0.495686	0.492857	0.512129	0.290316	0.556231	0.00592587	0.865864	0.783604	0.620419	0.545238	0.569357	0.51318	0.574394	0.0116325	0	0.585985	0
YDL193W	NUS1	0.399657	0.475513	0.48688	0.436994	0.515306	0.465937	0	0.429606	0.68684	0	0.470558	0.162863	0.5	0.490765	0.492635	0.521036	1	0.87852	0.914434	0.615282
YDL192W	ARF1	0.318949	0.326769	0.326283	0.308003	0.321216	0.323513	0	0	0	0	0	0	0.581921	0.535948	0.56682	0.553719	0.186726	0.713755	0.198628	0.333002
YDL190C	UFD2	0.511724	0.528548	0.483384	0.494681	0.490811	0.49766	0.606772	0.66052	0.578993	0.925082	0.356901	0.874862	0.582609	0.574924	0.526971	0.589099	0.0297633	0.0746471	0.521175	0
YDL189W	RBS1	0.556604	0.507812	0.453901	0.486405	0.503741	0.492401	0.056823	0.901215	0.178832	0.788002	0.966046	0.889763	0.588076	0.58309	0.555102	0.590726	0.0214919	0.0237398	0.0486369	0
YDL185W	VMA1	0.531377	0.535565	0.543843	0.54283	0.512613	0.522331	0	0	0	0	0	0	0.65625	0.718519	0.635484	0.631229	0.219228	0.388795	0	0
YDL181W	INH1	0.495775	0.433735	0.494118	0.414074	0.390827	0.407021	0.949708	0.0338089	0.935486	0	0	0	0.551478	0.552737	0.571287	0.590866	0	0.0412683	0	0
YDL180W	YDL180W	0.487106	0.516355	0.615385	0.474806	0.541491	0.520747	0.683943	0.710894	0.0508151	0.261229	0	0.51633	NA	NA	NA	NA	NA	NA	NA	NA
YDL179W	PCL9	0.465517	0.422018	0.462121	0.45	0.490385	0.520833	0.644457	0.229172	0.659487	0.488976	0.949356	0.773692	0.581673	0.492481	0.53913	0.586006	0.0514144	0.937563	0.391591	0.0106446
YDL178W	DLD2	0.498638	0.481959	0.496183	0.537815	0.504202	0.486842	1	0.697725	0.955473	0.339234	0.960482	0.780287	0.488372	0.565217	0.565891	0.562044	0.967878	0.475392	0.377041	0.444988
YDL177C	YDL177C	0.467606	0.47619	0.489362	0.541284	0.479487	0.442623	0.316348	0.717177	1	0.415819	0.834857	0.151331	0.447154	0.428571	0.508671	0.507772	0.579718	0.441505	0.957325	0.970327
YDL175C	AIR2	0.543478	0.487805	0.295455	NA	NA	NA	0.809505	1	0.0288015	NA	NA	NA	0.505102	0.493333	0.564904	0.537958	0.931078	0.912694	0	0.17996
YDL174C	DLD1	0.525794	0.532863	0.518156	0.506485	0.507614	0.51677	0.0735094	0	0.23254	0.662914	0.52622	0.175179	0.539043	0.522459	0.527778	0.553004	0.392022	0.677301	0.472118	0.0896283
YDL173W	PAR32	0.550296	0.502825	0.486842	0.524691	0.477124	0.448276	0.423719	1	0.913437	0.740633	0.779385	0.466409	0.539043	0.522459	0.527778	0.553004	0.384673	0.683108	0.472118	0.0704409
YDL171C	GLT1	0.525173	0.52988	0.546617	0.54534	0.496718	0.534413	0.164369	0.392108	0.0201388	0.0288841	0.722729	0.419479	0.559028	0.503876	0.502287	0.510204	0.0214919	0.976904	0.965275	0.766359
YDL170W	UGA3	0.530435	0.491609	0.505882	0.506112	0.518025	0.514243	0.134759	0.773233	0.850779	0.830116	0.369706	0.459575	0.559028	0.503876	0.502287	0.510204	0.0116325	0.962453	0.960444	0.771458
YDL168W	SFA1	0.822403	0.840603	0.833473	0.909867	0.91822	0.906289	0	0	0	0	0	0	0.696487	0.689898	0.696022	0.710468	0	0	0	0
YDL167C	NRP1	0.549708	0.444444	0.555556	NA	NA	NA	0.0598586	0.260642	1	NA	NA	NA	0.550562	0.38961	0.493151	0.514451	0.730622	0.240126	0.977287	0.87498
YDL166C	FAP7	0.462351	0.523416	0.519093	0.554789	0.468692	0.483158	0.0105013	0.209938	0.272612	0	0.0446075	0.535334	0.471074	0.515892	0.413649	0.52981	0.52707	0.818462	0	0.285802
YDL165W	CDC36	0.526201	0.460396	0.462415	0.479323	0.466156	0.5	0.503738	0.256112	0.260808	0.524217	0.163777	1	0.462151	0.413712	0.448187	0.465054	0.397462	0.257095	0.0368092	0.329822
YDL161W	ENT1	0.478788	0.423077	0.339869	0.546053	0.350993	0.402685	0.796894	0.18115	0	0.852538	0.00856284	0.0399799	NA	NA	NA	NA	NA	NA	NA	NA
YDL160C	DHH1	0.310345	0.305455	0.334783	0.373702	0.344828	0.359223	0	0	0	0	0	0.0333208	0.406593	0.447059	0.555085	0.501048	0.0214919	0.329573	0.0966675	1
YDL158C	YDL158C	0.511628	0.527778	0.510638	NA	NA	NA	1	0.963232	1	NA	NA	NA	0.52	0.444444	0.434211	0.432836	1	0.885919	0.601744	0.612191
YDL157C	YDL157C	0.587629	0.615385	0.517073	0.6	0.491124	0.590551	0.0657092	0	0.844891	0.0887892	0.957543	0.14027	0.488281	0.539062	0.506112	0.457207	0.700786	0.552878	1	0.274576
YDL155W	CLB3	0.528902	0.533333	0.439614	0.469945	0.464052	0.459877	0.480068	0.41989	0.0810668	0.440324	0.272048	0.279088	0.50641	0.483871	0.497899	0.482916	0.955425	0.7995	0.976662	0.761948
YDL153C	SAS10	0.559809	0.611111	0.529126	NA	NA	NA	0.538277	0.900581	0.70327	NA	NA	NA	NA	NA	NA	NA	NA	NA	NA	NA
YDL150W	RPC53	0.440415	0.483871	0.486486	NA	NA	NA	0.237024	0.876599	0.8272	NA	NA	NA	NA	NA	NA	NA	NA	NA	NA	NA
YDL148C	NOP14	0.539216	0.522222	0.47	NA	NA	NA	0.950834	0.759088	0.356666	NA	NA	NA	0.414634	0.571429	0.492537	0.470588	0.675066	0.764276	1	0.893241
YDL147W	RPN5	0.500971	0.520971	0.472367	0.498818	0.48049	0.490926	1	0.41989	0.262429	0.973486	0.284997	0.706432	0.550562	0.52381	0.648438	0.556338	0.712686	0.878667	0	0.391751
YDL146W	LDB17	0.548766	0.512041	0.396624	0.39646	0.530055	0.443902	0.0476231	0.615705	0	0	0.193193	0	0.5209	0.432727	0.560847	0.517391	0.762283	0.178532	0.0925084	0.744967
YDL145C	COP1	0.509243	0.518754	0.506704	0.504673	0.496333	0.496063	0.676482	0.278426	0.756433	0.851436	0.880615	0.851832	0.479545	0.553086	0.477234	0.465398	0.7191	0.192096	0.575886	0.347159
YDL144C	YDL144C	0.559921	0.529536	0.508393	0.482229	0.495675	0.497594	0.0379473	0.389853	0.844891	0.455642	0.870611	0.948841	0.495575	0.512315	0.472973	0.542088	1	0.9306	0.67566	0.433258
YDL143W	CCT4	0.505216	0.51634	0.530278	0.516791	0.528131	0.522673	0.893595	0.612906	0.31037	0.625658	0.341236	0.534343	0.493151	0.498507	0.465887	0.53167	0.947102	1	0.391591	0.406708
YDL142C	CRD1	0.498442	0.488439	0.464286	0.508609	0.528926	0.541193	0.993366	0.827091	0.415826	0.79052	0.18435	0.110547	0.472185	0.456198	0.478149	0.534188	0.405887	0.155499	0.697666	0.401132
YDL141W	BPL1	0.502497	0.498111	0.475558	0.552733	0.511798	0.501245	0.913473	0.970365	0.129595	0	0.451616	0.962946	0.475845	0.465021	0.406417	0.506881	0.464245	0.288171	0	0.909698
YDL140C	RPO21	0.487179	0.508632	0.518088	0.52148	0.50625	0.532927	0.598063	0.822899	0.85442	0.487496	0.989219	0.064118	0.570652	0.423358	0.453202	0.454167	0.254903	0.270617	0.455144	0.430776
YDL139C	SCM3	0.533582	0.584906	0.674877	0.514388	0.642384	0.481481	0.30079	0.166027	0	0.866775	0	0.901582	0.607143	0.590308	0.612832	0.517073	0.0374487	0.198222	0	0.78293
YDL135C	RDI1	0.528571	0.534562	0.503497	0.493761	0.477997	0.490401	0.462436	0.348082	0.983755	0.902041	0.436387	0.781066	NA	NA	NA	NA	NA	NA	NA	NA
YDL134C	PPH21	0.430464	0.433628	0.515385	0.558824	0.467105	0.514286	0.247942	0.348082	0.904363	0.299319	0.602704	0.90859	0.439216	0.460829	0.486842	0.464363	0.236236	0.516169	0.845726	0.358559
YDL133W	SRF1	0.438819	0.441065	0.49537	0.438395	0.474138	0.417808	0.113811	0.475966	0.993928	0.0592843	0.435445	0.0228555	0.526486	0.518272	0.481178	0.463891	0.346009	0.606733	0.437657	0.0987639
YDL132W	CDC53	0.487143	0.54833	0.510433	0.521303	0.477218	0.430636	0.745454	0.211953	0.554649	0.40285	0.323343	0	NA	NA	NA	NA	NA	NA	NA	NA
YDL130W-A	STF1	0.356436	0.371308	0.44	0.357216	0.362307	0.37037	0	0	0.239245	0	0	0	0.529478	0.479896	0.490637	0.471713	0.296533	0.590721	0.788388	0.171534
YDL128W	VCX1	0.475642	0.467194	0.458185	0.531299	0.504136	0.548916	0.243457	0.0690757	0.0157309	0.0219011	0.825143	0	0.486264	0.527933	0.382688	0.449679	0.85466	0.628946	0	0.107786
YDL126C	CDC48	0.493988	0.525044	0.534668	0.509529	0.523065	0.508463	0.537075	0	0	0.172283	0	0.280546	NA	NA	NA	NA	NA	NA	NA	NA
YDL124W	YDL124W	0.526225	0.577465	0.556918	0.496493	0.481573	0.47542	0.162741	0	0	0.768738	0.0121155	0	0.484432	0.488083	0.491892	0.48704	0.595127	0.880262	0.82107	0.635575
YDL123W	SNA4	0.478723	0.453782	0.578947	0.5	0.533875	0.482639	0.770579	0.342873	0.176729	1	0.361706	0.77763	0.52	0.508083	0.518962	0.515217	0.70642	0.926201	0.695191	0.817239
YDL122W	UBP1	0.519115	0.497685	0.426339	0.507246	0.456193	0.482625	0.375161	0.974431	0.0474004	0.627439	0.235709	0.870249	0.472441	0.443478	0.564626	0.493333	0.84333	0.52167	0.376626	0.943983
YDL121C	YDL121C	0.468439	0.552083	0.486486	0.504762	0.401961	0.633333	0.478031	0.267891	0.840595	1	0.120636	0.0301317	0.511811	0.485915	0.432258	0.517442	0.969468	0.944621	0.359669	0.902579
YDL120W	YFH1	0.429668	0.446701	0.454787	0.47619	0.437186	0.395437	0.0148747	0.109197	0.23677	0.625658	0.0393355	0	NA	NA	NA	NA	NA	NA	NA	NA
YDL116W	NUP84	0.498141	0.457399	0.57265	0.565022	0.502222	0.5	0.941714	0.429367	0.214337	0.128581	0.966335	0.787295	0.487395	0.463054	0.458967	0.474227	0.875983	0.599441	0.359669	0.650052
YDL115C	IWR1	0.554	0.419069	0.449631	0.494282	0.489384	0.487316	0.0684035	0	0.176729	0.823274	0.642994	0.668694	0.42915	0.5	0.471464	0.513661	0.276454	0.989169	0.558791	0.825978
YDL112W	TRM3	0.457306	0.465839	0.425061	0.510345	0.421642	0.431655	0.297836	0.483468	0.598867	0.268994	0.551158	0.691115	0.613003	0.529801	0.533333	0.538288	0	0.640357	0.437657	0.348731
YDL111C	RRP42	0.524116	0.514184	0.477612	0.566845	0.541485	0.456044	0.611696	0.816042	0.713333	0.163555	0.360224	0.459575	0.452416	0.492625	0.477032	0.497802	0.0627723	0.903348	0.42827	0.973368
YDL110C	TMA17	0.500448	0.482364	0.457721	0.472008	0.49535	0.494334	1	0.490303	0.0324485	0.0219011	0.788331	0.758178	0.482289	0.493902	0.476303	0.515222	0.791704	0.974699	0.669265	0.818121
YDL108W	KIN28	0.525	0.515625	0.535714	0.545455	0.505747	0.52	0.866867	0.972008	0.843149	0.741063	1	0.92977	NA	NA	0.46875	0.5	NA	NA	0.874944	1
YDL106C	PHO2	0.410256	0.485149	0.464088	0.474074	0.495455	0.501901	0.209111	0.220147	0.974437	0.13041	0.49884	0.417073	0.5	0.532864	0.509934	0.493884	1	0.46123	0.843402	0.909698
YDL103C	QRI1	0.452806	0.488571	0.394326	0.431054	0.419862	0.443357	0.0629981	0.741762	0	0	0	0.0148178	0.537736	0.487719	0.532787	0.524254	0.605556	1	0.619466	0.893241
YDL101C	DUN1	0.494585	0.543478	0.441233	0.551873	0.414804	0.515152	0.956502	0.15842	0.0288015	0.0288841	0	0.657469	0.49	0.575758	0.496183	0.398601	0.849988	0.519486	0.976662	0.98206
YDL100C	GET3	0.475122	0.491441	0.508819	0.510743	0.490968	0.480071	0.056823	0.605511	0.569013	0.484944	0.451616	0.115491	NA	NA	NA	NA	NA	NA	NA	NA
YDL099W	BUG1	0.47198	0.473577	0.524655	0.507491	0.450607	0.409926	0.232863	0.509999	0.492104	0.884754	0.0446075	0	NA	NA	0.56	0.533333	NA	NA	0.884267	0.955164
YDL097C	RPN6	0.488713	0.471754	0.52816	0.513306	0.489982	0.513569	0.45189	0.0338089	0.0245119	0.312382	0.435445	0.29182	NA	NA	NA	NA	NA	NA	NA	NA
YDL095W	PMT1	0.521866	0.479251	0.501735	0.550661	0.505042	0.47331	0.232863	0.333221	0.954885	0	0.8404	0.210189	0.541667	0.520408	0.434783	0.521277	0.712686	0.929388	0.250834	0.848327
YDL093W	PMT5	0.544578	0.489104	0.53	0.4689	0.441729	0.472693	0.203715	0.0868766	0.530146	0.139664	0.0999789	0.415647	0.552995	0.641921	0.556818	0.556777	0.39959	0	0.240718	0.252543
YDL092W	SRP14	0.444717	0.487637	0.482507	0.52495	0.465286	0.499165	0.00570991	0.710763	0.554649	0.483409	0.137865	0.990517	0.53139	0.507576	0.544723	0.550222	0.254903	0.94842	0.0430536	0.0190217
YDL091C	UBX3	0.497717	0.618785	0.461165	0.425249	0.577617	0.538462	1	0.045706	0.565807	0.0506848	0.0284207	0.460548	0.487805	0.5	0.491228	0.453125	1	1	1	0.802431
YDL090C	RAM1	0.475	0.563291	0.540881	0.502183	0.467213	0.406699	1	0.745119	0.806062	0.7051	0.630867	0.473637	0.488189	0.469388	0.493724	0.435556	0.916758	0.747631	0.950849	0.213931
YDL089W	NUR1	0.560694	0.487252	0.537092	0.51	0.544538	0.614159	0.142006	0.476467	0.565807	0.715644	0.139606	0	NA	NA	0.441176	0.548387	NA	NA	0.840837	0.90618
YDL088C	ASM4	0.560311	0.54386	0.524793	0.590909	0.519774	0.464088	0.185892	0.438427	0.682475	0.0566394	0.794009	0.551378	0.522388	0.517544	0.473404	0.497409	1	0.885917	0.738312	0.994106
YDL087C	LUC7	0.565574	0.525424	0.547368	0.572115	0.517857	0.604061	0.123176	0.691912	0.256206	0.857406	1	0.628567	0.537342	0.523158	0.525838	0.524854	0.0835868	0.414594	0.181378	0.225835
YDL086W	YDL086W	0.442786	0.445682	0.423729	0.449827	0.405192	0.401007	0.0901611	0.154411	0.0324485	0.0647853	0	0	0.537342	0.523158	0.525838	0.524854	0.125434	0.411797	0.217352	0.295152
YDL085C-A	YDL085C-A	0.382622	0.420228	0.393035	0.423888	0.450185	0.424096	0	0	0	0.0180976	0.0633177	0.0188463	0.505545	0.481809	0.458858	0.522976	0.917732	0.564477	0.0308608	0.287718
YDL084W	SUB2	0.503353	0.507463	0.507843	0.476215	0.50231	0.509909	0.816821	0.564984	0.489174	0.0143553	0.873832	0.396646	0.406977	0.396648	0.477912	0.451362	0.112876	0.0902036	0.802923	0.382374
YDL082W	RPL13A	0.477923	0.492847	0.4903	0.484594	0.48	0.494667	0	0.15842	0.121892	0.379072	0.135694	0.614772	0.49496	0.494827	0.493617	0.481003	0.803977	0.79036	0.660599	0.0401165
YDL080C	THI3	0.535948	0.542208	0.507431	0.548	0.616438	0.548936	0.103762	0.0377542	0.829365	0.0288841	0	0.135819	0.516304	0.553846	0.524793	0.513636	0.892987	0.453681	0.768246	0.892917
YDL079C	MRK1	0.527273	0.537671	0.540323	0.458515	0.445122	0.452941	0.824762	0.0960774	0.472615	0.387265	0.923398	0.601214	0.512712	0.504425	0.515571	0.483271	0.911678	0.998734	0.845318	0.842324
YDL078C	MDH3	0.480789	0.493182	0.488851	0.483455	0.498464	0.493487	0.215081	0.728517	0.544351	0.141762	0.926926	0.680151	0.531353	0.540816	0.521843	0.558909	0.262701	0.116496	0.25574	0
YDL077C	VAM6	0.477157	0.458333	0.484932	NA	NA	NA	0.943511	0.314537	1	NA	NA	NA	0.5209	0.459916	0.431085	0.478386	0.767241	0.547687	0.054256	0.724299
YDL076C	RXT3	0.519103	0.50964	0.468293	0.490183	0.50407	0.422453	0.333726	0.710894	0.0895929	0.6449	0.852889	0	0.526342	0.51259	0.537993	0.533321	0	0.363774	0	0
YDL074C	BRE1	0.471014	0.543767	0.433071	0.542553	0.572271	0.580952	0.44188	0.251155	0.0324485	0.281288	0.0253655	0.0266029	0.5	0.656388	0.551724	0.585253	1	0	0.146269	0
YDL073W	AHK1	0.52027	0.565657	0.459794	NA	NA	NA	0.995423	0.476467	0.0541137	NA	NA	NA	0.537736	0.563107	0.450617	0.481283	0.770742	0.534691	0.499885	0.86331
YDL072C	YET3	0.490566	0.478793	0.465381	0.496962	0.48512	0.493816	0.701321	0.333735	0.0922482	0.871974	0.21115	0.728406	0.484642	0.505559	0.510394	0.514567	0.589423	0.896903	0.609472	0.419541
YDL070W	BDF2	0.481444	0.505568	0.467	0.459667	0.492308	0.579254	0.462436	0.886354	0.132287	0.0780931	0.754723	0	0.488015	0.505938	0.512851	0.513136	0.665265	0.872604	0.484623	0.456929
YDL067C	COX9	0.448357	0.433839	0.439024	0.436306	0.421368	0.397959	0.106126	0.0115546	0.0434257	0	0	0	0.468992	0.47619	0.496386	0.527523	0.673435	0.772667	0.957325	0.564391
YDL066W	IDP1	0.478231	0.481252	0.471608	0.499526	0.540362	0.483444	0.0711535	0.132667	0.0110338	0.995979	0	0.208319	0.468992	0.47619	0.496386	0.527523	0.640011	0.804038	0.956153	0.541897
YDL065C	PEX19	0.429412	0.441176	0.5	0.496732	0.492063	0.496815	0.184361	0.414718	1	0.989433	0.912164	0.979495	0.515152	0.538462	0.453125	0.504348	0.954667	0.73719	0.615364	0.99885
YDL064W	UBC9	0.489011	0.576923	0.498339	0.58427	0.611898	0.558052	0.857781	0.0297494	1	0.0288841	0	0.167111	NA	NA	NA	NA	NA	NA	NA	NA
YDL060W	TSR1	0.482618	0.452442	0.479691	NA	NA	NA	0.681155	0.225115	0.626291	NA	NA	NA	0.46789	0.425743	0.409574	0.462617	1	0.391374	0.0590449	0.585305
YDL058W	USO1	0.509677	0.437018	0.419672	0.518135	0.523349	0.481865	0.47916	0.69377	0	0.63776	0.0253655	0.956939	0.567568	0.482944	0.507903	0.513487	0	0.728281	0.842331	0.69366
YDL057W	YDL057W	0.593985	0.666667	0.62037	0.486111	0.548896	0.468468	0.598063	0.489398	0.755036	0.721442	0.0393355	0.357226	0.535354	0.475	0.420091	0.505208	0.912305	0.624849	0.122548	0.97466
YDL056W	MBP1	0.5625	0.438202	0.479233	0.482759	0.55611	0.503247	0.0105013	0	0.652084	0.193833	0.737769	0.936583	0.516129	0.565217	0.470046	0.481481	0.911678	0.441505	0.700392	0.860602
YDL055C	PSA1	0.474292	0.468171	0.472181	0.481585	0.476519	0.48141	0	0	0	0	0	0	0.5	0.482456	0.503968	0.434426	1	0.872687	0.979586	0.186511
YDL054C	MCH1	0.538462	0.417647	0.412371	0.512635	0.480712	0.496	0.607837	0.202749	0.0245119	0.811126	0.71048	0.979495	0.441667	0.542169	0.481132	0.449275	0.816576	1	0.891748	0.519997
YDL053C	PBP4	0.551282	0.510076	0.438909	0.502506	0.50348	0.497167	0.0148747	0.755199	0	0.95385	0.942913	0.944886	0.4375	0.459459	NA	NA	0.843199	0.917024	NA	NA
YDL052C	SLC1	0.486749	0.48031	0.517566	0.482185	0.521174	0.480982	0.515395	0.28989	0.322158	0.331997	0.0947115	0.298347	0.530562	0.505698	0.491746	0.477048	0.294028	0.937563	0.800673	0.354975
YDL051W	LHP1	0.505747	0.480892	0.519022	0.536585	0.509091	0.557692	0.953666	0.708439	0.701446	0.768738	0.978172	0.472704	0.530562	0.505698	0.491746	0.477048	0.281539	0.944621	0.823581	0.360352
YDL048C	STP4	0.538913	0.508287	0.523338	0.525328	0.518519	0.509766	0.144202	0.799942	0.390277	0.44739	0.588557	0.841756	0.45494	0.49941	0.509519	0.48999	0.0571421	1	0.792554	0.770653
YDL047W	SIT4	0.481928	0.524096	0.562874	0.528409	0.50463	0.522876	0.853983	0.786047	0.31037	0.683593	0.982663	0.781594	0.471033	0.480452	0.509953	0.492622	0.204999	0.513936	0.700392	0.817239
YDL046W	NPC2	0.477157	0.468464	0.480738	0.481298	0.48749	0.477245	0	0	0.0201388	0	0	0	0.513672	0.466334	0.450301	0.527508	0.825603	0.453681	0.0642933	0.408315
YDL045W-A	MRP10	0.438957	0.474866	0.488938	0.491309	0.499608	0.469051	0.0105013	0.275339	0.745379	0.784499	1	0.239976	0.466963	0.521434	0.473401	0.495457	0	0.15186	0.0247282	0.841678
YDL045C	FAD1	0.496894	0.398524	0.413074	0.530628	0.508902	0.493566	0.949144	0	0	0.0807536	0.669363	0.830366	NA	NA	NA	NA	NA	NA	NA	NA
YDL043C	PRP11	0.513043	0.490272	0.441048	NA	NA	NA	0.88975	0.624028	0.141806	NA	NA	NA	0.492537	0.492308	0.530973	0.53719	1	1	0.818095	0.742598
YDL040C	NAT1	0.438408	0.465743	0.488966	0.45183	0.488484	0.467942	0	0.045706	0.637651	0.0143553	0.778874	0.187421	0.521053	0.528736	0.507491	0.539652	0.727679	0.579996	0.895891	0.274576
YDL036C	PUS9	0.537255	0.485294	0.512821	NA	NA	NA	0.53041	0.467729	0.788105	NA	NA	NA	0.515209	0.487528	0.521886	0.471088	0.755421	0.849654	0.585985	0.432503
YDL033C	SLM3	0.533784	0.56129	0.444444	0.491803	0.444444	0.504673	0.99491	0.400395	0.558168	1	0.179121	1	0.525	0.542373	0.51938	0.457627	0.911968	0.857204	0.835461	0.987367
YDL029W	ARP2	0.475584	0.475776	0.502155	0.493544	0.501076	0.501528	0.0684035	0.0658319	0.933736	0.682439	0.947969	0.929436	0.489731	0.534426	0.518405	0.4875	0.843199	0.288171	0.537753	0.71763
YDL027C	MRX9	0.613718	0.617761	0.605042	0.510331	0.538614	0.555319	0.00570991	0	0.0110338	0.822105	0.187998	0.064118	0.515098	0.517021	0.459302	0.50463	0.753747	0.758349	0.149482	0.947056
YDL025C	RTK1	0.517606	0.503774	0.513321	0.481229	0.490756	0.465313	0.671321	0.998819	0.61685	0.547839	0.814279	0.215731	NA	NA	NA	NA	NA	NA	NA	NA
YDL022W	GPD1	0.598091	0.609884	0.60178	0.572153	0.593513	0.592965	0	0	0	0	0	0	0.493799	0.465278	0.49429	0.490179	0.895927	0.203188	0.880595	0.776254
YDL021W	GPM2	0.495327	0.5	0.431925	0.476259	0.490142	0.476599	0.981096	0.990046	0.673782	0.217071	0.565571	0.233185	0.478899	0.424547	0.503023	0.494737	0.619856	0	0.959558	0.903121
YDL020C	RPN4	0.512467	0.46311	0.504973	0.48558	0.493567	0.501077	0.538277	0.016435	0.877152	0.29171	0.685199	0.96765	0.515397	0.532362	0.499363	0.510107	0.746594	0.32496	0.997116	0.817239
YDL019C	OSH2	0.516892	0.495392	0.513158	0.488499	0.486061	0.513742	0.925612	0.949542	0.495686	0.892882	0.302293	0.419479	0.504726	0.477273	0.457686	0.510753	0.936282	0.683108	0.195947	0.834203
YDL018C	ERP3	0.501814	0.443499	0.538813	0.503534	0.513149	0.525709	0.986083	0.00632795	0.0953643	0.918376	0.528897	0.205068	0.566596	0.479675	0.569069	0.515818	0.0374487	0.652272	0	0.697114
YDL016C	YDL016C	0.424	0.417391	0.445455	0.507576	0.521739	0.465649	0.25179	0.229172	0.530146	0.974074	0.733588	0.68487	0.431193	0.636364	0.556818	0.542857	0.972567	0.570798	0.952521	0.967049
YDL015C	TSC13	0.465559	0.45184	0.484046	0.448819	0.465923	0.492191	0.00570991	0	0.223303	0	0	0.636799	0.524793	0.608333	0.583333	0.587766	0.774714	0.0128536	0.0247282	0.0190217
YDL014W	NOP1	0.520129	0.507556	0.50842	0.476351	0.517094	0.492582	0.350745	0.816042	0.751075	0.632745	0.668006	0.930696	0.53913	0.600917	0.60303	0.590909	0.820682	0.0803627	0	0.0106446
YDL013W	SLX5	0.585366	0.416058	0.484615	0.547445	0.435583	0.414062	0.158606	0.178722	0.822117	0.380074	0.0926343	0.586505	0.429158	0.608076	0.523874	0.459527	0	0	0.434556	0.124334
YDL010W	GRX6	0.508571	0.437209	0.429268	0.444444	0.440506	0.443182	0.956451	0.200654	0.158017	0.137739	0.0794929	0.0946716	0.460123	0.468085	0.484694	0.534527	0.411331	0.611042	0.808585	0.469222
YDL009C	YDL009C	0.522449	0.521978	0.421965	0.519824	0.494272	0.506053	0.669918	0.806062	0.114218	0.585506	0.885778	0.923804	NA	NA	0.489362	0.466258	NA	NA	0.791513	0.577878
YDL008W	APC11	0.487805	0.451087	0.494505	0.49359	0.550802	0.476351	0.889644	0.433288	0.946055	0.942562	0.143295	0.636496	0.532213	0.529412	0.531963	0.50939	0.929882	0.577252	0.184785	0.910742
YDL007W	RPT2	0.5	0.497053	0.445065	0.457895	0.47659	0.503274	1	0.955987	0	0.00540108	0.186073	0.931879	0.465969	0.477756	0.512755	0.504516	0.367839	0.611042	0.775577	0.909698
YDL005C	MED2	0.434615	0.489614	0.429658	0.569721	0.533597	0.495798	0.0444654	0.884177	0.0157309	0.0449549	0.60855	0.90859	0.363208	0.502513	0.488571	0.525886	0	1	0.860017	0.63352
YDL004W	ATP16	0.498034	0.473246	0.545249	0.456216	0.484375	0.496146	0.979514	0.295101	0.0508151	0.0100277	0.286407	0.888739	0.459941	0.509926	0.520539	0.525819	0.067872	0.819752	0.349104	0.191987
YDL003W	MCD1	0.572687	0.560185	0.509091	0.482412	0.641732	0.426829	0.185892	0.0720184	0.801997	0.59488	0.0703412	0.0841639	NA	NA	NA	NA	NA	NA	NA	NA
YDR001C	NTH1	0.552063	0.543788	0.571681	0.522766	0.519014	0.495583	0.0476231	0.169909	0	0.252971	0.302293	0.879179	0.4375	0.494949	0.469673	0.487179	0.0450872	0.952912	0.389657	0.802431
YDR003W	RCR2	0.518634	0.5125	0.49711	0.495684	0.520045	0.529862	0.715966	0.84282	0.997283	0.913858	0.399465	0.325345	0.5053	0.58296	0.479401	0.482143	0.982397	0.0951085	0.781235	0.81435
YDR003W-A	YDR003W-A	0.579545	0.495238	0.5	0.513986	0.5189	0.558442	0.348037	1	1	0.81733	0.746899	0.210189	0.403226	0.565217	0.46988	0.597403	0.485794	0.720127	0.860017	0.322587
YDR004W	RAD57	0.516729	0.448133	0.430556	0.420382	0.552408	0.495114	0.551111	0.348082	0.0245119	0.0288841	0.104482	0.931288	NA	NA	NA	NA	NA	NA	NA	NA
YDR005C	MAF1	0.447853	0.458194	0.534286	0.542017	0.550336	0.505792	0.158606	0.346254	0.377468	0.177327	0.0365993	0.895122	NA	NA	NA	NA	NA	NA	NA	NA
YDR006C	SOK1	0.610329	0.59589	0.466418	0.447368	0.429864	0.439791	0.327139	0.971193	1	0.337074	0.908188	0.581092	NA	NA	NA	NA	NA	NA	NA	NA
YDR007W	TRP1	0.493182	0.520468	0.497807	0.510309	0.441708	0.492218	0.896106	0.56661	0.997283	0.768447	0.0121155	0.865908	NA	NA	NA	NA	NA	NA	NA	NA
YDR011W	SNQ2	0.496894	0.40493	0.429487	0.470769	0.468504	0.494071	0.951662	0.184571	0.885237	0.50755	0.871006	0.739876	0.514823	0.527706	0.538604	0.511385	0.52154	0.185901	0	0.593223
YDR013W	PSF1	0.517241	0.455128	0.356164	0.434211	0.465969	0.563636	0.77743	0.481163	0	0.244937	0.500604	0.234898	NA	NA	NA	NA	NA	NA	NA	NA
YDR016C	DAD1	0.542857	0.398693	0.483607	0.508772	0.496032	0.481283	0.644457	0.0492986	0.913361	0.964852	0.991563	0.830162	0.47889	0.534268	0.508333	0.550538	0.517	0.315085	0.841673	0.0335443
YDR017C	KCS1	0.486339	0.550523	0.606383	0.501129	0.50939	0.562937	0.993366	0.712439	0.270716	0.983899	0.974449	0.135819	0.459184	0.607143	0.441441	0.491228	0.750695	0.236122	0.517135	0.938634
YDR019C	GCV1	0.412399	0.427877	0.424328	0.464103	0.475584	0.443802	0	0	0	0.0566394	0.161938	0	0.43956	0.43617	0.532847	0.451128	0.605556	0.5742	0.778843	0.622882
YDR020C	DAS2	0.48	0.515152	0.37931	NA	NA	NA	1	1	0.485549	NA	NA	NA	NA	NA	NA	NA	NA	NA	NA	NA
YDR022C	ATG31	0.447005	0.442922	0.478947	0.469538	0.401742	0.425668	0.246759	0.258482	0.760296	0.187279	0	0	0.521061	0.535714	0.544939	0.518199	0.595888	0.32496	0.0308608	0.53304
YDR023W	SES1	0.523385	0.483078	0.495142	0.498628	0.475167	0.474617	0.0539744	0.239501	0.791221	0.973202	0.158415	0.213895	0.544767	0.547231	0.547231	0.529778	0.0835868	0.121383	0.00974141	0.191987
YDR024W	YDR024W	0.55814	0.365854	0.466667	NA	NA	NA	0.710656	0.287636	0.885237	NA	NA	NA	NA	NA	NA	NA	NA	NA	NA	NA
YDR026C	NSI1	0.485714	0.422414	0.458015	0.58871	0.554745	0.513274	0.856694	0.258482	0.53345	0.398228	1	0.103114	NA	NA	NA	NA	NA	NA	NA	NA
YDR027C	VPS54	0.608	0.562092	0.539474	0.606218	0.418994	0.661538	0.223687	0.363346	0.391497	0.350418	0.19798	0.0228555	0.494577	0.545024	0.52073	0.516026	0.946689	0.266706	0.623265	0.714998
YDR028C	REG1	0.503497	0.518851	0.497908	0.472767	0.557196	0.537037	0.983726	0.583212	1	0.304195	0	0.128871	0.475	0.522581	0.462389	0.482301	0.714752	0.751307	0.366036	0.762278
YDR031W	MIX14	0.416667	0.470588	0.415094	0.342857	0.43985	0.405229	0.333042	0.908307	0.496572	0	0.126108	0.0615459	0.549383	0.506399	0.5	0.474971	0.133774	0.938732	1	0.43764
YDR032C	PST2	0.502571	0.494751	0.483545	0.517973	0.515097	0.489305	0.891864	0.747654	0.21253	0	0	0.087016	0.539846	0.522876	0.539595	0.559846	0.355438	0.720007	0.235691	0.0401165
YDR033W	MRH1	0.360752	0.380033	0.375012	0.254133	0.241143	0.251263	0	0	0	0	0	0	0.524288	0.466905	0.492908	0.537954	0.52154	0.418414	0.913258	0.255444
YDR034C	LYS14	0.491388	0.504864	0.530784	0.514685	0.518519	0.493548	0.786484	0.884943	0.158017	0.440324	0.322216	0.806676	0.509426	0.537823	0.489857	0.485157	0.666635	0.0128536	0.587949	0.391751
YDR034W-B	YDR034W-B	0.505376	0.556863	0.454545	0.564626	0.410088	0.395349	1	0.196134	0.652084	0.0143553	0	0	0.494364	0.500823	0.495793	0.477645	0.843057	0.994794	0.843402	0.0704409
YDR035W	ARO3	0.590288	0.573002	0.585455	0.600152	0.585261	0.588701	0	0	0	0	0	0	0.550179	0.532938	0.537938	0.519575	0	0.0846	0.00974141	0.304437
YDR036C	EHD3	0.546709	0.521698	0.493745	0.624194	0.700851	0.576547	0	0	0.815567	0	0	0	NA	NA	NA	NA	NA	NA	NA	NA
YDR037W	KRS1	0.692776	0.676788	0.670936	0.721503	0.677133	0.691281	0	0	0	0	0	0	NA	NA	NA	NA	NA	NA	NA	NA
YDR041W	RSM10	0.418269	0.494444	0.496933	0.489362	0.444444	0.475248	0.0684035	0.991619	1	0.919069	0.220256	0.716877	0.499003	0.501582	0.502253	0.49948	0.980446	0.974699	0.933481	0.996307
YDR043C	NRG1	0.47451	0.51497	0.49011	0.503546	0.508197	0.522887	0.460284	0.726248	0.841741	0.955783	0.8404	0.48384	NA	NA	NA	NA	NA	NA	NA	NA
YDR044W	HEM13	0.543529	0.551435	0.584551	0.519878	0.587629	0.5	0.0413622	0	0	0.670911	0	1	0.47929	0.538302	0.495495	0.513138	0.688369	0.317002	0.947565	0.780298
YDR046C	BAP3	0.496142	0.478293	0.462085	NA	NA	NA	0.897357	0.266463	0.0363949	NA	NA	NA	0.499412	0.514085	0.511135	0.533256	1	0.707544	0.789166	0.244101
YDR047W	HEM12	0.461752	0.485064	0.521793	0.495992	0.545455	0.535294	0.0308425	0.479071	0.23254	0.909565	0	0.0700527	0.518428	0.502415	0.505547	0.437288	0.763395	1	0.927629	0.0106446
YDR049W	VMS1	0.533835	0.501946	0.595285	0.63617	0.591022	0.525641	0.836462	0.495025	0.168505	0.505081	0.607542	0.38676	0.534884	0.425287	0.614865	0.56	0.391544	0.453681	0.00974141	0.290396
YDR050C	TPI1	0.526399	0.517018	0.510086	0.519873	0.501931	0.509215	0	0.016435	0.215982	0	0.853976	0.255364	0.534653	0.5	0.589862	0.534188	0.686907	1	0.0694267	0.632456
YDR051C	DET1	0.473118	0.509506	0.445355	0.562212	0.5	0.479365	0.583113	0.9147	0.0869639	0.177327	1	0.677331	0.493243	0.47482	0.521327	0.568075	0.997602	0.831095	0.829288	0.207584
YDR052C	DBF4	0.502092	0.501119	0.530562	0.431559	0.523327	0.526627	0.998227	1	0.444941	0.0417581	0.633037	0.624387	NA	NA	NA	NA	NA	NA	NA	NA
YDR055W	PST1	0.448092	0.443411	0.458366	0.476832	0.450741	0.512153	0	0	0.0110338	0.249698	0.00451416	0.630725	0.54827	0.5	0.494819	0.475	0.125434	1	0.928867	0.434486
YDR056C	EMC10	0.456193	0.493999	0.462485	0.501232	0.499816	0.478673	0	0.818951	0.00592587	0.973486	1	0.142669	0.462604	0.503378	0.442857	0.429112	0.520211	0.86511	0.0743753	0.0106446
YDR057W	YOS9	0.501425	0.501577	0.433437	0.523466	0.436066	0.561462	0.991048	0.921444	0.0288015	0.520055	0.0284207	0.33529	0.5	0.469388	0.52451	0.443902	0.885294	0.743962	0.7431	0.320791
YDR058C	TGL2	0.527174	0.573604	0.506494	0.463668	0.548387	0.457143	0.689653	0.11439	0.91925	0.393933	0.18435	0.369074	0.588556	0.52	0.564159	0.577434	0.0116325	0.7672	0.0247282	0.0190217
YDR060W	MAK21	0.48552	0.491189	0.489022	NA	NA	NA	0.767832	0.509999	0.525576	NA	NA	NA	0.5	0.542328	0.571809	0.525568	1	0.327526	0	0.456929
YDR061W	YDR061W	0.491361	0.557895	0.498829	0.481516	0.509644	0.509786	0.77743	0.00632795	1	0.37843	0.665023	0.724482	0.488593	0.527778	0.527299	0.522267	0.831359	0.556612	0.398069	0.538486
YDR062W	LCB2	0.469101	0.481805	0.5	0.472952	0.441413	0.468333	0.232863	0.574883	1	0.339234	0.00856284	0.275052	0.472988	0.482323	0.503759	0.4968	0.310907	0.629865	0.942907	0.938634
YDR063W	AIM7	0.516047	0.511734	0.474328	0.509005	0.525403	0.497985	0.469824	0.631529	0.204436	0.717023	0.110366	0.952893	NA	NA	NA	NA	NA	NA	NA	NA
YDR064W	RPS13	0.576017	0.470305	0.461538	0.541284	0.713287	0.480315	0.00570991	0.295101	0.153608	0.558756	0.00856284	0.692909	0.544627	0.571184	0.506527	0.528058	0.18095	0.0128536	0.885751	0.362717
YDR067C	OCA6	0.525	0.524194	0.48	0.473988	0.526882	0.553957	0.752652	0.728517	0.764913	0.721442	0.638664	0.390938	NA	NA	0.371795	0.588785	NA	NA	0.744226	0.311871
YDR068W	DOS2	0.514036	0.471451	0.512178	0.520963	0.505396	0.525424	0.52238	0.125806	0.563515	0.270312	0.775815	0.110547	NA	NA	NA	NA	NA	NA	NA	NA
YDR069C	DOA4	0.404444	0.573379	0.471311	0.436782	0.51306	0.578692	0.433959	0.950826	1	0.237761	0.877171	0.161444	0.51772	0.53411	0.466363	0.473333	0.688225	0.344412	0.20457	0.376395
YDR070C	FMP16	0.534351	0.625731	0.713043	0.541942	0.524132	0.530854	0.643951	0	0	0	0.0681114	0.112989	0.549528	0.533422	0.533051	0.532549	0.0514144	0.268208	0.132529	0.115993
YDR071C	PAA1	0.527805	0.547974	0.549839	0.54224	0.546933	0.54771	0.202067	0.0210875	0.00592587	0.0180976	0.00451416	0.0188463	0.492268	0.511429	0.488323	0.486373	0.935348	0.881839	0.868198	0.788588
YDR072C	IPT1	0.489301	0.461885	0.428208	0.453825	0.466775	0.472645	0.448455	0	0	0	0	0.0228555	NA	NA	NA	NA	NA	NA	NA	NA
YDR074W	TPS2	0.509538	0.512144	0.541175	0.477113	0.492825	0.47769	0.333726	0.14931	0	0	0.286407	0	0.456132	0.484932	0.495885	0.457133	0	0.4254	0.86833	0
YDR075W	PPH3	0.522293	0.470238	0.438679	NA	NA	NA	0.777152	0.918119	0.430524	NA	NA	NA	0.449248	0.454545	0.5	0.444892	0	0.0327676	1	0
YDR077W	SED1	0.505122	0.500463	0.502586	0.478462	0.475643	0.485919	0.192813	0.947535	0.537103	0	0	0	0.502066	0.520161	0.496496	0.505723	0.983976	0.683108	0.947525	0.868631
YDR079C-A	TFB5	0.686747	0.642857	0.5	0.517241	0.45614	0.415584	0	0.0751747	1	0.913858	0.558403	0.34652	0.515982	0.591549	0.53012	0.543807	0.731894	0.0846	0.558791	0.359576
YDR083W	RRP8	0.558621	0.554913	0.550265	NA	NA	NA	0.502893	0.64858	0.23677	NA	NA	NA	0.555085	0.574074	0.552198	0.495298	0.508845	0.233584	0.24602	0.87719
YDR084C	TVP23	0.506841	0.482432	0.511315	0.517932	0.545538	0.521695	0.750434	0.355124	0.623159	0.261229	0	0.153526	0.515829	0.47166	0.538806	0.455988	0.767241	0.500623	0.172053	0.120005
YDR086C	SSS1	0.478074	0.519763	0.494581	0.504298	0.437541	0.490724	0.335133	0.409269	0.89112	0.929218	0	0.739285	0.549061	0.5	0.501497	0.549699	0.177955	1	0.990448	0.0896283
YDR087C	RRP1	0.592334	0.604317	0.532308	0.59322	0.537415	0.625	0.0187866	0	0.482344	0.116465	0.490341	0.0333208	0.477273	0.505703	0.464	0.550117	0.702236	0.9869	0.464083	0.158098
YDR089W	VTC5	0.415452	0.449319	0.39939	0.421515	0.403393	0.40625	0.0105013	0.0868766	0.00592587	0	0	0	0.465696	0.394402	0.447266	0.437768	0.397895	0	0.0793494	0.0512979
YDR091C	RLI1	0.503937	0.505085	0.527331	0.633803	0.52439	0.571429	0.943551	0.931752	0.609069	0.163555	0.424835	0.946254	0.578431	0.528384	0.543182	0.55792	0.0450872	0.989169	0.258453	0.0459238
YDR092W	UBC13	0.587912	0.596257	0.575758	0.532407	0.523485	0.540541	0	0	0	0.286716	0.189703	0.0555669	0.543202	0.526007	0.510462	0.503549	0.0116325	0.241134	0.549342	0.906107
YDR093W	DNF2	0.489117	0.493261	0.458763	0.452077	0.478947	0.462932	0.819461	1	0.493225	0.0100277	0.863614	0.135819	0.497925	0.502427	0.490566	0.4875	0.972567	0.9869	0.885751	0.800937
YDR098C	GRX3	0.426174	0.479936	0.460967	0.498778	0.526932	0.520776	0	0.533053	0.204436	1	0.402051	0.668694	NA	NA	NA	NA	NA	NA	NA	NA
YDR099W	BMH2	0.46876	0.466401	0.480088	0.455015	0.459882	0.484012	0.00570991	0	0.0869639	0	0	0.0787612	0.490566	0.440789	0.445	0.456311	0.97409	0.475392	0.392819	0.533052
YDR101C	ARX1	0.496	0.54047	0.492991	NA	NA	NA	1	0.349656	0.89996	NA	NA	NA	0.517241	0.540541	0.436364	0.56	1	0.924729	0.73945	0.750731
YDR105C	TMS1	0.46875	0.445148	0.45733	0.527005	0.512232	0.490161	0.355141	0.0256013	0.18105	0.381253	0.698083	0.824732	0.591011	0.587601	0.521438	0.52625	0	0.0327676	0.54264	0.43764
YDR108W	TRS85	0.470588	0.417969	0.594502	0.46384	0.505682	0.465753	0.933626	0.331574	0.790707	0.107247	0.263689	0.0921618	0.454034	0.497942	0.506627	0.462555	0.18347	1	0.908047	0.237215
YDR111C	ALT2	0.548117	0.486726	0.464286	0.606218	0.496377	0.37156	0.350745	0.799705	0.843586	0.0180976	0.250289	0.189184	0.47561	0.5295	0.516021	0.52863	0.245113	0.170024	0.419893	0.0459238
YDR113C	PDS1	0.503784	0.523385	0.582766	0.539708	0.526954	0.571558	0.921049	0.335367	0	0.0143553	0.0964355	0	0.446352	0.406472	0.462863	0.483568	0	0	0	0.397836
YDR115W	MRX14	0.536649	0.497854	0.416867	0.522876	0.503356	0.512069	0.333042	0.978186	0.00592587	0.422647	0.950176	0.762528	0.443409	0.411337	0.461991	0.479596	0	0	0	0.217246
YDR116C	MRPL1	0.441558	0.535802	0.491726	0.474836	0.505017	0.508516	0.0684035	0.363346	0.879471	0.494479	0.924576	0.90195	0.52	0.475758	0.491879	0.5	0.825603	0.787898	0.923926	1
YDR117C	TMA64	0.48227	0.543417	0.560563	0.566154	0.521519	0.605187	0.648422	0.287636	0.0869639	0.172283	0.71048	0.317262	0.431507	0.535484	0.449115	0.576471	0.208967	0.476146	0.132529	0
YDR119W	VBA4	0.417463	0.441259	0.457159	0.494064	0.53879	0.481346	0	0	0	0.767617	0	0.273882	0.407749	0.463736	0.46281	0.385124	0	0.375769	0.274717	0
YDR120C	TRM1	0.473132	0.466942	0.494712	NA	NA	NA	0.290316	0.282328	0.882556	NA	NA	NA	0.492537	0.536585	0.54185	0.509259	0.946254	0.73813	0.526773	0.909698
YDR121W	DPB4	0.480769	0.467153	0.539326	0.607595	0.616	0.604167	0.768659	0.694188	0.524323	0.170007	0.0340684	0.162863	0.495238	0.514851	0.560831	0.511628	0.983976	0.577252	0.132529	0.87205
YDR122W	KIN1	0.487979	0.507424	0.401475	0.456758	0.481698	0.48299	0.342817	0.394547	0	0.00540108	0.151307	0.301407	0.545956	0.570552	0.548796	0.543317	0.162882	0.0237398	0.0175345	0.0896283
YDR124W	YDR124W	0.631799	0.509804	0.55	NA	NA	NA	0	0.130678	0.0403352	NA	NA	NA	0.487705	0.444444	0.48954	0.540179	0.912281	0.46826	0.933747	0.533052
YDR126W	SWF1	0.350515	0.48659	0.355556	NA	NA	NA	0.0791661	0.0782617	0.412836	NA	NA	NA	0.616613	0.58498	0.521858	0.564403	0	0.0327676	0.725177	0.0752458
YDR127W	ARO1	0.499302	0.446216	0.478331	0.47716	0.447277	0.471931	0.980042	0	0.0434257	0.13041	0	0.161444	0.487047	0.513812	0.491228	0.502058	0.934175	0.934221	0.957325	1
YDR129C	SAC6	0.523017	0.517876	0.526386	0.528068	0.51167	0.494505	0.0267982	0.103833	0.00592587	0	0.0749356	0.572423	0.489855	0.469595	0.470468	0.479518	0.892339	0.6271	0.494077	0.710881
YDR130C	FIN1	0.462121	0.405765	0.448936	0.524316	0.497569	0.453913	0.309295	0	0.0810668	0.43213	0.941455	0.0841639	0.413043	0.474747	0.511628	0.503876	0.0116325	0.54465	0.812615	0.957013
YDR133C	YDR133C	0.453787	0.445041	0.452697	0.388652	0.393698	0.410281	0	0	0	0	0	0	0.446	0.487745	0.437107	0.451807	0.0992817	0.852774	0.122548	0.315585
YDR135C	YCF1	0.458333	0.456576	0.482124	0.427978	0.462274	0.454421	0.0598586	0.0338089	0.566722	0	0	0	0.528881	0.490765	0.460768	0.514074	0.508845	0.91447	0.219909	0.760622
YDR137W	RGP1	0.437262	0.450495	0.524345	0.516854	0.458904	0.535714	1	0.902664	0.505305	0.528902	0.521663	0.613825	0.528881	0.490765	0.460768	0.514074	0.478083	0.909308	0.214761	0.754527
YDR138W	HPR1	0.537931	0.528926	0.429752	0.53012	0.582524	0.495327	0.789304	0.871384	0.22127	0.823484	1	0.753539	0.452656	0.421594	0.464363	0.443396	0.265546	0.0327676	0.353283	0.0563977
YDR140W	MTQ2	0.576087	0.464286	0.424528	0.577586	0.4625	0.438462	0.360232	0.777278	0.32531	0.262739	0.588557	0.368	NA	NA	0.44	0.6	NA	NA	0.883927	0.6172
YDR141C	DOP1	0.412088	0.522059	0.47191	0.412791	0.502513	0.538961	0.394088	0.58883	0.550131	0.249698	0.679709	0.910697	0.423313	0.47079	0.463134	0.440789	0.129577	0.805099	0.397106	0.0607815
YDR142C	PEX7	0.479167	0.428571	0.45	0.553672	0.540984	0.448529	0.708871	0.760216	0.536116	0.732799	0.697683	0.612993	0.434555	0.417526	0.478927	0.492481	0.270934	0.146937	0.728888	0.920843
YDR143C	SAN1	0.442857	0.388889	0.444444	0.436975	0.577778	0.439024	0.341624	0.0562042	0.474732	0.284559	0.282019	0.471558	0.535897	0.516987	0.519646	0.535509	0.223029	0.702797	0.500773	0.136126
YDR144C	MKC7	0.467601	0.53176	0.471955	0.551257	0.532877	0.463333	0.0762602	0.137209	0.164329	0.0449549	0.268969	0.206436	0.531987	0.508333	0.578212	0.512262	0.577523	0.938269	0.0175345	0.814123
YDR145W	TAF12	0.461769	0.492908	0.492611	0.522892	0.457407	0.5141	0.13278	0.885706	0.85673	0.582499	0.130165	0.711589	0.533333	0.508333	0.579251	0.514368	0.597672	0.933017	0.0175345	0.823233
YDR146C	SWI5	0.555794	0.553957	0.497006	0.433468	0.524735	0.522358	0.056823	0.265683	0.667286	0.0480241	0.683044	0.636861	0.4375	0.47619	0.418033	0.456693	0.533058	0.920008	0.266671	0.697114
YDR147W	EKI1	0.464865	0.407643	0.444444	0.419492	0.547085	0.517544	0.739621	0.0782617	0.124349	0.0417581	0.323343	0.792907	NA	NA	NA	NA	NA	NA	NA	NA
YDR148C	KGD2	0.476636	0.466515	0.430219	0.490975	0.452791	0.468394	0.361728	0.14931	0	0.707896	0	0.151331	0.554217	0.552632	0.485075	0.487654	0.71365	0.720127	0.986366	0.916716
YDR150W	NUM1	0.549356	0.543081	0.467652	0.564677	0.538945	0.543909	0.52787	0.0751747	0.00592587	0.0321776	0.0189449	0.089387	NA	NA	NA	NA	NA	NA	NA	NA
YDR151C	CTH1	0.523918	0.521459	0.5375	0.51626	0.63245	0.498182	0.558168	0.561947	0.379992	0.79597	0	0.96765	0.490153	0.476768	0.496229	0.489489	0.898632	0.628946	0.947565	0.822779
YDR152W	GIR2	0.528073	0.478495	0.44	0.418327	0.496622	0.466387	0.335133	0.542432	0.0110338	0.0219011	0.97011	0.52333	0.504178	0.476923	0.504008	0.475327	0.946689	0.526524	0.940708	0.379755
YDR153C	ENT5	0.487528	0.56682	0.538058	0.484536	0.448498	0.528474	0.774791	0.0210875	0.319345	0.740726	0.0770931	0.416362	0.468415	0.504478	0.504121	0.500711	0.277791	0.965954	0.959553	1
YDR156W	RPA14	0.526316	0.431907	0.575092	0.4	0.473684	0.504854	0.681155	0.0751747	0.0572422	0.100181	0.708506	1	0.495495	0.507907	0.479921	0.487303	0.922661	0.852774	0.377041	0.615282
YDR158W	HOM2	0.478631	0.491931	0.479317	0.490246	0.493687	0.49306	0.0105013	0.466754	0	0.475583	0.605965	0.642711	0.492611	0.459196	0.41569	0.477049	0.885915	0.140227	0	0.356722
YDR160W	SSY1	0.441176	0.473684	0.55481	0.562189	0.526667	0.530466	0.344189	0.563121	0.978984	0.341887	0.957884	1	0.504545	0.53202	0.517018	0.537954	0.9683	0.494237	0.683997	0.304437
YDR161W	ACL4	0.526316	0.411765	0.543568	NA	NA	NA	0.870181	0.0297494	0.315161	NA	NA	NA	0.496377	0.477459	0.513889	0.481432	0.70642	0.824727	0.914434	0.738696
YDR162C	NBP2	0.423077	0.492997	0.495957	0.405229	0.418546	0.423077	0.0229871	0.94342	0.977918	0	0.00451416	0.0228555	0.643836	0.450382	0.473913	0.554688	0	0.599441	0.732267	0.259706
YDR163W	CWC15	0.531579	0.509036	0.524781	0.494253	0.504155	0.371212	0.448455	0.84282	0.61685	0.95634	0.963858	0	0.518519	0.365385	0.388889	0.444444	0.969468	0.886774	0.0876727	0.566414
YDR164C	SEC1	0.57732	0.616352	0.482234	0.596154	0.516484	0.449102	0.555114	0.232409	1	0.256648	0.486718	0.38676	0.582734	0.460317	0.465753	0.484163	0.221361	0.696284	0.562531	0.882119
YDR165W	TRM82	0.475336	0.446927	0.459459	NA	NA	NA	0.539249	0.130678	0.265314	NA	NA	NA	0.589474	0.483516	0.510638	0.496503	0.346009	0.962095	0.964181	1
YDR166C	SEC5	0.429043	0.471154	0.44898	0.512605	0.49569	0.546448	0.674602	0.949236	0.777601	0.838467	0.805952	0.924484	0.464516	0.455224	0.526087	0.493671	0.666635	0.653727	0.724753	0.960177
YDR168W	CDC37	0.473239	0.526882	0.518293	0.514286	0.479744	0.505938	0.513535	0.555271	0.700126	0.717023	0.593504	0.891287	0.443038	0.421053	0.464286	0.452991	0.683044	0.6271	0.787046	0.671992
YDR169C	STB3	0.493007	0.462541	0.456522	0.50137	0.416129	0.45122	0.860879	0.739448	0.598737	0.296514	0.369706	0.4896	NA	NA	NA	NA	NA	NA	NA	NA
YDR170C	SEC7	0.484524	0.502573	0.503016	0.51875	0.532093	0.447174	0.77002	0.885706	0.292383	0.685659	0.604732	0.964663	0.476935	0.482502	0.470297	0.469377	0.341443	0.488565	0.0642933	0.0335443
YDR171W	HSP42	0.562835	0.553941	0.562385	0.541837	0.534004	0.543188	0	0	0	0	0	0	0.487596	0.501188	0.505877	0.511037	0.365931	0.965954	0.727945	0.428562
YDR172W	SUP35	0.496497	0.491294	0.489296	0.471846	0.49439	0.515751	0.836462	0.619604	0.480266	0.104816	0.816164	0.420177	0.495238	0.503472	0.496447	0.498929	0.914308	0.977682	0.936208	1
YDR173C	ARG82	0.545455	0.686275	0.627451	0.71831	0.564593	0.503401	1	0.142319	0.447008	0	0.320931	0.722386	0.491058	0.528116	0.47433	0.49828	0.810853	0.198222	0.172053	0.969683
YDR174W	HMO1	0.481827	0.497992	0.495671	0.489594	0.491186	0.478376	0.461254	0.979515	0.920716	0.722053	0.71048	0.354266	0.491058	0.528116	0.47433	0.49828	0.790453	0.213304	0.110091	0.967928
YDR175C	RSM24	0.304762	0.5	0.37037	0.490196	0.423469	0.342857	0	1	0.0157309	0.937175	0.0999789	0	0.52549	0.527778	0.528986	0.506297	0.729073	0.675793	0.511354	0.940738
YDR176W	NGG1	0.466292	0.446309	0.401929	0.502907	0.439891	0.495268	0.818273	0.284012	0.0782655	0.863984	0.0861688	0.890391	0.497283	0.501312	0.472696	0.525168	0.993253	0.989169	0.45246	0.542612
YDR177W	UBC1	0.48381	0.490256	0.429622	0.457143	0.443047	0.488458	0.48609	0.743092	0	0.0180976	0	0.649504	0.541485	0.540426	0.548951	0.498413	0.529938	0.552878	0.308364	0.99885
YDR178W	SDH4	0.462094	0.474074	0.487805	0.479871	0.48895	0.48855	0.42866	0.499928	0.844457	0.51001	0.705358	0.785218	0.5	0.5125	0.626866	0.519481	1	0.987234	0.222799	0.947056
YDR181C	SAS4	0.550296	0.521277	0.475138	0.502075	0.548611	0.469484	0.602496	0.990046	0.0698079	0.884883	0.555551	0.433623	0.467213	0.4375	0.473958	0.476471	0.951802	0.406602	0.746223	0.755367
YDR182W	CDC1	0.469799	0.528708	0.461538	0.494444	0.515244	0.543568	0.423719	0.475966	0.28483	0.905548	0.607542	0.155814	0.515789	0.405405	0.469388	0.433071	0.963391	0.385643	0.781529	0.400423
YDR183W	PLP1	0.589286	0.636364	0.564103	0.463415	0.555556	0.685714	0.459095	0.361667	0.738745	0.886415	0.702396	0.126923	0.555556	0.5	NA	NA	0.895785	1	NA	NA
YDR184C	ATC1	0.526316	0.40678	0.553846	NA	NA	NA	0.693312	0.836143	0.934054	NA	NA	NA	NA	NA	NA	NA	NA	NA	NA	NA
YDR185C	UPS3	0.448276	0.520833	0.566667	0.557377	0.56338	0.509804	0.845509	0.96102	0.777601	0.650249	0.516876	1	0.488304	0.512821	0.557169	0.491557	0.872687	0.863569	0.0486369	0.873225
YDR186C	SND1	0.504673	0.504566	0.536	0.536213	0.523224	0.521277	0.875301	0.938176	0.141806	0.0887892	0.35923	0.42087	NA	NA	NA	NA	NA	NA	NA	NA
YDR188W	CCT6	0.44329	0.462928	0.477641	0.448618	0.477561	0.453107	0	0	0.116677	0	0.108427	0	0.470588	0.504425	0.502146	0.52	0.843199	1	1	0.851887
YDR189W	SLY1	0.486346	0.556604	0.502778	0.468795	0.493606	0.4573	0.567378	0.0115546	0.96628	0.220654	0.852889	0.0366435	0.57931	0.586777	0.552124	0.555085	0.591538	1	0.0694267	0.195007
YDR190C	RVB1	0.459259	0.5	0.467949	0.459184	0.416	0.526316	0.637165	1	0.700787	0.673948	0.160183	0.836224	0.494681	0.490431	0.523641	0.513479	0.462641	1	0.423971	0.764406
YDR192C	NUP42	0.390071	0.449115	0.517162	0.530435	0.534146	0.540123	0	0.14931	0.529599	0.392617	0.351706	0.638657	0.491892	0.474359	0.517986	0.511945	0.977019	0.940842	0.810026	0.859614
YDR194C	MSS116	0.519595	0.514874	0.494226	0.513369	0.473846	0.469159	0.468593	0.588432	0.88422	0.712657	0.334503	0.28977	0.493827	0.544073	0.478343	0.493359	0.950675	0.388795	0.621877	0.926677
YDR195W	REF2	0.522436	0.519313	0.522449	0.505952	0.595745	0.436019	0.830729	0.624028	0.524323	0.42662	0.0365993	0.941047	0.493827	0.544073	0.478343	0.493359	0.94867	0.346934	0.566052	0.917455
YDR196C	CAB5	0.454128	0.415033	0.437908	0.432238	0.536924	0.484359	0.0711535	0.00632795	0.0157309	0	0.0340684	0.566645	0.474684	0.577465	0.553435	0.49501	0.449499	0	0.054256	0.98206
YDR197W	CBS2	0.409594	0.463115	0.539286	0.437853	0.5311	0.529781	0.0187866	0.450208	0.411691	0.163555	0.253374	0.322847	0.455621	0.559748	0.535055	0.456604	0.593909	0.427525	0.569279	0.408315
YDR201W	SPC19	0.576159	0.521605	0.552469	0.492274	0.520309	0.5	0.0187866	0.614067	0.174736	0.856738	0.553569	1	0.563025	0.538462	0.545685	0.509485	0.223029	0.551932	0.243959	0.907756
YDR202C	RAV2	0.444015	0.410042	0.429293	0.477551	0.473451	0.473068	0.213239	0.0115546	0.18285	0.54527	0.436387	0.48113	NA	NA	0.588235	0.532847	NA	NA	0.155853	0.760622
YDR204W	COQ4	0.466368	0.486111	0.470297	0.496689	0.466035	0.46875	0.485198	0.876994	0.645047	0.923544	0.206023	0.279088	NA	NA	NA	NA	NA	NA	NA	NA
YDR206W	EBS1	0.469101	0.54591	0.493431	0.516129	0.536204	0.518987	0.924425	0.016435	0.928982	0.826806	0.0554039	0.28868	0.494382	0.431818	0.348148	0.414634	1	0.559639	0.00974141	0.255444
YDR207C	UME6	0.460882	0.402418	0.421927	0.401429	0.487064	0.452774	0.164369	0	0.00592587	0	0.368741	0	0.471849	0.495043	0.486945	0.513122	0.0214919	0.829276	0.346001	0.311871
YDR208W	MSS4	0.549367	0.532374	0.490698	0.541096	0.558099	0.522604	0.162741	0.352594	0.865509	0.159334	0.0121155	0.108333	0.471589	0.489598	0.482541	0.512821	0.0214919	0.5742	0.129345	0.331985
YDR209C	YDR209C	0.516509	0.4942	0.51671	0.425743	0.519348	0.493606	0.741127	0.950826	0.755036	0.0143553	0.610338	0.936517	NA	NA	0.413793	0.641026	NA	NA	0.757399	0.333002
YDR211W	GCD6	0.444834	0.377919	0.516696	0.495726	0.467354	0.542373	0.0444654	0	0.653332	0.575994	0.108427	0.293218	0.448763	0.515078	0.497869	0.494958	0.0214919	0.680659	0.964181	0.90618
YDR212W	TCP1	0.499838	0.521078	0.486388	0.511055	0.479017	0.502793	1	0.0960774	0.260808	0.486221	0.0579893	0.913858	0.607143	0.636986	0.58159	0.618705	0.0627723	0.0846	0.0743753	0
YDR214W	AHA1	0.465047	0.454862	0.476556	0.447676	0.455195	0.45279	0	0	0.0667224	0	0	0	0.466667	0.454545	0.509434	0.486239	0.843199	0.769553	0.984602	0.947768
YDR219C	MFB1	0.47093	0.506494	0.551913	0.394558	0.484932	0.487013	1	0.58883	0.0110338	0.00540108	0.709117	0.780287	0.560137	0.497462	0.501801	0.539928	0.0514144	0.991305	0.977287	0.136126
YDR221W	GTB1	0.488439	0.443598	0.514116	0.391549	0.399775	0.449814	0.101021	0	0.598867	0	0	0.0266029	0.558273	0.476793	0.492244	0.519717	0	0.516169	0.855473	0.494443
YDR222W	YDR222W	0.527897	0.458696	0.486784	0.623711	0.514377	0.544444	0.44188	0.204244	0.745379	0.00540108	0.789819	0.452996	0.489237	0.5	0.515354	0.515406	0.857596	1	0.727945	0.713929
YDR224C	HTB1	0.489701	0.510984	0.498808	0.505228	0.50815	0.480103	0.433959	0.429606	0.972275	0.68681	0.394584	0.0465292	0.502212	0.552511	0.436728	0.483918	0.993565	0.140227	0.0175345	0.710177
YDR225W	HTA1	0.491917	0.471192	0.473977	0.463301	0.459213	0.463185	0.494226	0.00632795	0	0	0	0	0.429412	0.46087	0.529968	0.486486	0.270934	0.683108	0.569279	0.858007
YDR226W	ADK1	0.506113	0.517613	0.505463	0.517941	0.48016	0.514258	0.712562	0.15643	0.74655	0.224863	0.0861688	0.416362	0.503597	0.487273	0.505435	0.533333	1	0.911129	0.956153	0.480991
YDR228C	PCF11	0.46875	0.547619	0.528302	0.635135	0.424149	0.522267	0.459095	0.132667	0.688703	0.116465	0.630867	0.703166	0.53074	0.548246	0.487478	0.512535	0.270934	0.0951085	0.706297	0.700721
YDR229W	IVY1	0.579176	0.495816	0.528662	0.548246	0.441496	0.513433	0	0.938176	0.391497	0.0621733	0	0.691984	0.489726	0.483264	0.469714	0.492386	0.845493	0.707544	0.261146	0.882119
YDR231C	COX20	0.508217	0.54351	0.558497	0.555556	0.601349	0.592126	0.711928	0.016435	0	0	0	0	0.473146	0.474138	0.492806	0.469203	0.611749	0.652614	0.901553	0.415973
YDR232W	HEM1	0.53486	0.537886	0.540579	0.497669	0.555666	0.517995	0.0105013	0.00632795	0.00592587	0.926355	0.00451416	0.522096	0.449921	0.443864	0.480214	0.46614	0	0	0.306483	0.0401165
YDR233C	RTN1	0.505797	0.502006	0.500538	0.514614	0.507789	0.505115	0.413342	0.849915	0.974431	0.0180976	0.230246	0.565944	0.540373	0.534161	0.522843	0.465241	0.666635	0.728281	0.82517	0.649188
YDR234W	LYS4	0.508209	0.497358	0.485244	0.441648	0.538922	0.501348	0.743785	0.951128	0.480266	0.0480241	0.657399	0.782645	0.513843	0.493506	0.511494	0.489716	0.74123	0.952702	0.933443	0.61482
YDR235W	PRP42	0.387534	0.512941	0.562637	0.386243	0.551111	0.531969	0.33848	0.764293	0.114218	1	0.951816	1	0.493056	0.495935	0.549356	0.411483	0.99294	1	0.415877	0.0704409
YDR236C	FMN1	0.438202	0.522463	0.509934	0.456338	0.471296	0.464935	0.0148747	0.503182	0.814665	0.0937147	0.132295	0.14027	0.463415	0.474777	0.50722	0.49543	0.429727	0.652272	0.922952	0.929009
YDR237W	MRPL7	0.49359	0.459016	0.451872	0.431325	0.444712	0.450135	0.91408	0.239501	0.219818	0.0219011	0.0947115	0.189184	0.5375	0.535714	0.516667	0.521127	0.833892	0.824727	0.933481	0.870048
YDR238C	SEC26	0.500735	0.493836	0.497925	0.465672	0.512623	0.491585	0.976328	0.803785	0.958531	0.0449549	0.440121	0.70423	0.534591	0.509434	0.503906	0.508403	0.732903	0.984609	0.991253	0.946074
YDR240C	SNU56	0.496933	0.444934	0.608696	NA	NA	NA	0.938263	1	0.292383	NA	NA	NA	0.463576	0.434426	0.492647	0.538462	0.579996	0.746539	0.940708	0.505739
YDR244W	PEX5	0.373188	0.477997	0.469565	0.471744	0.479576	0.482955	0	0.321578	0	0.262739	0.348683	0.497607	0.478469	0.489071	0.481638	0.5243	0.715574	0.85028	0.645211	0.4822
YDR245W	MNN10	0.514941	0.48533	0.492694	0.540574	0.512218	0.520516	0.368683	0.458051	0.751075	0.00540108	0.414817	0.215731	0.516997	0.496263	0.464932	0.468687	0.714612	0.974385	0.172053	0.201281
YDR246W	TRS23	0.423423	0.460581	0.474328	0.427692	0.403769	0.432432	0.0148747	0.237394	0.526368	0.00540108	0	0.0054528	0.47432	0.482877	0.549565	0.418048	0.700786	0.824727	0.0966675	0
YDR247W	VHS1	0.43125	0.517778	0.542773	0.539394	0.528689	0.580153	0.175184	0.220147	0.401744	0.174095	0.375635	0.0102997	0.456397	0.513369	0.465989	0.472094	0.0116325	0.568799	0.0175345	0.0512979
YDR248C	YDR248C	0.495114	0.514815	0.516605	0.5	0.451524	0.480226	0.97285	0.84282	0.813972	1	0.171318	0.691984	NA	NA	NA	NA	NA	NA	NA	NA
YDR251W	PAM1	0.520919	0.511733	0.500473	0.518128	0.506924	0.486252	0.164369	0.529139	0.819866	0.315989	0.738575	0.502938	0.488294	0.463235	0.498747	0.532338	0.90284	0.567657	1	0.486031
YDR254W	CHL4	0.474286	0.522388	0.520408	0.518519	0.509804	0.49359	0.927976	0.229172	0.529599	0.434739	0.803049	0.99624	0.501718	0.490706	0.521628	0.483607	1	0.953836	0.706297	0.825978
YDR255C	RMD5	0.405	0.373362	0.565749	0.474576	0.505348	0.44685	0.646194	0.884177	0.0572422	0.459257	0.649633	0.0333208	0.524752	0.446927	0.484177	0.496622	0.80843	0.485012	0.834791	0.999427
YDR257C	RKM4	0.523511	0.450331	0.604167	0.471831	0.509709	0.484076	0.980042	0.497939	0	0.377236	1	0.474355	0.514228	0.48995	0.507389	0.508431	0.701512	0.808129	0.868698	0.836257
YDR258C	HSP78	0.530201	0.489018	0.500933	0.503081	0.502347	0.518952	0.0953762	0.637968	0.989503	0.897419	0.914566	0.206436	0.498818	0.483333	0.454148	0.465217	1	0.859853	0.434556	0.612191
YDR259C	YAP6	0.443511	0.477488	0.485277	0.52376	0.434874	0.428051	0	0.400762	0.609069	0.295023	0	0	0.487117	0.496552	0.532394	0.491424	0.763949	0.962453	0.178262	0.81026
YDR260C	SWM1	0.576923	0.6	0.56338	0.444444	0.574257	0.554217	0.560035	0.319892	0.58969	0.570089	0.338486	0.568734	0.510563	0.510331	0.564	0.518652	0.849869	0.857563	0	0.607512
YDR261C	EXG2	0.539374	0.507571	0.513118	0.552239	0.521575	0.536999	0	0.742761	0.510684	0	0.0982558	0	0.483755	0.527897	0.425876	0.473558	0.845748	0.689464	0.0247282	0.590322
YDR262W	YDR262W	0.641469	0.627854	0.603261	0.629487	0.672069	0.658385	0	0	0	0	0	0	0.623124	0.658635	0.630556	0.654524	0.596106	0.0128536	0.562531	0
YDR264C	AKR1	0.511879	0.519101	0.549451	0.537964	0.519263	0.522581	0.816821	0.64858	0.0698079	0.152262	0.576647	0.428279	0.461663	0.492605	0.498341	0.526355	0.0116325	0.80581	0.962863	0.0459238
YDR265W	PEX10	0.471042	0.5	0.556886	0.468468	0.5	0.432432	0.973934	0.968976	0.46432	0.47126	1	0.0228555	0.509091	0.564103	0.524324	0.595745	0.993409	0.493305	0.818095	0.0938589
YDR266C	HEL2	0.478571	0.506494	0.525806	0.479381	0.571429	0.407143	0.655516	0.961	0.625249	0.907557	0.683892	0.678254	0.4	0.333333	0.4	0.555556	0.542889	0.198222	0.349104	0.707043
YDR267C	CIA1	0.526559	0.539583	0.45814	0.442935	0.483801	0.438095	0.51458	0.257139	0.240851	0.0780931	0.684315	0.177275	0.470588	0.476038	0.467014	0.500949	0.549567	0.690183	0.347334	0.992765
YDR268W	MSW1	0.463054	0.443299	0.44385	0.496894	0.489796	0.465116	0.525987	0.400762	0.159939	0.788002	0.775298	0.657469	0.470588	0.476038	0.467014	0.500949	0.585677	0.683108	0.343978	0.994106
YDR270W	CCC2	0.452471	0.468208	0.475524	0.428937	0.538867	0.464334	0.816821	0.513274	0.18105	0	0.0964355	0.126923	0.529018	0.510843	0.496136	0.5	0.540665	0.847516	0.952521	1
YDR272W	GLO2	0.50297	0.549495	0.46601	0.505384	0.518976	0.502668	0.933678	0.0115546	0.100703	0.740633	0.0749356	0.890391	0.503597	0.503356	0.548263	0.588235	1	1	0.404156	0.0512979
YDR274C	YDR274C	0.392308	0.3	0.301471	NA	NA	NA	0.0379473	0	0	NA	NA	NA	0.495171	0.509874	0.505542	0.537002	0.923148	0.785175	0.866505	0.0106446
YDR275W	BSC2	0.406593	0.473684	0.494737	0.426471	0.502242	0.381503	0.194928	0.845378	0.985069	0.0957876	1	0	0.482759	0.439024	0.543689	0.489899	0.983641	0.786916	0.518592	0.960177
YDR276C	PMP3	0.521838	0.514032	0.54826	0.511869	0.52664	0.520993	0.0953762	0.247847	0	0.260153	0	0.0433261	0.466027	0.44081	0.457225	0.439054	0.0835868	0	0	0
YDR277C	MTH1	0.497382	0.476965	0.557377	0.483533	0.502101	0.485294	0.743461	0.644303	0.35319	0.601575	0.983464	0.728406	0.438112	0.45182	0.47395	0.48629	0	0.163468	0.258453	0.657799
YDR279W	RNH202	0.474074	0.49635	0.571429	0.433735	0.520231	0.465686	0.965541	0.928221	0.0602615	0.740726	0.602704	0.796697	0.569444	0.426357	0.466102	0.446009	0.394016	0.299582	0.578807	0.347159
YDR280W	RRP45	0.491379	0.471264	0.390805	0.581395	0.41	0.578313	0.981096	0.827091	0.134627	0.290824	0.196649	0.372133	0.459649	0.445312	0.511905	0.485488	0.503828	0.327526	0.848378	0.838067
YDR284C	DPP1	0.488909	0.488085	0.51904	0.516318	0.538193	0.509317	0.657215	0.653581	0.377468	0.273225	0	0.638657	0.485801	0.461628	0.494327	0.506808	0.669634	0.121383	0.883927	0.855409
YDR286C	YDR286C	0.459016	0.57971	0.517857	0.508065	0.522293	0.462963	1	0.209938	0.864964	0.919069	0.744427	0.648746	0.518182	0.512195	0.529248	0.512676	0.829593	0.98542	0.565674	0.855945
YDR287W	INM2	0.62268	0.52356	0.519504	0.470508	0.530635	0.554063	0	0.509999	0.707669	0.0727734	0.0313584	0	0.502825	0.460052	0.489827	0.510073	0.965058	0.159027	0.750304	0.763835
YDR288W	NSE3	0.489157	0.5	0.571992	0.518307	0.506881	0.506192	0.825478	1	0.00592587	0.484944	0.807383	0.874862	0.474427	0.51453	0.516014	0.493947	0.545508	0.767729	0.687073	0.919494
YDR289C	RTT103	0.464183	0.512635	0.520958	0.477273	0.5	0.533835	0.663726	0.807311	0.519849	0.632745	1	0.460548	NA	NA	NA	NA	NA	NA	NA	NA
YDR291W	HRQ1	0.496774	0.515038	0.457692	NA	NA	NA	0.851784	0.602011	0.553471	NA	NA	NA	NA	NA	NA	NA	NA	NA	NA	NA
YDR292C	SRP101	0.510539	0.41963	0.411765	0.438217	0.423935	0.458874	0.729543	0	0	0	0	0.0841639	0.503175	0.466205	0.512696	0.43894	0.96382	0.37132	0.748828	0
YDR293C	SSD1	0.473434	0.492729	0.470908	0.508424	0.471421	0.496966	0.0507181	0.715131	0.0110338	0.547129	0.00451416	0.860074	0.297297	0.32	NA	NA	0.0116325	0.121383	NA	NA
YDR294C	DPL1	0.460232	0.490449	0.489406	0.468448	0.416535	0.462136	0	0.568465	0.530919	0.00540108	0	0	0.493671	0.448052	0.454545	0.498084	0.939774	0.748575	0.430206	0.991759
YDR295C	HDA2	0.509569	0.53617	0.462287	0.574468	0.443936	0.562827	0.973663	0.674992	0.450946	0.733636	0.00856284	0.917163	0.479482	0.477169	0.466572	0.511989	0.715164	0.659839	0.278811	0.771767
YDR296W	MHR1	0.495133	0.543066	0.539563	0.481403	0.54251	0.540077	0.839619	0.0115546	0.0324485	0.251123	0	0	0.495935	0.465066	0.482219	0.504895	0.954667	0.388795	0.648352	0.911783
YDR297W	SUR2	0.47703	0.446686	0.52599	0.45607	0.460912	0.408555	0.146157	0	0.129595	0	0	0	0.464072	0.503247	0.52549	0.524046	0.125434	0.981754	0.261146	0.293109
YDR298C	ATP5	0.469304	0.489254	0.501332	0.473666	0.505929	0.47979	0.00570991	0.493679	0.968223	0	0.471601	0.0228555	0.532158	0.54918	0.512883	0.505632	0.221361	0.0128536	0.586848	0.855945
YDR299W	BFR2	0.516779	0.547945	0.622449	NA	NA	NA	1	0.997568	0.18285	NA	NA	NA	0.481508	0.546915	0.539628	0.541911	0.412954	0.0237398	0	0
YDR300C	PRO1	0.529412	0.48951	0.512821	NA	NA	NA	0.626238	0.927771	0.890333	NA	NA	NA	0.525246	0.493762	0.492243	0.512361	0.219228	0.849654	0.736397	0.541897
YDR301W	CFT1	0.498592	0.472924	0.502551	NA	NA	NA	0.350745	0.651585	0.75891	NA	NA	NA	0.525246	0.493762	0.492243	0.512361	0.186726	0.856591	0.764038	0.556468
YDR302W	GPI11	0.504762	0.523132	0.523466	0.478134	0.43662	0.384342	0.952253	0.674992	0.652084	0.632745	0.022165	0	NA	NA	NA	NA	NA	NA	NA	NA
YDR303C	RSC3	0.554348	0.448485	0.433333	0.480263	0.541899	0.465753	0.325874	0.63564	0.835809	0.338243	0.465412	1	0.54023	0.520588	0.517413	0.520408	0.424303	0.754025	0.802178	0.760622
YDR304C	CPR5	0.532584	0.530046	0.484621	0.486077	0.494878	0.49456	0.056823	0.0984721	0.442426	0.381253	0.77709	0.803205	0.565934	0.544218	0.611285	0.588921	0.294028	0.640357	0	0.0190217
YDR305C	YDR305C	0.394958	0.358871	0.510373	0.433437	0.430769	0.464744	0	0.0115546	0.838471	0.0592843	0.0340684	0.428279	0.537604	0.487013	0.390152	0.385113	0.446666	0.877476	0	0
YDR306C	YDR306C	0.53697	0.426117	0.525907	0.412955	0.451988	0.483279	0.101021	0	0.339851	0	0.00856284	0.498464	0.511713	0.490282	0.489636	0.50422	0.473318	0.581895	0.432878	0.826425
YDR307W	PMT7	0.440789	0.404878	0.562642	0.521583	0.434426	0.532319	0.0762602	0	0.0922482	0.586579	0	0.254227	0.484121	0.496965	0.472336	0.469265	0.557816	0.948247	0.0876727	0.0459238
YDR308C	SRB7	0.430769	0.426667	0.479592	0.538462	0.554745	0.4375	0.521358	0.451014	0.89112	0.664333	0.392295	0.474355	0.522388	0.496241	0.43125	0.458537	0.454279	0.987234	0.343978	0.344429
YDR309C	GIC2	0.392857	0.531073	0.520833	0.476852	0.401099	0.554404	0.743461	1	0.739939	0.960186	0.0471902	0.477756	NA	NA	NA	NA	NA	NA	NA	NA
YDR310C	SUM1	0.497232	0.547419	0.515789	0.526163	0.457431	0.52431	0.810716	0.457046	0.365055	0.0219011	0.158415	0.314515	0.523438	0.427419	0.574713	0.449495	0.880545	0.377794	0.219909	0.447535
YDR311W	TFB1	0.492901	0.439331	0.462719	0.537037	0.495951	0.490323	0.929799	0.184571	0.605014	0.834558	0.700441	0.872487	0.523438	0.427419	0.574713	0.449495	0.879978	0.393429	0.228121	0.474094
YDR313C	PIB1	0.370229	0.426415	0.466443	0.424419	0.446228	0.464286	0	0.174222	0.563515	0	0.0284207	0.287099	0.502564	0.467757	0.501326	0.492518	0.964908	0.170024	0.974568	0.821164
YDR318W	MCM21	0.507246	0.595238	0.448276	0.534783	0.421525	0.385593	0.373721	0.144243	0.193605	0.602849	0.102407	0	0.536797	0.446809	0.469697	0.45768	0.489259	0.676265	0.546757	0.409206
YDR319C	YFT2	0.49	0.526786	0.557522	0.491429	0.538835	0.393617	0.976328	0.786573	0.460383	0.928809	0.462733	0.0399799	NA	NA	NA	NA	NA	NA	NA	NA
YDR320C	SWA2	0.511905	0.488818	0.409214	0.520325	0.495495	0.431174	0.793624	0.87433	0	0.540448	0.926339	0.0054528	NA	NA	NA	NA	NA	NA	NA	NA
YDR321W	ASP1	0.468852	0.549719	0.450271	0.470085	0.539216	0.422111	0.294001	0.0840722	0.0810668	0.97351	0.888793	0.494588	NA	NA	NA	NA	NA	NA	NA	NA
YDR322W	MRPL35	0.483589	0.509128	0.498978	0.475083	0.497981	0.459662	0.701321	0.857881	0.989503	0.395429	0.98133	0.159664	0.434211	0.564565	0.504119	0.478261	0.0627723	0.144036	0.927629	0.605769
YDR324C	UTP4	0.501706	0.453704	0.465217	NA	NA	NA	0.77002	0.19009	1	NA	NA	NA	0.494444	0.441341	0.472131	0.479592	0.969468	0.362528	0.647477	0.732852
YDR326C	YSP2	0.50156	0.485461	0.503196	0.492862	0.530324	0.508029	0.93542	0.721995	0.982167	0.762237	0.022165	0.734722	0.417722	0.4	0.469027	0.408759	0.464245	0.462057	0.824031	0.207584
YDR328C	SKP1	0.531392	0.549164	0.516846	0.557115	0.519247	0.53759	0.056823	0	0.428151	0	0.14719	0.0102997	0.538829	0.564661	0.526405	0.542079	0.909292	0.228135	0.387944	0.0607815
YDR329C	PEX3	0.518943	0.568664	0.555856	0.580469	0.502774	0.533432	0.362266	0	0	0	0.917553	0.0301317	0.468354	0.454012	0.549161	0.494019	0.43178	0.200738	0.0247282	0.906482
YDR330W	UBX5	0.528418	0.40591	0.463585	0.464476	0.45586	0.486461	0.178661	0	0.234814	0.0647853	0.00451416	0.61072	0.49422	0.43617	0.579256	0.491837	0.961869	0.200738	0.00974141	0.876264
YDR331W	GPI8	0.452471	0.450172	0.474747	0.459459	0.454294	0.538462	0.247942	0.21549	0.65531	0.359329	0.227225	0.487584	0.487884	0.506692	0.497738	0.508897	0.82337	0.940157	0.955682	0.838431
YDR333C	RQC1	0.556982	0.569787	0.544715	0.545455	0.536232	0.514831	0.0901611	0.016435	0.0363949	0.249698	0.890669	0.495241	0.581433	0.536955	0.52899	0.544038	0	0.0902036	0.125928	0
YDR334W	SWR1	0.459272	0.551205	0.542453	0.467593	0.46875	0.52973	0.2071	0.200654	0.290751	0.380074	0.609334	0.730116	0.579791	0.537248	0.526195	0.54186	0	0.0902036	0.143571	0.0106446
YDR335W	MSN5	0.502551	0.489311	0.490814	0.503731	0.535445	0.484064	0.553703	1	0.26404	0.502813	0.0446075	0.841756	0.6	0.545833	0.535411	0.513274	0.0214919	0.457404	0.517135	0.840145
YDR336W	MRX8	0.5	0.594059	0.494118	0.452055	0.485714	0.542169	0.97925	0.188317	0.933151	0.597373	0.889419	0.631281	0.532258	0.45	0.458333	0.548387	0.895003	0.781888	0.812615	0.776359
YDR337W	MRPS28	0.517483	0.518764	0.457529	0.511551	0.468293	0.40873	0.711039	0.644303	0.159939	0.741642	0.237187	0	0.439462	0.494186	0.506667	0.455172	0.292432	0.993793	0.957772	0.397836
YDR339C	FCF1	0.59388	0.51421	0.541291	0.547893	0.526929	0.489431	0	0.565679	0.0157309	0.0981925	0.337734	0.764937	0.50282	0.486855	0.489759	0.5	0.957	0.707544	0.725765	1
YDR341C	YDR341C	0.520247	0.513758	0.489875	0.487134	0.514639	0.51767	0.0927101	0.310909	0.497454	0.588272	0.402051	0.452416	0.546763	0.514493	0.499099	0.498227	0.384673	0.875002	1	0.986758
YDR345C	HXT3	0.467016	0.487485	0.428672	0.522025	0.520804	0.522467	0	0.0297494	0	0	0	0	0.429245	0.464052	0.524324	0.563981	0.204999	0.720007	0.810026	0.285802
YDR346C	SVF1	0.553999	0.506667	0.527621	0.526119	0.5348	0.518839	0	0.740905	0.0541137	0.10236	0	0.304441	0.4875	0.493261	0.491289	0.496552	0.853937	0.954729	0.880595	0.959935
YDR347W	MRP1	0.443499	0.488429	0.519308	0.478009	0.512821	0.563781	0	0.722363	0.536116	0.379072	0.57602	0.0054528	0.486804	0.495238	0.484979	0.48	0.87941	0.989169	0.802178	0.700721
YDR348C	PAL1	0.477635	0.493942	0.488043	0.476651	0.517908	0.526632	0.273707	0.860247	0.641513	0.230595	0.341236	0.187421	0.503294	0.505007	0.503619	0.506692	0.969468	0.927674	0.947545	0.851887
YDR349C	YPS7	0.520352	0.534937	0.494592	0.446834	0.515087	0.493341	0.196374	0.016435	0.840595	0	0.347328	0.741149	0.560166	0.577114	0.578591	0.494396	0.0571421	0.0327676	0	0.919494
YDR352W	YPQ2	0.597984	0.424102	0.493603	0.447761	0.512123	0.446797	0	0	0.746874	0	0.457356	0	0.55857	0.480156	0.511247	0.532097	0	0.444356	0.623265	0.02669
YDR353W	TRR1	0.45952	0.485817	0.494247	0.503863	0.487765	0.494723	0.00570991	0.404723	0.801997	0.837586	0.355242	0.794426	0.43135	0.491935	0.425667	0.45515	0	0.877476	0	0.0401165
YDR354W	TRP4	0.556384	0.57473	0.486207	0.494247	0.467559	0.490652	0	0	0.408558	0.76521	0	0.611321	0.502247	0.524079	0.506944	0.498771	0.978883	0.49155	0.938487	1
YDR356W	SPC110	0.457792	0.475207	0.496479	0.502392	0.552419	0.564232	1	0.549253	0.636626	0.701393	0.78684	0.430413	0.513514	0.552817	0.52	0.467033	0.84333	0.309207	0.760362	0.53304
YDR357C	CNL1	0.462687	0.529412	0.488372	0.492063	0.324074	0.560606	0.791093	0.909552	1	1	0.00451416	0.593693	0.544118	0.56	0.540698	0.52514	0.810853	0.606733	0.627268	0.810494
YDR358W	GGA1	0.456522	0.605096	0.448763	0.425134	0.430464	0.36703	0.246759	0	0.214337	0	0	0	0.57346	0.593607	0.566766	0.570533	0.177955	0.0327676	0.054256	0.0805733
YDR359C	EAF1	0.410835	0.502577	0.485149	0.430421	0.551601	0.503906	0	1	0.664873	0.697412	0.813125	0.960777	0.504854	0.503067	0.508	0.540837	0.912257	0.967049	0.845318	0.0752458
YDR361C	BCP1	0.470046	0.458333	0.525292	0.523438	0.480176	0.546512	0.62047	0.38656	0.681091	0.823484	0.71048	0.42087	0.536703	0.575221	0.545153	0.574194	0.363516	0	0.00974141	0
YDR362C	TFC6	0.574219	0.458042	0.533898	0.538462	0.536066	0.507605	0.148305	0.515395	0.551318	0.152262	0.165604	0.890391	0.511765	0.473684	0.44958	0.534979	0.94978	0.847516	0.40827	0.579486
YDR363W	ESC2	0.554286	0.414474	0.461078	NA	NA	NA	0.860063	0.956976	1	NA	NA	NA	0.511765	0.473684	0.44958	0.534979	0.947102	0.825808	0.379455	0.612191
YDR363W-A	SEM1	0.510448	0.521127	0.506108	0.470922	0.489605	0.478693	0.781591	0.52583	0.921315	0.273225	0.683892	0.472704	0.517209	0.51895	0.511471	0.523148	0.557816	0.529905	0.664659	0.272729
YDR364C	CDC40	0.529412	0.513158	0.496644	0.487179	0.548387	0.391753	1	1	1	0.745254	0.867521	0.74522	NA	NA	0.479167	0.490909	NA	NA	1	1
YDR365C	ESF1	0.494071	0.433198	0.539095	NA	NA	NA	0.671321	0.571467	0.553471	NA	NA	NA	NA	NA	NA	NA	NA	NA	NA	NA
YDR367W	KEI1	0.495902	0.441441	0.529954	0.406667	0.511719	0.482517	0.996695	0.257139	0.65531	0.104816	0.856717	0.876429	NA	NA	NA	NA	NA	NA	NA	NA
YDR368W	YPR1	0.506795	0.534642	0.542373	0.518826	0.521585	0.511009	0.61088	0.00632795	0	0.0647853	0.00856284	0.327099	0.511828	0.450801	0.434229	0.432215	0.830945	0.210816	0	0
YDR372C	VPS74	0.516527	0.484248	0.512653	0.51356	0.485252	0.482486	0.271337	0.381995	0.391497	0.44622	0.295042	0.315976	0.528736	0.492424	0.433333	0.524096	0.704453	0.98633	0.250834	0.825323
YDR373W	FRQ1	0.473958	0.555556	0.451282	0.462555	0.508418	0.429907	0.705172	0.286495	0.394329	0.468638	0.911816	0.131079	0.602151	0.477612	0.472973	0.508197	0.221361	0.954729	0.889691	1
YDR374W-A	WIP1	0.5	0.620321	0.603865	0.607843	0.560811	0.475248	1	0.00632795	0.0157309	0.0100277	0.114613	0.71977	0.512448	0.496842	0.528117	0.532279	0.846628	0.993948	0.334861	0.239074
YDR375C	BCS1	0.495495	0.480836	0.449799	0.490775	0.537037	0.571429	0.833378	0.664174	0.312094	0.693997	0.439743	0.052695	NA	NA	NA	NA	NA	NA	NA	NA
YDR376W	ARH1	0.443983	0.460854	0.45488	0.513667	0.5	0.397698	0.205213	0.0658319	0.170688	0.619815	1	0	0.517241	0.591837	0.411765	0.54023	0.983641	0.595888	0.375044	0.805141
YDR377W	ATP17	0.519708	0.512533	0.449327	0.478174	0.504215	0.491809	0.324421	0.563585	0	0.038624	0.766876	0.603653	0.55058	0.569472	0.520047	0.491368	0.0787431	0	0.553878	0.838431
YDR378C	LSM6	0.538156	0.578182	0.530378	0.513901	0.551982	0.514718	0.0346254	0	0.158017	0.541602	0	0.531688	0.464336	0.528736	0.439801	0.483932	0.230727	0.376131	0	0.597651
YDR379W	RGA2	0.47449	0.415042	0.472289	0.488774	0.436333	0.475709	0.562797	0.893558	0.502679	0.884754	0.00451416	0.795184	0.464336	0.528736	0.439801	0.483932	0.254903	0.362528	0	0.602496
YDR379C-A	SDH6	0.421769	0.486842	0.535088	0.466667	0.5625	0.561453	0.162741	0.860247	0.684104	0.366798	0.022165	0.0615459	0.480916	0.520942	0.503906	0.493409	0.74745	0.728281	0.952286	0.920843
YDR380W	ARO10	0.37247	0.424125	0.412955	0.514742	0.516844	0.525996	0.0346254	0.0658319	0.0602615	0	0	0	0.516539	0.520325	0.462	0.493562	0.768854	0.751307	0.320594	0.907085
YDR381W	YRA1	0.512981	0.539493	0.499197	0.525135	0.482563	0.506256	0.621265	0.0256013	1	0.261229	0.348683	0.83411	0.527701	0.48	0.480278	0.48072	0.433562	0.635134	0.51582	0.583727
YDR382W	RPP2B	0.480335	0.4724	0.492385	0.493552	0.504427	0.513194	0.00570991	0	0.408558	0.721442	0.715303	0.306948	0.508591	0.462963	0.516791	0.530189	0.892987	0.52167	0.707018	0.404624
YDR383C	NKP1	0.540687	0.562368	0.5	0.560302	0.519824	0.489426	0.15032	0.0492986	0.855367	0.139664	0.499428	0.416362	0.493298	0.488834	0.493151	0.508026	0.899973	0.808129	0.85508	0.828163
YDR384C	ATO3	0.593407	0.580645	0.478261	NA	NA	NA	0.221764	0.309177	0.847316	NA	NA	NA	0.464419	0.351974	0.480154	0.515584	0.568203	0	0.586043	0.714118
YDR387C	CIN10	0.513393	0.523109	0.466019	0.53055	0.529475	0.512852	0.786484	0.530481	0.362023	0.153827	0.141416	0.705376	0.462857	0.502276	0.500879	0.470307	0.211083	0.98633	0.997906	0.220531
YDR388W	RVS167	0.4441	0.494677	0.483625	0.472833	0.464512	0.464676	0	0.754053	0.191761	0.00540108	0	0	0.467803	0.5	0.508918	0.482234	0.416169	1	0.845318	0.604013
YDR389W	SAC7	0.506098	0.497076	0.497623	0.426301	0.42067	0.47793	0.749864	0.947535	0.549406	0.0100277	0.0121155	0.344824	0.463315	0.52611	0.49026	0.513369	0.205968	0.412405	0.810506	0.694396
YDR390C	UBA2	0.479381	0.483395	0.480249	0.515152	0.518974	0.557508	0.469102	0.576647	0.355706	0.759115	0.785103	0.187421	0.51763	0.5	0.549464	0.491103	0.655214	1	0.0308608	0.840145
YDR391C	YDR391C	0.402344	0.416568	0.430894	0.434783	0.422842	0.437102	0	0	0	0	0	0	0.401487	0.43662	0.459391	0.459948	0.0116325	0.203188	0.337381	0.335359
YDR392W	SPT3	0.455729	0.473684	0.434783	0.387707	0.507937	0.519916	0.203715	0.570548	0.0727498	0	0.835984	0.61072	0.411215	0.4	0.456954	0.456869	0.067872	0.0412683	0.357978	0.33793
YDR393W	SHE9	0.528509	0.441379	0.433809	0.438462	0.592014	0.534043	0.0684035	0.0492986	0.547484	0.038624	0	0.469256	0.51497	0.510345	0.477778	0.469072	0.911968	0.958989	0.764038	0.694889
YDR394W	RPT3	0.500452	0.509074	0.501333	0.498761	0.497512	0.481172	1	0.742761	0.968223	0.974379	0.941455	0.411545	0.528117	0.5	0.517422	0.521429	0.557816	1	0.70536	0.6384
YDR395W	SXM1	0.500552	0.4817	0.559232	0.522876	0.490028	0.457478	0.921049	0.139777	0.0110338	0.505081	0.801599	0.925341	NA	NA	NA	NA	NA	NA	NA	NA
YDR398W	UTP5	0.474138	0.424242	0.550725	NA	NA	NA	0.639722	0.100991	0.230717	NA	NA	NA	0.512518	0.576071	0.514898	0.545019	0.825603	0	0.600734	0.02669
YDR399W	HPT1	0.478723	0.490644	0.503937	0.478916	0.494475	0.489426	0.599747	0.86544	0.956032	0.653864	0.944053	0.860074	0.518519	0.481928	0.586207	0.495327	0.954667	0.951327	0.24602	1
YDR400W	URH1	0.288945	0.29471	0.323276	0.373089	0.332574	0.386139	0	0	0	0	0	0.0054528	0.318681	0.371795	0.275229	0.355932	0	0.144036	0	0.0190217
YDR404C	RPB7	0.497653	0.535032	0.487091	0.495987	0.512887	0.466238	0.983466	0.221314	0.730711	0.91421	0.639171	0.225016	0.525843	0.52	0.532895	0.564063	0.609789	0.73338	0.334861	0.0106446
YDR405W	MRP20	0.446629	0.521452	0.5	0.464646	0.495751	0.473354	0.148305	0.708439	1	0.428486	0.972555	0.587628	0.525843	0.52	0.532895	0.564063	0.621755	0.688282	0.377041	0.0106446
YDR408C	ADE8	0.504762	0.505624	0.51424	0.497012	0.527534	0.501075	0.839619	0.821899	0.404516	0.947243	0.141416	0.957537	0.516736	0.512141	0.475676	0.482293	0.779413	0.865455	0.54865	0.691898
YDR410C	STE14	0.40678	0.483333	0.36	0.460317	0.467391	0.455882	0.384098	0.964885	0.0541137	0.781151	0.769469	0.70423	0.514851	0.480663	0.519868	0.489655	0.659419	0.587272	0.443284	0.74122
YDR411C	DFM1	0.488255	0.44331	0.449059	0.474474	0.483259	0.504425	0.559338	0	0	0.0143553	0.14719	0.805933	0.529268	0.482759	0.507764	0.515679	0.554254	0.7672	0.880707	0.751997
YDR414C	ERD1	0.557018	0.678832	0.615023	0.607595	0.531532	0.624204	0.909548	0.786047	0.728098	0.0352743	0.426165	0.0366435	0.355556	0.375	0.378109	0.506438	0.0214919	0.0237398	0.0175345	0.94898
YDR415C	YDR415C	0.564815	0.539308	0.506734	0.512077	0.444727	0.53092	0.00570991	0.17201	0.882556	0.721442	0.00856284	0.236458	0.532957	0.572327	0.516206	0.489893	0.397895	0	0.662536	0.817656
YDR419W	RAD30	0.545852	0.424107	0.610092	0.470769	0.406417	0.438486	0.911036	0.567539	0.0157309	0.615059	0.0156929	0.0188463	0.430894	0.49635	0.475891	0.490683	0.177955	0.968853	0.590782	0.865387
YDR422C	SIP1	0.599291	0.464435	0.515254	0.644172	0.524173	0.63871	0.00570991	0.828935	0.65531	0.0288841	0.975242	0.0054528	0.457746	0.557522	0.464945	0.453571	0.440752	0.32496	0.585985	0.401132
YDR427W	RPN9	0.483213	0.474684	0.457801	0.447205	0.444651	0.517089	0.536553	0.346254	0.0698079	0.00540108	0.00451416	0.5153	0.48	0.492063	0.513274	0.52459	0.932271	1	0.956153	0.865387
YDR428C	BNA7	0.483444	0.575658	0.503145	0.437838	0.484962	0.530928	0.735632	0.0338089	0.989503	0.197694	0.757075	0.649504	NA	NA	NA	NA	NA	NA	NA	NA
YDR429C	TIF35	0.482158	0.505032	0.519099	0.523573	0.459313	0.545045	0.454306	0.899215	0.407607	0.571624	0.180976	0.173187	0.464912	0.525	0.503876	0.571429	0.811046	0.914756	1	0.274576
YDR430C	CYM1	0.546341	0.481308	0.478723	0.49569	0.490347	0.487179	0.907179	0.828281	0.776509	0.977301	0.440121	0.922001	0.427807	0.466981	0.454545	0.512987	0.252615	0.668459	0.401366	0.885314
YDR432W	NPL3	0.514963	0.491306	0.490063	0.477419	0.494267	0.489258	0.322423	0.614067	0.552988	0.232536	0.778874	0.632074	0.439446	0.472603	0.470588	0.507277	0.202304	0.683108	0.451345	0.910448
YDR434W	GPI17	0.570201	0.504274	0.4875	0.485849	0.413174	0.457778	0.0444654	0.956976	0.831632	0.762237	0	0.173187	0.48723	0.521912	0.542813	0.521341	0.821986	0.620941	0.136329	0.599954
YDR435C	PPM1	0.463039	0.494222	0.477083	0.481186	0.528692	0.497758	0.0711535	0.860247	0.367872	0.281288	0.0524474	0.954061	0.47	0.44375	0.4375	0.486239	0.729714	0.466919	0.311637	0.906107
YDR436W	PPZ2	0.482558	0.42437	0.547085	0.534826	0.475	0.455285	1	0.18301	0.689633	0.366798	0.941455	0.0586716	0.48932	0.460154	0.496785	0.510569	0.845748	0.410291	0.950849	0.822779
YDR438W	THI74	0.533865	0.582938	0.487365	0.440758	0.485531	0.618421	0.37102	0.499928	0.418074	0.29171	0.459673	0.0586716	0.474026	0.504587	0.519544	0.482332	0.320066	0.937795	0.675948	0.708966
YDR439W	LRS4	0.643519	0.619718	0.535484	0.513966	0.559184	0.6	0.0735094	0.397377	1	0.698066	0.120636	0.14027	0.546512	0.545455	0.587065	0.596859	0.517	0.576691	0.0793494	0.0459238
YDR442W	YDR442W	0.455556	0.505882	0.591398	0.404959	0.413408	0.411765	0.657215	1	0.242289	0.153827	0.0524474	0.221444	0.480094	0.487912	0.502209	0.516432	0.72897	0.871268	0.990448	0.72111
YDR443C	SSN2	0.467181	0.496732	0.482143	0.374359	0.519149	0.455128	0.84458	0.786832	1	0.137739	0.749992	1	0.495088	0.530693	0.513798	0.466387	0.939548	0.450381	0.73945	0.308303
YDR444W	YDR444W	0.454369	0.412776	0.546237	0.530474	0.458333	0.455607	0.205213	0.00632795	0.19696	0.0100277	0.0340684	0.300045	0.470167	0.512761	0.486443	0.493088	0.489259	0.828364	0.802178	0.882119
YDR452W	PPN1	0.393939	0.453278	0.453032	0.463127	0.460317	0.462218	0	0.0598015	0.0245119	0.0703412	0.0189449	0.0555669	0.482759	0.528271	0.502212	0.505543	0.669634	0.462057	0.973496	0.922131
YDR454C	GUK1	0.468284	0.499313	0.493382	0.488158	0.460203	0.469333	0.0148747	0.998082	0.710512	0.569649	0	0.0841639	0.444444	0.472973	0.567686	0.547038	0.467401	0.822813	0.159793	0.347159
YDR456W	NHX1	0.51954	0.460993	0.567568	0.470526	0.504301	0.474903	0.584627	0.258833	0.00592587	0.175549	0.900715	0.33529	0.444444	0.472973	0.567686	0.547038	0.452899	0.80652	0.192709	0.379755
YDR458C	HEH2	0.445977	0.44389	0.523041	0.532151	0.504049	0.483731	0.113811	0.0984721	0.564204	0.454498	0.74658	0.572423	NA	NA	NA	NA	NA	NA	NA	NA
YDR459C	PFA5	0.373832	0.43617	0.36036	0.472222	0.537118	0.461538	0.0598586	0.424782	0.0157309	0.619256	0.499428	0.46831	0.50463	0.497354	0.546012	0.574074	0.994794	1	0.324714	0.0563977
YDR460W	TFB3	0.510917	0.375635	0.451429	0.419476	0.453441	0.521186	1	0	0.566722	0.025524	0.307651	0.710062	0.443182	0.52	0.484127	0.550388	0.662494	0.949114	0.927629	0.58258
YDR462W	MRPL28	0.496855	0.487805	0.363057	0.506173	0.594872	0.451429	1	0.919073	0.00592587	0.974379	0.0189449	0.411545	0.490566	0.457792	0.487985	0.500949	0.84277	0.0846	0.64509	0.997474
YDR463W	STP1	0.42692	0.47338	0.442591	0.432554	0.434441	0.462193	0	0.233773	0	0	0	0.0555669	0.541796	0.572848	0.52505	0.56	0.392022	0.0628784	0.546757	0.0607815
YDR465C	RMT2	0.507194	0.557432	0.489583	NA	NA	NA	0.62309	0.57731	0.89112	NA	NA	NA	0.514124	0.506494	0.49816	0.484456	0.813189	0.929388	0.9901	0.702199
YDR468C	TLG1	0.511236	0.578512	0.480315	0.474684	0.523585	0.542683	0.939416	0.252547	0.871503	0.760776	0.709117	0.525351	0.416667	0.346939	0.465909	0.559524	0.637397	0.241134	0.833259	0.621692
YDR469W	SDC1	0.547393	0.49835	0.558266	0.526971	0.457071	0.565891	0.13278	1	0.0895929	0.609325	0.191506	0.128871	NA	NA	NA	NA	NA	NA	NA	NA
YDR470C	UGO1	0.443038	0.498339	0.510417	0.458244	0.501786	0.488038	0.0901611	0.761302	0.401744	0.201512	0.977382	0.765988	0.504863	0.507981	0.504414	0.51808	0.918961	0.828208	0.900373	0.433258
YDR471W	RPL27B	0.562963	0.513514	0.415385	NA	NA	NA	0.779515	0.743422	1	NA	NA	NA	0.504863	0.507981	0.504414	0.51808	0.911678	0.831498	0.889691	0.425311
YDR472W	TRS31	0.428144	0.437318	0.477663	0.523013	0.509138	0.525974	0.0476231	0.0984721	0.677802	0.676709	0.854643	0.602315	0.483051	0.494505	0.507246	0.466102	0.857952	0.989169	0.959558	0.591416
YDR473C	PRP3	0.527273	0.568627	0.36	0.358209	0.596774	0.413793	0.845509	0.955987	0.217611	0.159334	0.124097	0.717398	0.534682	0.449275	0.546748	0.496212	0.686693	0.272762	0.146269	0.968587
YDR475C	JIP4	0.469303	0.536868	0.497018	0.474041	0.462928	0.488487	0.156566	0.045706	0.936383	0.165645	0.0189449	0.612993	0.511765	0.424581	0.56917	0.548523	0.939548	0.200738	0.0966675	0.406708
YDR476C	YDR476C	0.522222	0.503886	0.511082	0.51487	0.487558	0.493713	0.373721	0.955961	0.776509	0.540448	0.560366	0.83411	0.51577	0.511727	0.502222	0.473605	0.737854	0.859246	0.98295	0.43764
YDR477W	SNF1	0.494647	0.495778	0.516649	0.456929	0.523109	0.532902	0.878172	0.900581	0.530919	0.0566394	0.295042	0.123025	0.482759	0.541026	0.504	0.546493	0.734507	0.414594	0.95131	0.0656948
YDR478W	SNM1	0.508772	0.506757	0.427518	NA	NA	NA	0.870576	0.758216	0.228427	NA	NA	NA	0.485507	0.497817	0.558511	0.502591	0.848253	1	0.105917	0.989869
YDR479C	PEX29	0.449219	0.579661	0.469178	0.516129	0.497917	0.518764	0.158606	0.0720184	0.295448	0.654588	0.996759	0.667491	0.487097	0.496296	0.531335	0.416244	0.894316	1	0.513422	0
YDR480W	DIG2	0.5	0.457143	0.460733	0.395062	0.413655	0.508333	1	0.657315	0.553471	0	0.0253655	0.918029	0.487097	0.496296	0.531335	0.416244	0.892987	1	0.534535	0.0106446
YDR481C	PHO8	0.541231	0.551418	0.520873	0.553435	0.496663	0.551141	0	0	0.239245	0	0.743628	0	0.548223	0.532738	0.524731	0.523504	0.257383	0.524386	0.566052	0.641173
YDR482C	CWC21	0.52451	0.531646	0.517483	0.481481	0.511312	0.5	0.729543	0.66052	0.880357	0.782474	0.90464	1	0.531664	0.446667	0.518587	0.477022	0.372365	0.0684265	0.54264	0.411668
YDR483W	KRE2	0.479983	0.46061	0.455637	0.456717	0.474187	0.468903	0	0	0	0	0	0	0.513292	0.457014	0.497829	0.495652	0.843057	0.246259	0.970931	0.936714
YDR486C	VPS60	0.41206	0.513514	0.456376	0.521472	0.434659	0.476923	0.0657092	0.905449	0.537103	0.6804	0.0524474	0.656466	0.633663	0.432692	0.515337	0.459627	0.158936	0.6271	0.860017	0.599183
YDR487C	RIB3	0.541623	0.549889	0.497156	0.554348	0.582078	0.560477	0	0	0.912069	0.0100277	0	0	0.567532	0.499318	0.545635	0.520958	0	1	0.0247282	0.4822
YDR488C	PAC11	0.539112	0.513761	0.496957	0.424754	0.456364	0.469722	0.106126	0.637968	0.933151	0.00540108	0.0964355	0.265428	0.486356	0.498538	0.537778	0.541858	0.806318	0.990276	0.0743753	0.0459238
YDR489W	SLD5	0.416667	0.522059	0.615385	0.57037	0.506024	0.586207	0.0816751	0.880575	0.265314	0.919156	0.625367	0.678254	0.513289	0.50165	0.504292	0.508386	0.790453	1	0.931293	0.83051
YDR490C	PKH1	0.415459	0.449612	0.476096	0.450284	0.448625	0.457903	0.142006	0.818951	0.792757	0.0703412	0.022165	0.241503	0.535248	0.535714	0.516923	0.512859	0.436219	0.442463	0.720213	0.778234
YDR492W	IZH1	0.4653	0.456693	0.478261	0.473118	0.523973	0.520572	0.184361	0.178722	0.439468	0.377236	0.439743	0.538201	0.476562	0.516556	0.522843	0.493023	0.872604	0.926693	0.810973	0.978691
YDR493W	MZM1	0.5125	0.4625	0.557143	0.507246	0.569444	0.466667	0.97925	0.764293	0.642527	1	0.447105	0.846244	NA	NA	NA	NA	NA	NA	NA	NA
YDR494W	RSM28	0.513619	0.454188	0.436893	0.451957	0.497955	0.514103	0.662765	0.0562042	0	0.0219011	0.957884	0.618068	0.484314	0.441805	0.503487	0.489848	0.76666	0.10559	0.957325	0.823931
YDR496C	PUF6	0.573171	0.478571	0.490617	NA	NA	NA	0.949111	0.84625	0.166554	NA	NA	NA	0.555556	0.514286	0.514735	0.515686	0.109558	0.805099	0.757743	0.781082
YDR497C	ITR1	0.376719	0.405254	0.3804	0.414016	0.433534	0.421747	0	0	0	0	0	0	0.516218	0.513288	0.486293	0.512897	0.520211	0.635134	0.553878	0.608
YDR498C	SEC20	0.47973	0.503916	0.499287	0.529221	0.410832	0.518456	0.48609	0.943379	0.997283	0.309349	0	0.58875	0.526682	0.537433	0.496032	0.548077	0.545364	0.420845	0.950148	0.0607815
YDR500C	RPL37B	0.668874	0.599034	0.679825	NA	NA	NA	0.0816751	0.277225	0.0201388	NA	NA	NA	0.571569	0.570903	0.567715	0.562584	0	0	0	0
YDR502C	SAM2	0.551887	0.554987	0.539089	0.561099	0.565326	0.554971	0	0	0	0	0	0	0.471125	0.454248	0.474654	0.506024	0.608086	0.344412	0.608486	0.936714
YDR503C	LPP1	0.552239	0.446667	0.489177	0.558594	0.611722	0.509653	0.221764	0.186385	0.844287	0.20634	0	0.890391	0.542857	0.685714	0.660465	0.574899	0.537429	0	0	0.0896283
YDR505C	PSP1	0.485714	0.472103	0.410628	0.420721	0.461323	0.417495	0.517017	1	1	0.175549	0	0.0148178	0.558524	0.538841	0.536282	0.532411	0.0116325	0.167208	0.0247282	0.107786
YDR507C	GIN4	0.548718	0.581633	0.471132	0.649842	0.476071	0.577273	0.0148747	0.0115546	0.257375	0.0449549	0.96331	0.0672593	0.595041	0.5	0.466165	0.593074	0.170362	0.602276	0.559601	0.0401165
YDR508C	GNP1	0.498045	0.468575	0.452589	NA	NA	NA	0.899323	0	0	NA	NA	NA	0.464789	0.444776	0.466828	0.502653	0.137189	0.0128536	0.0368092	0.955883
YDR510W	SMT3	0.479049	0.494633	0.487275	0.497238	0.500688	0.477092	0.209111	0.880454	0.501589	0.94915	0.996759	0.203289	0.467403	0.496305	0.531989	0.509939	0.0571421	0.91447	0	0.622882
YDR511W	SDH7	0.428571	0.444444	0.433333	0.382022	0.362791	0.4375	0.30079	0.532507	0.390277	0.00540108	0	0.340294	NA	NA	NA	NA	NA	NA	NA	NA
YDR513W	GRX2	0.444644	0.529714	0.487902	0.494075	0.504612	0.511108	0	0.00632795	0.444941	0.521821	0.577703	0.239976	NA	NA	NA	NA	NA	NA	NA	NA
YDR514C	YDR514C	0.486647	0.501362	0.549367	NA	NA	NA	0.797884	1	0.136825	NA	NA	NA	0.56962	0.448052	0.543307	0.587755	0.465826	0.553543	0.427266	0.0563977
YDR516C	EMI2	0.453515	0.46095	0.479381	0.476974	0.471622	0.447833	0.00570991	0.00632795	0.257375	0.0911625	0.0340684	0	0.57329	0.50566	0.497006	0.567251	0.0992817	0.962453	0.979586	0.02669
YDR517W	GRH1	0.439516	0.426471	0.438525	0.417857	0.451613	0.404255	0.180247	0.0720184	0.204436	0.0180976	0.238783	0	0.530466	0.530303	0.532026	0.537949	0.442616	0.478908	0.292242	0.186511
YDR518W	EUG1	0.435028	0.435294	0.390999	0.43311	0.448598	0.426174	0	0.00632795	0	0.00540108	0.0749356	0	0.449102	0.53871	0.543253	0.485804	0.277791	0.478908	0.422699	0.845775
YDR519W	FPR2	0.537634	0.674419	0.583333	0.561983	0.65035	0.5	0.743461	0.0115546	0.328437	0.401934	0	1	0.460411	0.540541	0.517937	0.546539	0.426382	0.470136	0.750914	0.268742
YDR524C	AGE1	0.309524	0.477366	0.598456	0.477833	0.482759	0.533597	0	0.573299	0.0403352	0.740633	0.708506	0.448585	NA	NA	NA	NA	NA	NA	NA	NA
YDR524C-B	YDR524C-B	0.505683	0.498414	0.506089	0.49216	0.502	0.492488	0.527321	0.919073	0.517536	0.344865	0.86842	0.414205	0.473568	0.520384	0.492487	0.509934	0.604367	0.737531	0.908047	0.859001
YDR527W	RBA50	0.515548	0.479532	0.505814	0.50996	0.535714	0.527897	0.669918	0.564523	0.893007	0.659125	0.457356	0.943995	0.471229	0.5	0.48079	0.477925	0.380531	1	0.521175	0.476848
YDR530C	APA2	0.646617	0.600363	0.591189	0.605153	0.67505	0.612569	0	0	0	0	0	0	0.493934	0.477459	0.530086	0.478261	0.915284	0.595888	0.334861	0.474135
YDR531W	CAB1	0.54	0.553957	0.54	0.536232	0.481283	0.469512	0.327139	0.220147	0.349694	0.578367	0.767405	0.653491	0.493934	0.477459	0.530086	0.478261	0.898632	0.62364	0.304583	0.487457
YDR533C	HSP31	0.683962	0.648179	0.638797	0.629882	0.640746	0.635913	0	0	0	0	0	0	0.575977	0.573432	0.589005	0.558539	0	0	0	0
YDR538W	PAD1	0.491803	0.529412	0.617284	0.673267	0.604478	0.5	1	0.836143	0.141806	0.00540108	0.0579893	1	0.424242	0.445652	0.473333	0.450292	0.440898	0.619723	0.82517	0.488877
YDR541C	YDR541C	0.591033	0.584759	0.633284	0.687708	0.627792	0.638158	0	0	0	0	0	0	0.504604	0.498155	0.58042	0.583554	0.939548	0.991146	0	0.0190217
YIL161W	YIL161W	0.43956	0.42	0.397727	0.458015	0.51634	0.514706	0.13278	0.315887	0.134627	0.878976	0.544794	0.672792	0.510169	0.500497	0.50821	0.559122	0.764502	1	0.820857	0.0106446
YIL158W	AIM20	0.553623	0.532258	0.583062	0.559727	0.542328	0.562914	0.128426	0.477907	0.0245119	0.111867	0.193193	0.0841639	NA	NA	0.545455	0.611111	NA	NA	0.885075	0.553629
YIL157C	COA1	0.541353	0.544444	0.496599	0.528061	0.563286	0.548713	0.158606	0.135069	0.960569	0.157623	0	0.0054528	0.528155	0.542199	0.527822	0.520767	0.529938	0.355857	0.423971	0.608
YIL156W-A	YIL156W-A	0.5	0.703704	0.699387	0.684332	0.681275	0.616129	0.741127	0	0	0	0	0	NA	NA	NA	NA	NA	NA	NA	NA
YIL156W	UBP7	0.530035	0.512712	0.494881	0.552536	0.54644	0.455852	1	0.846418	0.46432	0.128581	0.126108	0.517575	0.528155	0.542199	0.527822	0.520767	0.522863	0.301409	0.463031	0.61482
YIL155C	GUT2	0.522152	0.516369	0.494208	0.55186	0.500376	0.532735	0.215081	0.905449	0.363346	0	1	0.110547	0.477496	0.524653	0.524818	0.506329	0.301583	0.299582	0.20457	0.838431
YIL154C	IMP2'	0.501838	0.477695	0.489362	0.52879	0.48194	0.51201	0.990795	0.519602	0.823838	0.183031	0.450006	0.586505	0.448331	0.5	0.482646	0.486301	0.0787431	1	0.599219	0.714118
YIL153W	RRD1	0.496625	0.455929	0.469917	0.483267	0.518714	0.481325	0.94114	0.0115546	0.208294	0.304195	0.209449	0.28977	0.47963	0.495146	0.526923	0.556745	0.641793	0.974699	0.502535	0.0656948
YIL152W	YIL152W	0.429066	0.458015	0.467433	0.551724	0.436416	0.50365	0.0507181	0.392108	0.506387	0.175549	0.0681114	0.963789	0.494845	0.454545	0.514286	0.464789	1	0.740176	0.914434	0.72018
YIL149C	MLP2	0.5	0.526217	0.489619	0.546075	0.51312	0.53	0.6159	0.83998	0.287122	0.588272	0.876144	0.42087	0.427824	0.479596	0.468118	0.489314	0	0.185901	0	0.546712
YIL147C	SLN1	0.46285	0.506116	0.45758	0.534884	0.46863	0.551506	1	0.956976	0.95201	0.578367	0.485903	0.740714	0.5	0.525	0.507752	0.537815	1	0.803116	0.956384	0.494443
YIL145C	PAN6	0.458111	0.426104	0.501695	0.403646	0.465812	0.409574	0.13278	0.0115546	0.97524	0	0.268969	0	0.442589	0.511057	0.44665	0.462687	0.104562	0.872687	0.00974141	0.167597
YIL144W	NDC80	0.561798	0.567568	0.52862	0.650718	0.504762	0.453744	0.447444	1	1	0.930803	0.548742	1	0.479326	0.521583	0.5	0.492726	0.637397	0.562972	1	0.845775
YIL143C	SSL2	0.544762	0.569549	0.468303	0.47619	0.565049	0.493955	0.128426	0	0.279955	0.592534	0.169422	0.836224	NA	NA	NA	NA	NA	NA	NA	NA
YIL142W	CCT2	0.502301	0.500883	0.48554	0.487981	0.502756	0.512027	0.936578	0.995527	0.529599	0.707896	0.928172	0.691984	NA	NA	NA	NA	NA	NA	NA	NA
YIL139C	REV7	0.454545	0.30303	0.296296	0.615385	0.5625	0.491525	0.271337	0.12294	0.0508151	0.828713	0.813838	0.873804	0.488688	0.44382	0.473485	0.455696	0.910853	0.385643	0.685024	0.47328
YIL138C	TPM2	0.498469	0.498573	0.5	0.488106	0.52839	0.520764	0.983726	0.977918	1	0.598201	0.0882102	0.308274	NA	NA	NA	NA	NA	NA	NA	NA
YIL137C	TMA108	0.528412	0.568449	0.500303	0.516148	0.529889	0.545887	0.0762602	0	1	0.249698	0.0393355	0	0.508621	0.536524	0.506757	0.523351	0.813901	0.198222	0.845318	0.289175
YIL136W	OM45	0.443586	0.443347	0.463664	0.472457	0.447952	0.443843	0	0	0.0727498	0	0	0	0.486093	0.484154	0.486969	0.533691	0.62911	0.523031	0.540951	0.0190217
YIL135C	VHS2	0.495082	0.412766	0.530021	0.499327	0.550265	0.498688	0.932725	0.00632795	0.394329	1	0.0365993	0.99208	0.497976	0.438799	0.47504	0.448023	0.993565	0.0803627	0.463031	0.0335443
YIL134W	FLX1	0.466667	0.5	0.584	NA	NA	NA	0.691235	1	0.18285	NA	NA	NA	NA	NA	NA	NA	NA	NA	NA	NA
YIL133C	RPL16A	0.50607	0.509508	0.506572	0.517677	0.508338	0.550414	0.200538	0.041523	0.208294	0.0672175	0.337734	0	0.472673	0.505495	0.487145	0.487852	0	0.718191	0.178262	0.231986
YIL131C	FKH1	0.54326	0.4859	0.513863	0.451429	0.506477	0.527491	0.148305	0.74681	0.726765	0.0860976	0.824937	0.373563	0.503356	0.469178	0.520942	0.527907	1	0.626443	0.728888	0.559946
YIL129C	TAO3	0.400844	0.482353	0.575916	0.473684	0.444759	0.45082	0.0927101	1	0.598867	0.570968	0.201601	0.73278	0.575221	0.484694	0.53012	0.556886	0.125434	0.862118	0.573699	0.139994
YIL127C	RRT14	0.54185	0.505814	0.52551	0.452381	0.55	0.468085	0.404119	0.953956	0.724128	1	0.918148	1	0.488411	0.520339	0.553097	0.529347	0.838924	0.651109	0.0175345	0.295152
YIL126W	STH1	0.431304	0.433875	0.516835	0.448833	0.454676	0.492723	0.00570991	0.24369	0.713333	0.0860976	0.334503	0.952331	0.488411	0.520339	0.553097	0.529347	0.843199	0.612563	0.00974141	0.302034
YIL125W	KGD1	0.537037	0.529801	0.5	0.440741	0.401099	0.519337	0.566701	0.668038	1	0.141762	0.0121155	0.748365	0.495268	0.536232	0.496104	0.488372	0.991165	0.595888	0.982101	0.882119
YIL124W	AYR1	0.500734	0.525822	0.504702	0.538809	0.498551	0.521877	1	0.44455	0.928657	0.0100277	0.96331	0.251031	0.549872	0.578431	0.528596	0.56063	0.189106	0	0.455144	0.0335443
YIL123W	SIM1	0.521047	0.537815	0.531987	0.540541	0.533688	0.501481	0.412419	0.0984721	0.172852	0.0352743	0.0633177	0.982907	NA	NA	NA	NA	NA	NA	NA	NA
YIL122W	POG1	0.550725	0.333333	0.307692	NA	NA	NA	0.956161	0.016435	0.287122	NA	NA	NA	0.46085	0.47619	0.472952	0.44741	0.11694	0.453681	0.207131	0
YIL119C	RPI1	0.373134	0.438228	0.480813	0.352697	0.425856	0.508264	0.00570991	0.919073	1	0.0321776	0.853976	0.0301317	0.424779	0.408784	0.467512	0.479574	0	0	0.316846	0.655345
YIL116W	HIS5	0.47548	0.484914	0.504072	0.508871	0.506752	0.492989	0.164369	0.475013	0.89112	0.747456	0.755029	0.786008	0.506958	0.496403	0.525101	0.561847	0.84277	0.948247	0.181378	0
YIL115C	NUP159	0.533981	0.504762	0.571221	0.482471	0.575175	0.517895	0.0735094	0.97551	0.306904	0.618594	0.0770931	0.861166	0.572785	0.558824	0.535885	0.497487	0.219228	0.358438	0.406675	1
YIL114C	POR2	0.534954	0.503289	0.463127	0.483607	0.567961	0.552124	0.45189	0.977918	0.360693	0.774459	0.133922	0.221444	0.429185	0.481081	0.451613	0.413284	0.133774	0.858427	0.300511	0.02669
YIL113W	SDP1	0.485849	0.354369	0.473118	0.500756	0.454015	0.477918	0.84458	0	0.722621	1	0.0365993	0.4896	NA	NA	NA	NA	NA	NA	NA	NA
YIL112W	HOS4	0.512586	0.548387	0.470255	0.433333	0.495968	0.494505	0.817808	0.163465	0.952873	0.531467	0	0.298347	0.495033	0.493644	0.538381	0.500562	0.910853	0.889019	0.139768	1
YIL111W	YIL111W	0.522404	0.563425	0.467485	0.518868	0.463293	0.502225	0.273707	0	0.139327	0.279719	0.0189449	0.954061	0.512605	0.463362	0.500713	0.44774	0.829593	0.411797	1	0.0401165
YIL110W	HPM1	0.409742	0.479893	0.554688	NA	NA	NA	0.0476231	0.828281	0.114218	NA	NA	NA	0.477778	0.503876	0.458621	0.524017	0.767241	0.993793	0.410733	0.750017
YIL109C	SEC24	0.499116	0.48248	0.497313	0.502306	0.540067	0.502871	0.985826	0.254416	0.891071	0.930803	0	0.929436	0.521099	0.575855	0.512231	0.530349	0.482571	0	0.682697	0.17996
YIL108W	YIL108W	0.550447	0.491404	0.471306	0.46345	0.506098	0.510753	0.0346254	0.816996	0.257375	0.167942	0.859771	0.80171	0.525278	0.567317	0.50842	0.528141	0.292432	0	0.770388	0.158098
YIL107C	PFK26	0.601732	0.469484	0.45977	0.490385	0.523614	0.550388	0.45189	0.799942	1	0.808931	0.486718	0.110547	0.534707	0.518605	0.507421	0.491611	0.177955	0.577252	0.859726	0.81951
YIL106W	MOB1	0.553134	0.498141	0.492582	0.446203	0.516484	0.475	0.205213	0.884177	0.715633	0.315394	0.764077	0.617722	0.534707	0.518605	0.507421	0.491611	0.219228	0.584591	0.85886	0.818121
YIL105C	SLM1	0.507128	0.467442	0.586735	0.51463	0.593633	0.509636	0.88975	0.493679	0	0.440324	0	0.73278	0.505618	0.5	0.520325	0.416107	1	1	0.894921	0.197984
YIL103W	DPH1	0.502075	0.622449	0.496296	0.508929	0.654412	0.517241	0.893595	0.0377542	1	0.930067	0	0.889381	0.498728	0.66482	0.611189	0.591453	0.991553	0	0	0
YIL098C	FMC1	0.529158	0.485597	0.508929	0.546943	0.539637	0.461629	0.411903	0.742096	0.859859	0.0100277	0.0284207	0.0700527	0.527273	0.544118	0.462963	0.487952	0.732903	0.551932	0.401366	0.86331
YIL095W	PRK1	0.466102	0.556391	0.468013	0.544669	0.482759	0.536885	0.797884	0.237394	0.840595	0.948739	0.623846	0.480432	0.507756	0.524868	0.510838	0.53811	0.84975	0.363774	0.723557	0.0401165
YIL094C	LYS12	0.541897	0.519723	0.52697	0.498728	0.485154	0.498781	0	0.0115546	0	0.947243	0.165604	0.959158	0.423729	0.392	0.44586	0.577586	0.219228	0.0902036	0.430206	0.32787
YIL093C	RSM25	0.496403	0.495392	0.4662	0.543307	0.42671	0.488136	0.978719	0.954526	0.339851	0.340735	0.0313584	0.824944	0.553435	0.404255	0.519231	0.508772	0.297154	0.22476	0.752129	0.902579
YIL092W	YIL092W	0.453642	0.495385	0.562642	NA	NA	NA	0.845509	1	0.929572	NA	NA	NA	0.49763	0.442029	0.540323	0.467433	0.895927	0.476623	0.484623	0.58258
YIL091C	UTP25	0.539216	0.481013	0.471354	NA	NA	NA	0.569425	0.938176	0.640497	NA	NA	NA	0.5	0.486607	0.457831	0.482866	1	0.914756	0.403233	0.834016
YIL090W	ICE2	0.555556	0.545455	0.461538	NA	NA	NA	0.781591	0.884177	0.879974	NA	NA	NA	0.49226	0.482014	0.48642	0.486216	0.987426	0.874425	0.811436	0.828715
YIL088C	AVT7	0.503001	0.502058	0.477612	0.497914	0.480292	0.478708	0.943551	0.972282	0.405276	0.930803	0.0861688	0.0972986	NA	NA	NA	NA	NA	NA	NA	NA
YIL085C	KTR7	0.548434	0.550529	0.541824	0.57272	0.570053	0.604185	0.00570991	0.0115546	0	0	0	0	0.516949	0.596154	0.582781	0.57672	0.909563	0.192096	0.198628	0.167597
YIL084C	SDS3	0.475	0.471014	0.516393	NA	NA	NA	0.47916	0.708439	0.517176	NA	NA	NA	0.408602	0.468354	0.474026	0.414966	0.646962	1	0.776938	0.167597
YIL083C	CAB2	0.545455	0.525862	0.510288	0.564103	0.558594	0.591463	0.237024	0.631529	0.868984	0.189209	0.14719	0.0728512	0.544794	0.530612	0.488404	0.504965	0.277791	0.54465	0.809307	0.934299
YIL079C	AIR1	0.571429	0.508021	0.549708	NA	NA	NA	0.170904	0.844673	0.857825	NA	NA	NA	0.424779	0.477477	0.442424	0.478261	0.373985	0.893	0.434556	0.838431
YIL078W	THS1	0.48938	0.506329	0.484898	0.468448	0.47735	0.508083	0.427587	0.663447	0.168505	0.0538164	0.145422	0.721263	0.424779	0.477477	0.442424	0.478261	0.433562	0.908485	0.426019	0.845775
YIL077C	YIL077C	0.541284	0.58871	0.474747	0.549645	0.564854	0.509009	0.656489	0.15842	0.832611	0.204535	0.143295	0.90653	0.53211	0.499392	0.473916	0.496797	0.221361	1	0.22999	0.923186
YIL076W	SEC28	0.49744	0.447917	0.45	0.466059	0.451852	0.465096	0.943511	0.00632795	0	0.0957876	0	0.087016	0.548718	0.506173	0.482759	0.527378	0.471518	0.989169	0.799922	0.624069
YIL075C	RPN2	0.535131	0.515835	0.506364	0.530511	0.510983	0.512031	0.00570991	0.262441	0.749398	0	0.333415	0.344824	0.538071	0.484277	0.523013	0.496183	0.596106	0.921496	0.781529	0.997109
YIL070C	MAM33	0.533482	0.468817	0.569343	0.565506	0.525535	0.455378	0.398642	0.39333	0	0	0.387846	0.171295	NA	NA	NA	NA	NA	NA	NA	NA
YIL068C	SEC6	0.439732	0.511013	0.517167	0.542169	0.599369	0.55	0.0507181	0.894572	0.297056	0.408726	0	0.171295	NA	NA	NA	NA	NA	NA	NA	NA
YIL067C	YIL067C	0.56875	0.428571	0.470588	0.443902	0.574468	0.50303	0.350745	0.402363	0.85442	0.189209	0.0524474	0.979201	NA	NA	NA	NA	NA	NA	NA	NA
YIL065C	FIS1	0.630952	0.597403	0.676768	0.615789	0.626667	0.632768	0.0684035	0.252547	0	0.0219011	0.00451416	0	0.543077	0.585664	0.532888	0.584493	0.121172	0	0.143571	0
YIL064W	EFM4	0.540541	0.558824	0.627907	NA	NA	NA	0.880238	0.794829	0.293659	NA	NA	NA	0.543077	0.585664	0.532888	0.584493	0.170362	0	0.166435	0
YIL063C	YRB2	0.471196	0.449064	0.439523	0.483713	0.434475	0.496764	0.279132	0.0984721	0.0201388	0.6449	0.00451416	0.957537	NA	NA	NA	NA	NA	NA	NA	NA
YIL061C	SNP1	0.515924	0.483986	0.483384	0.491525	0.482625	0.532468	0.752085	0.830043	0.715633	0.63776	0.825595	0.310904	0.492688	0.511059	0.460377	0.427162	0.872021	0.770344	0.0247282	0
YIL056W	VHR1	0.491228	0.46934	0.494161	0.475939	0.470924	0.480956	0.718347	0.0658319	0.844457	0.10236	0.0471902	0.310904	0.517241	0.50963	0.524419	0.499407	0.704453	0.862118	0.437657	1
YIL053W	GPP1	0.516826	0.513123	0.521253	0.537257	0.510271	0.53195	0.0148747	0.12294	0	0	0.485903	0.0433261	NA	NA	NA	NA	NA	NA	NA	NA
YIL051C	MMF1	0.515152	0.584166	0.563722	0.529412	0.508401	0.534188	0.525987	0	0	0.0180976	0.554878	0.0054528	NA	NA	NA	NA	NA	NA	NA	NA
YIL048W	NEO1	0.447653	0.490602	0.50081	0.474732	0.5	0.5	0.891864	0.747977	0.869118	0.496995	0.656452	0.488506	0.481928	0.407895	0.472222	0.522523	0.954255	0.397508	0.843816	0.877998
YIL047C	SYG1	0.52218	0.496459	0.462116	0.483788	0.504649	0.462375	0.203715	0.931426	0.0157309	0.433339	0.860179	0.0814855	0.540603	0.526423	0.538787	0.559297	0.318036	0.57111	0.187643	0.0106446
YIL046W	MET30	0.426195	0.469091	0.493088	0.456044	0.494213	0.393631	0	0.28989	0.786804	0.0321776	0.843623	0	0.483107	0.517679	0.533626	0.529515	0.336443	0.336108	0	0.0190217
YIL044C	AGE2	0.525027	0.587943	0.568156	0.519766	0.644346	0.507062	0.0791661	0	0	0.29171	0	0.771275	0.45614	0.516129	0.564444	0.510204	0.559538	0.885117	0.21001	0.925908
YIL043C	CBR1	0.487022	0.436893	0.464181	0.480358	0.457271	0.463812	0.458333	0	0	0.190766	0	0.0054528	0.550898	0.541667	0.485207	0.527363	0.503828	0.562351	0.865046	0.697114
YIL042C	PKP1	0.576642	0.556213	0.533333	0.475783	0.475177	0.493671	0.0507181	0.613487	0.542405	0.555171	0.499428	0.90859	0.507042	0.50495	0.520468	0.471098	0.893284	0.989169	0.768246	0.581929
YIL041W	GVP36	0.461375	0.46291	0.457688	0.45281	0.472138	0.483544	0	0	0	0	0	0.0301317	0.478723	0.526502	0.504651	0.469432	0.783039	0.689464	0.956384	0.489809
YIL040W	APQ12	0.627119	0.469388	0.44186	0.576271	0.580645	0.492308	0.164369	0.909987	0.739939	0.524985	0.414817	1	0.601036	0.422819	0.540284	0.577778	0.0571421	0.303457	0.562531	0.128018
YIL039W	TED1	0.513956	0.475375	0.551887	0.498264	0.483345	0.538263	0.570095	0.291519	0	0.971574	0.338486	0.0465292	0.622222	0.589744	0.568966	0.525926	0.273018	0.614934	0.250834	0.830898
YIL038C	NOT3	0.45935	0.452539	0.520913	0.476744	0.529617	0.506122	0.662765	0.506448	0.0782655	0.498876	0.413642	0.61192	0.478261	0.5	0.480519	0.426829	0.978883	1	0.945893	0.523883
YIL036W	CST6	0.454945	0.473461	0.505531	0.556167	0.508057	0.503195	0.362266	1	0.22127	0	0.364002	0.110547	0.505593	0.542135	0.576923	0.492986	0.85466	0.411716	0	0.91955
YIL035C	CKA1	0.431912	0.466472	0.490298	0.566316	0.555215	0.559908	0	0.18301	0.7956	0.0100277	0.0121155	0.0555669	0.469811	0.426923	0.518797	0.516447	0.666365	0.0128536	0.624966	0.703639
YIL034C	CAP2	0.486747	0.507375	0.498778	0.540881	0.544209	0.495223	0.789304	0.928221	1	0.123753	0.042026	0.937558	0.434783	0.5	0.627119	0.578125	0.763395	1	0.269711	0.594521
YIL033C	BCY1	0.487654	0.493369	0.490706	0.503528	0.499578	0.502668	0.585263	0.818743	0.727224	0.880266	0.992865	0.912893	0.497354	0.5	0.48495	0.488673	1	1	0.841673	0.907157
YIL030C	SSM4	0.475969	0.473907	0.47139	0.472663	0.4769	0.492337	0.701321	0.824898	0.298832	0.141762	0.852889	0.40713	0.444292	0.506456	0.459459	0.477512	0.0116325	0.931326	0.0430536	0.397808
YIL027C	EMC5	0.439024	0.481481	0.50495	0.482143	0.502762	0.426087	0.401591	0.932673	1	0.897049	1	0.32193	0.550562	0.389474	0.453947	0.562963	0.724148	0.213304	0.562531	0.466888
YIL024C	YIL024C	0.552	0.556522	0.592	0.501754	0.522388	0.416309	0.463399	0.569388	0.34713	1	0.669363	0.0555669	0.435294	0.490066	0.477477	0.467593	0.348072	0.97875	0.818965	0.676234
YIL023C	YKE4	0.498069	0.47449	0.453125	0.435315	0.45935	0.476285	0.993616	0.477189	0.098276	0.0100277	0.145422	0.497607	0.50308	0.468085	0.510353	0.464424	0.965908	0.453681	0.809307	0.220531
YIL022W	TIM44	0.5	0.470738	0.470625	0.46741	0.45416	0.509731	1	0.0631096	0.0698079	0.0592843	0.00451416	0.741055	0.471464	0.472819	0.509897	0.4904	0.392022	0.391374	0.802178	0.776359
YIL020C	HIS6	0.49053	0.572082	0.524194	0.570447	0.515068	0.494465	0.799129	0.016435	0.517536	0.0506848	0.727889	0.936649	0.447236	0.635897	0.526761	0.636646	0.429727	0	0.63366	0
YIL019W	FAF1	0.393805	0.510638	0.538043	NA	NA	NA	0.560957	0.339851	0.386586	NA	NA	NA	0.446429	0.515152	0.531579	0.52809	0.581354	0.880719	0.663118	0.700276
YIL017C	VID28	0.477032	0.473214	0.470356	0.501961	0.411491	0.488203	0.968801	0.258833	0.0403352	0.484944	0	0.752473	0.666667	0.482143	0.530612	0.534091	0.0733912	0.983389	0.85142	0.830074
YIL016W	SNL1	0.537801	0.501961	0.445946	0.498824	0.525449	0.53178	0.192813	0.999043	0.0635619	1	0.364002	0.344824	NA	NA	NA	NA	NA	NA	NA	NA
YIL014W	MNT3	0.458647	0.425532	0.390411	NA	NA	NA	0.604638	0.947535	0.611547	NA	NA	NA	0.595506	0.494624	0.515748	0.552632	0.067872	1	0.871113	0.323916
YIL011W	TIR3	0.625302	0.58999	0.55726	0.50079	0.440915	0.557957	0	0	0.00592587	1	0.0121155	0.0301317	0.462451	0.538153	0.513924	0.490028	0.594953	0.556612	0.856344	0.906107
YIL010W	DOT5	0.373156	0.378976	0.453074	0.42944	0.432462	0.447438	0	0	0.105865	0	0	0	0.439678	0.491339	0.476893	0.504621	0.0116325	0.86511	0.399956	0.928699
YIL009C-A	EST3	0.520455	0.495495	0.587822	0.507212	0.512121	0.537415	0.61088	0.949576	0	0.876133	0.708506	0.275052	0.504046	0.535533	0.53014	0.512921	0.954255	0.251168	0.166435	0.665676
YIL009W	FAA3	0.591384	0.540773	0.511111	0.533575	0.454392	0.527825	0	0.716284	0.973354	0.139664	0.0253655	0.650503	NA	NA	NA	NA	NA	NA	NA	NA
YIL007C	NAS2	0.45679	0.611111	0.513889	0.497382	0.520161	0.591837	0.715966	0.216558	0.952873	1	0.733486	0.0301317	0.432161	0.488263	0.485185	0.418773	0.252615	0.934943	0.869303	0.02669
YIL005W	EPS1	0.542617	0.48924	0.425428	0.526912	0.50482	0.471716	0.0735094	0.743092	0	0.159334	0.85564	0.153526	NA	NA	NA	NA	NA	NA	NA	NA
YIL003W	CFD1	0.457746	0.611842	0.459302	0.531915	0.471429	0.504	0.543752	0.0338089	0.510837	0.994673	0.928755	0.443298	0.525292	0.561485	0.505495	0.565789	1	0.282	0.933405	0.0190217
YIL002W-A	YIL002W-A	0.528302	0.575439	0.5	0.51	0.508961	0.521739	0.648422	0.0658319	1	0.93135	0.908541	0.763582	0.45167	0.534884	0.475162	0.447044	0.0888238	0.310446	0.740463	0
YIL002C	INP51	0.496622	0.51626	0.47079	0.513514	0.517711	0.44697	1	0.928102	0.30359	0.349124	0.82304	0.782645	NA	NA	NA	NA	NA	NA	NA	NA
YIL001W	YIL001W	0.4	0.470588	0.503448	0.361538	0.54491	0.460784	0.0444654	0.753217	0.967107	0.0143553	0.871006	0.162863	0.587302	0.491228	0.433121	0.474453	0.177955	0.9505	0.311637	0.780298
YIR001C	SGN1	0.534351	0.4375	0.485714	0.53211	0.477778	0.460674	0.710656	0.445806	0.928657	0.745583	0.879599	0.703166	0.52	0.513636	0.518182	0.502809	0.822679	0.912694	0.736786	0.999427
YIR003W	AIM21	0.441624	0.491744	0.486636	0.509632	0.512996	0.517387	0	0.776474	0.415826	0.514058	0.263689	0.164938	0.483309	0.510736	0.492386	0.532598	0.702854	0.855866	0.848378	0.207584
YIR004W	DJP1	0.521452	0.532258	0.505976	0.577419	0.494737	0.479495	0.659153	0.589948	0.703925	0.0321776	0.934423	0.411545	NA	NA	NA	NA	NA	NA	NA	NA
YIR005W	IST3	0.380531	0.574713	0.615385	0.538462	0.457143	0.55	0.0657092	0.395554	0.210128	0.619256	0.504695	0.566645	NA	NA	NA	NA	NA	NA	NA	NA
YIR006C	PAN1	0.530736	0.518575	0.524017	0.51008	0.532425	0.492347	0.0444654	0.355124	0.158017	0.548763	0.00451416	0.708776	0.533186	0.508242	0.464986	0.46904	0.436219	0.924234	0.250834	0.329822
YIR008C	PRI1	0.539823	0.427083	0.482759	0.521739	0.454545	0.325843	0.661331	0.380331	0.864964	0.678557	0.966367	0.161444	NA	NA	0.37037	0.473684	NA	NA	0.101161	0.892917
YIR009W	MSL1	0.418367	0.493151	0.5	0.48	0.392857	0.524752	0.319666	1	1	0.912376	0.14719	0.853802	0.529412	0.413793	0.292683	0.508475	0.969188	0.75643	0.0430536	1
YIR010W	DSN1	0.524871	0.536232	0.541582	0.544815	0.568733	0.482645	0.44188	0.260642	0.184764	0.0647853	0.00451416	0.617137	0.523161	0.544304	0.496016	0.536204	0.845493	0.34004	0.973496	0.342352
YIR011C	STS1	0.551724	0.570033	0.55642	0.470199	0.565972	0.52862	0.367219	0.208056	0.116677	0.549468	0.0840337	0.610595	0.47619	0.479532	0.482639	0.468354	0.825603	0.808834	0.821526	0.656447
YIR012W	SQT1	0.495968	0.527778	0.489496	0.473684	0.492647	0.29932	0.940566	0.540217	0.844457	1	0.983192	0	0.49345	0.410628	0.491803	0.432718	0.946036	0.0684265	0.925228	0.0335443
YIR015W	RPR2	0.72807	0.613636	0.635593	0.621118	0.580786	0.564516	0.0875684	0.374236	0.404516	0.0143553	0.0446075	0.210189	0.443038	0.622642	0.409639	0.386667	0.682541	0.363774	0.328773	0.223007
YIR016W	YIR016W	0.562021	0.514607	0.528796	0.543318	0.553078	0.532258	0.0148747	0.696802	0.427274	0	0	0.0465292	0.483308	0.497419	0.480132	0.495538	0.252615	0.927674	0.0308608	0.83051
YIR018W	YAP5	0.433824	0.542553	0.577922	0.565041	0.53268	0.537313	0.422422	0.56661	0.0751823	0.13041	0.599651	0.657469	0.536542	0.55536	0.519065	0.510363	0.325026	0.0846	0.612916	0.831331
YIR021W	MRS1	0.483029	0.525806	0.5625	0.619231	0.601078	0.498024	0.713195	0.592327	0.098276	0.0860976	0	0.97627	0.503597	0.601695	0.447368	0.502959	0.908508	0.559639	0.38099	0.906107
YIR022W	SEC11	0.471815	0.470795	0.446288	0.488435	0.465716	0.490453	0.115943	0.0984721	0	0.528149	0.00451416	0.636799	0.593407	0.513587	0.512195	0.515966	0	0.841812	0.812615	0.732852
YIR023W	DAL81	0.448649	0.452145	0.469512	0.492958	0.556787	0.490964	0.736483	0.209938	0.755605	0.782497	0.905352	0.724482	0.512	0.445783	0.395706	0.462025	0.920201	0.344412	0	0.474094
YIR024C	INA22	0.365517	0.547059	0.440678	0.485564	0.557522	0.5	0.692149	1	0.960569	0.74827	0.0524474	1	NA	NA	NA	NA	NA	NA	NA	NA
YIR025W	MND2	0.449153	0.634615	0.606838	0.568421	0.42562	0.56044	1	1	0.947465	0.163555	0.09028	0.490691	NA	NA	NA	NA	NA	NA	NA	NA
YIR026C	YVH1	0.455399	0.509225	0.490566	NA	NA	NA	0.375161	0.871251	0.890438	NA	NA	NA	0.518868	0.293103	0.431973	0.476667	0.903398	0	0.0966675	0.694396
YIR033W	MGA2	0.473529	0.47456	0.52415	0.540726	0.476105	0.516035	0.106126	0.163465	0.339851	0.405981	0.00451416	1	0.598313	0.533148	0.586339	0.545271	0	0.0684265	0	0
YIR034C	LYS1	0.512602	0.511556	0.525257	0.525811	0.506907	0.500844	0.15276	0.216558	0	0	0.3986	0.952893	0.448276	0.57037	0.516484	0.497175	0.605556	0.376131	0.889262	1
YIR035C	YIR035C	0.537678	0.527101	0.5705	0.54333	0.527778	0.533111	0.00570991	0.0899598	0	0	0.0156929	0.0228555	0.508772	0.512465	0.473923	0.478161	0.913569	0.862118	0.549342	0.650914
YIR036C	IRC24	0.470852	0.480541	0.51711	0.448571	0.47443	0.478564	0.441696	0.594786	0.617663	0	0.0982558	0.343479	0.523466	0.484429	0.5	0.456967	0.750114	0.824727	1	0.204728
YIR037W	HYR1	0.513877	0.510943	0.488065	0.49234	0.46397	0.476913	0.356091	0.477189	0.473786	0.48104	0	0.0102997	0.484694	0.479115	0.475962	0.44252	0.778115	0.704424	0.501657	0.0401165
YIR038C	GTT1	0.510204	0.488978	0.475248	0.381259	0.377719	0.37206	0.800084	0.776474	0.527943	0	0	0	0.490576	0.463524	0.481494	0.491501	0.732903	0	0.190115	0.700721
YEL066W	YEL066W	0.426929	0.483333	0.53373	0.435026	0.44553	0.38497	0	0.69377	0.32531	0	0	0	0.52381	0.544218	0.50885	0.475207	0.799495	0.619042	0.922155	0.722208
YEL065W	SIT1	0.573566	0.653001	0.619524	0.56821	0.595619	0.591509	0	0	0	0	0	0	0.514599	0.535088	0.555838	0.540094	0.829593	0.595888	0.122548	0.364842
YEL063C	CAN1	0.491228	0.443182	0.504673	0.480691	0.452687	0.500528	0.870181	0.109197	0.953466	0.208134	0.00451416	0.990252	0.511009	0.510511	0.497668	0.494166	0.740892	0.774215	0.958218	0.86331
YEL060C	PRB1	0.492303	0.505374	0.478631	0.497442	0.493247	0.486953	0.30354	0.549253	0	0.40981	0.00451416	0	0.484894	0.490807	0.452526	0.484565	0.46371	0.707544	0	0.329822
YEL059C-A	SOM1	0.653846	0.469231	0.553719	0.432836	0.490741	0.441176	0.0187866	0.735736	0.521464	0.533811	0.96331	0.61072	0.504854	0.495549	0.488834	0.490519	0.947102	0.944621	0.728888	0.763835
YEL058W	PCM1	0.503491	0.495499	0.513567	0.509768	0.506939	0.512409	0.866202	0.84625	0.388226	0.281288	0.391404	0.149331	0.5	0.432653	0.479277	0.459152	1	0.0237398	0.471342	0.0512979
YEL056W	HAT2	0.556433	0.541854	0.507414	0.554497	0.536463	0.481905	0	0.0210875	0.780242	0.0100277	0.0393355	0.459575	0.570485	0.518519	0.54519	0.515604	0.0374487	0.727975	0.0966675	0.689619
YEL055C	POL5	0.574093	0.540449	0.52228	0.505464	0.482353	0.553659	0	0.0115546	0.705088	1	0.720377	1	0.46493	0.378947	0.440994	0.481771	0.355438	0	0	0.605769
YEL053C	MAK10	0.431034	0.37037	0.446154	NA	NA	NA	0.27733	0.519602	1	NA	NA	NA	0.44358	0.433333	0.5	0.496795	0.0992817	0.290097	1	0.961067
YEL052W	AFG1	0.47962	0.492154	0.566382	0.463289	0.435917	0.465031	0.600824	0.982953	0	0.0727734	0	0.112989	0.44358	0.433333	0.5	0.496795	0.0992817	0.288171	1	0.972936
YEL051W	VMA8	0.511111	0.519784	0.513308	0.507736	0.51567	0.483871	0.79236	0.619203	0.750237	0.838278	0.514573	0.617137	0.485232	0.530364	0.530081	0.481356	0.779413	0.495979	0.397106	0.63352
YEL050C	RML2	0.623574	0.552885	0.471698	0.587963	0.493421	0.518182	0	0.315887	0.607166	0.0592843	0.932175	0.813545	0.433333	0.44	0.482143	0.491667	0.796211	0.974385	0.949908	1
YEL047C	FRD1	0.495416	0.495795	0.522887	0.495088	0.469826	0.520405	0.80781	0.858991	0.124349	0.771075	0	0.0700527	0.481132	0.537572	0.497537	0.435407	0.849988	0.673754	1	0.246874
YEL046C	GLY1	0.487169	0.52443	0.503265	0.482105	0.543933	0.519084	0.406833	0.0840722	0.877152	0.521821	0.0393355	0.46831	0.479439	0.488448	0.495423	0.494407	0.0835868	0.506363	0.814517	0.740341
YEL044W	IES6	0.430595	0.534513	0.541522	0.4	0.442336	0.461905	0	0.233773	0.149338	0	0	0.162863	0.48439	0.499148	0.514286	0.491208	0.312305	0.994794	0.217352	0.541897
YEL043W	YEL043W	0.482629	0.45898	0.490857	0.541409	0.566508	0.521277	0.134759	0.0492986	0.674943	0.85347	0.0253655	0.945202	0.472172	0.479339	0.43921	0.508661	0.458595	0.6924	0.0368092	0.870996
YEL042W	GDA1	0.554134	0.518447	0.511236	0.509719	0.486842	0.521387	0	0.477907	0.674943	0.746398	0.558403	0.420177	0.444272	0.494048	0.454002	0.5	0.0571421	0.950713	0.054256	1
YEL041W	YEF1	0.540741	0.509852	0.489637	0.556314	0.531278	0.549669	0.146157	0.945716	0.0201388	0	0.0817496	0	0.469244	0.499109	0.48167	0.463654	0.407798	1	0.564548	0.0987639
YEL040W	UTR2	0.367471	0.375691	0.350873	0.362345	0.400588	0.364281	0	0	0	0	0	0	0.466899	0.427419	0.486154	0.521084	0.594953	0.144036	0.860017	0.722798
YEL039C	CYC7	0.797619	0.503937	0.666667	0.627859	0.643162	0.688474	0	1	0.0245119	0	0	0	0.468405	0.463776	0.492327	0.492221	0.0450872	0	0.736397	0.748687
YEL038W	UTR4	0.538272	0.532027	0.492201	0.475224	0.476407	0.502218	0.0379473	0.0840722	0.781296	0.0288841	0.0156929	0.919674	0.435444	0.44621	0.465602	0.470651	0	0	0.00974141	0.0190217
YEL037C	RAD23	0.522942	0.536713	0.515025	0.55074	0.52827	0.490676	0.225457	0.0598015	0.517176	0	0.124097	0.775271	0.489933	0.477647	0.520179	0.472059	0.873267	0.675793	0.574794	0.382374
YEL036C	ANP1	0.456674	0.465199	0.455585	0.465241	0.487227	0.447521	0	0	0	0.00540108	0.339705	0	0.526745	0.513242	0.534678	0.543163	0.301583	0.715193	0.0368092	0.0190217
YEL032W	MCM3	0.464088	0.505882	0.457143	0.412821	0.425743	0.5181	0.0711535	0.811388	0.550131	0.533811	0.73971	0.618068	0.553398	0.455446	0.53886	0.573604	0.615748	0.696987	0.626335	0.191987
YEL031W	SPF1	0.521053	0.478043	0.545813	0.48218	0.517341	0.50967	0.354186	0.412943	0.0157309	0.467526	0.447105	0.757864	0.52451	0.420732	0.546125	0.512456	0.827915	0.100683	0.379455	0.900306
YEL029C	BUD16	0.516245	0.47973	0.532164	0.52518	0.493333	0.492188	0.741054	0.718703	0.443685	0.707743	0.905352	0.943995	0.526132	0.47619	0.524229	0.498246	0.708926	0.748575	0.733711	1
YEL026W	SNU13	0.564394	0.545868	0.558166	0.527326	0.55329	0.529674	0	0	0	0.322911	0	0.271927	0.482332	0.503043	0.449074	0.489855	0.712686	0.989169	0.0486369	0.818121
YEL024W	RIP1	0.503731	0.568995	0.547069	0.506928	0.506682	0.584225	0.963604	0.0115546	0.0895929	0.838278	0.851379	0	0.524457	0.520085	0.516874	0.53775	0.686693	0.676265	0.736397	0.237215
YEL022W	GEA2	0.498264	0.527383	0.458418	0.375969	0.469565	0.55	0.725473	0.0492986	0.43181	0.153827	0.708506	0.940727	0.510823	0.538813	0.515075	0.48169	0.891246	0.683108	0.813332	0.750902
YEL020C	PXP1	0.374552	0.466837	0.556911	0.51901	0.622182	0.551579	0	0.86842	0.272612	0.527155	0	0.0054528	0.489418	0.53871	0.541667	0.51145	0.887454	0.476623	0.212675	0.838431
YEL018W	EAF5	0.550459	0.503876	0.539062	0.572816	0.516484	0.470588	0.520333	1	0.617663	0.270312	0.790073	0.760048	0.542735	0.417219	0.512535	0.489855	0.249633	0.862118	0.750914	0.863681
YEL017W	GTT3	0.486038	0.498361	0.553464	0.509409	0.5	0.500352	0.536553	0.970908	0	0.669275	1	1	0.454064	0.452555	0.463143	0.526154	0.186726	0.163468	0.212675	0.432503
YEL016C	NPP2	0.468839	0.586011	0.599251	0.575589	0.546893	0.564103	0.309295	0.0256013	0	0	0.0156929	0	0.541436	0.494118	0.555556	0.564103	0.85466	0.994794	0.418124	0.167597
YEL015W	EDC3	0.503015	0.531449	0.512064	0.487206	0.438614	0.490546	0.92942	0.117441	0.627332	0.640426	0	0.74663	0.454936	0.469027	0.535604	0.537705	0.446666	0.656781	0.521175	0.445905
YEL013W	VAC8	0.47619	0.5	0.48595	0.463958	0.534077	0.529655	0.941714	0.938224	0.509157	0.39185	0.0658348	0.415647	NA	NA	NA	NA	NA	NA	NA	NA
YEL012W	UBC8	0.494845	0.4375	0.552632	0.534113	0.500778	0.539394	1	0.418761	0.484409	0.276409	1	0.230291	0.430818	0.470729	0.492274	0.471612	0	0.332105	0.823581	0.186511
YEL011W	GLC3	0.466518	0.420177	0.530201	0.469551	0.471753	0.4882	0.389503	0	0.395331	0	0	0.412877	0.52737	0.499268	0.486772	0.499427	0.405887	1	0.748465	1
YEL009C	GCN4	0.491902	0.47928	0.472517	0.436645	0.46077	0.487478	0.648422	0.21851	0.0474004	0	0.0189449	0.630725	0.504644	0.550247	0.494541	0.542627	0.94978	0.100683	0.931415	0.0805733
YEL007W	MIT1	0.597055	0.635106	0.626561	0.635354	0.607283	0.594059	0	0	0	0	0	0	0.476378	0.416476	0.538283	0.433735	0.595127	0	0.332552	0.0335443
YEL006W	YEA6	0.570213	0.472727	0.518519	0.521092	0.51606	0.50108	0.111278	0.596514	0.794565	0.61346	0.679308	1	0.514768	0.476684	0.515267	0.533113	0.887454	0.767167	0.832586	0.529244
YEL005C	VAB2	0.383562	0.5	0.543478	0.424658	0.568807	0.341463	0.166681	1	0.814665	0.437944	0.364002	0.0266029	0.507042	0.5	0.464286	0.463415	1	1	0.782822	0.774662
YEL003W	GIM4	0.414773	0.572973	0.574713	0.492754	0.488506	0.447552	0.0901611	0.176684	0.18285	0.9868	0.912164	0.389742	NA	NA	NA	NA	NA	NA	NA	NA
YEL002C	WBP1	0.527972	0.463602	0.429167	0.549488	0.546667	0.503731	0.524189	0.479071	0.0922482	0.244937	0.153036	0.945202	0.541667	0.494792	0.504886	0.466216	0.732903	0.940842	0.945893	0.548401
YEL001C	IRC22	0.437751	0.467359	0.448889	0.466135	0.444328	0.452507	0.00570991	0.258833	0.0434257	0.197694	0.00451416	0.0266029	0.42963	0.469388	0.489362	0.563218	0.360129	0.857563	0.947525	0.333002
YER001W	MNN1	0.475561	0.499057	0.513634	0.520902	0.523372	0.494231	0.118132	0.984001	0.428151	0.153827	0.0703412	0.749189	0.49078	0.460925	0.531618	0.513771	0.855271	0.222031	0.174938	0.687839
YER002W	NOP16	0.542714	0.5	0.470842	0.587444	0.465278	0.467337	0.247942	1	0.418358	0.0506848	0.433919	0.567575	0.429907	0.438202	0.512397	0.579618	0.46371	0.613537	0.957325	0.239074
YER003C	PMI40	0.502309	0.487751	0.473004	0.4465	0.489526	0.457654	0.925019	0.435651	0.0363949	0	0.435445	0	0.476109	0.502024	0.49446	0.487531	0.570798	0.994794	0.90995	0.757291
YER004W	FMP52	0.562049	0.563347	0.53563	0.577061	0.567955	0.533865	0	0	0.0602615	0	0	0.0054528	0.476109	0.502024	0.49446	0.487531	0.572199	0.994794	0.908884	0.765792
YER005W	YND1	0.44795	0.491329	0.45122	0.473829	0.459135	0.480712	0.154618	0.894944	0.239245	0.551522	0.220256	0.682534	0.52518	0.52381	0.510204	0.465969	0.789986	0.880332	0.931415	0.632299
YER006W	NUG1	0.505376	0.47619	0.465116	NA	NA	NA	1	0.925357	0.777067	NA	NA	NA	NA	NA	NA	NA	NA	NA	NA	NA
YER007C-A	TMA20	0.537037	0.492063	0.519782	0.518072	0.504792	0.514184	0.134759	0.830043	0.506554	0.604483	0.922807	0.705536	NA	NA	NA	NA	NA	NA	NA	NA
YER010C	YER010C	0.508475	0.506173	0.59322	0.538381	0.512141	0.5363	0.868992	0.949576	0.00592587	0.0592843	0.629368	0.087016	0.536082	0.529851	0.520161	0.576547	0.0888238	1	0.797161	0.0512979
YER012W	PRE1	0.517192	0.555916	0.570783	0.542677	0.558502	0.561492	0.582944	0.0210875	0	0.0506848	0	0	0.392857	0.319149	0.463636	0.46281	0.429727	0.121383	0.778843	0.745587
YER014W	HEM14	0.565657	0.571906	0.561358	0.609907	0.54	0.629121	0.0379473	0.0562042	0.0572422	0	0.209449	0	0.441748	0.434343	0.434211	0.493473	0.223029	0.37132	0.0876727	0.944681
YER016W	BIM1	0.468326	0.47191	0.51312	0.521036	0.518957	0.456825	0.35911	0.562892	0.819398	0.647581	0.63475	0.243165	0.442857	0.338843	0.513944	0.4329	0.918977	0.804038	0.884267	0.154743
YER017C	AFG3	0.455471	0.421995	0.425107	0.502279	0.479897	0.464427	0.0379473	0	0	0.95634	0.299436	0.0921618	0.504391	0.494949	0.507623	0.506903	0.94	0.9505	0.842747	0.864886
YER018C	SPC25	0.480645	0.471374	0.434694	0.521875	0.473954	0.516443	0.555824	0.369765	0.0110338	0.343551	0.194763	0.604415	0.571429	0.543478	0.421053	0.453488	0.715574	0.878667	0.489884	0.72935
YER019W	ISC1	0.504755	0.4972	0.473645	0.504323	0.512767	0.553201	0.860734	0.947535	0.134627	0.806254	0.316591	0	NA	NA	NA	NA	NA	NA	NA	NA
YER019C-A	SBH2	0.504979	0.515014	0.477745	0.463964	0.502235	0.481734	0.80759	0.338237	0.155703	0.0100277	0.922807	0.322847	0.4588	0.456853	0.434641	0.467365	0.145932	0.126116	0	0.0752458
YER020W	GPA2	0.469433	0.500701	0.500976	0.463112	0.487018	0.473077	0.0229871	0.996025	0.989258	0	0.307651	0.0333208	0.4588	0.456853	0.434641	0.467365	0.154916	0.0746471	0	0.0938589
YER021W	RPN3	0.469428	0.4871	0.50242	0.492526	0.505247	0.511129	0.139893	0.63568	0.967107	0.759177	0.85564	0.634925	0.492857	0.466245	0.467005	0.519459	0.911678	0.444356	0.359669	0.636223
YER022W	SRB4	0.434615	0.436275	0.393502	0.477778	0.414062	0.502222	0.23128	0.699464	0.224724	0.513473	0.284997	0.864263	0.426087	0.422018	0.469697	0.539548	0.167141	0.140227	0.584359	0.436188
YER023W	PRO3	0.442804	0.432068	0.465394	0.463278	0.471493	0.471604	0	0	0.00592587	0	0	0.0054528	0.558824	0.533333	0.559524	0.626506	0.714612	0.885919	0.63781	0.0752458
YER025W	GCD11	0.532787	0.481276	0.491443	0.498208	0.511976	0.501832	0.180247	0.574211	0.809043	1	0.788331	0.998829	0.501608	0.536036	0.474453	0.484053	1	0.57111	0.545306	0.73933
YER026C	CHO1	0.494183	0.471373	0.516721	0.456822	0.471221	0.463579	0.666137	0	0.151247	0	0	0	0.514071	0.47521	0.490674	0.494475	0.673435	0.375769	0.775271	0.890776
YER027C	GAL83	0.509677	0.485562	0.47838	0.498567	0.527865	0.492256	0.669918	0.529927	0.23677	0.958564	0.0446075	0.741149	0.318584	0.433333	0.532468	0.447552	0.0888238	1	0.711102	0.529244
YER028C	MIG3	0.626001	0.563587	0.557515	0.585236	0.582863	0.561423	0	0	0.00592587	0	0	0	0.510504	0.5058	0.466258	0.436009	0.890699	0.967049	0.424763	0.0938589
YER029C	SMB1	0.614907	0.585526	0.531034	0.575163	0.631841	0.634146	0.00570991	0.151994	0.726765	0.187279	0	0.0054528	0.460465	0.5	0.475066	0.542373	0.911678	1	0.664659	0.315585
YER030W	CHZ1	0.446553	0.466501	0.491917	0.441233	0.474133	0.482219	0.00570991	0.19009	0.810722	0	0.0861688	0.349362	0.494118	0.508897	0.458234	0.523256	0.947102	0.927674	0.308364	0.619608
YER032W	FIR1	0.510067	0.612732	0.466981	0.50495	0.551313	0.517815	0.931557	0.86313	0.934054	0.100181	0.645847	0.80171	0.424084	0.465278	0.509294	0.516393	0.211083	0.697426	0.908047	0.845775
YER033C	ZRG8	0.5	0.554502	0.517915	0.541329	0.602601	0.571705	1	0.669007	1	0.337074	0.45288	0.181303	0.473846	0.490343	0.472954	0.506793	0.352401	0.781888	0.207131	0.838431
YER034W	YER034W	0.619289	0.606897	0.606936	0.553931	0.624288	0.596817	0	0.0115546	0	0.0352743	0	0.0054528	0.462219	0.48412	0.454271	0.478327	0.0374487	0.573627	0	0.201281
YER035W	EDC2	0.485334	0.483058	0.528191	0.496439	0.504998	0.525625	0.225457	0.154411	0.00592587	0.759177	0.582125	0.0054528	0.485175	0.470073	0.489125	0.470433	0.352401	0.0237398	0.409156	0
YER036C	ARB1	0.492102	0.538878	0.540217	0.583113	0.58417	0.548649	0.6364	0	0	0	0	0.0102997	0.549767	0.547945	0.538893	0.554471	0	0	0	0
YER037W	PHM8	0.455197	0.515279	0.532278	0.471743	0.515778	0.49324	0.0507181	0.561714	0.168505	0.0100277	0.187998	0.718026	0.550647	0.545521	0.541357	0.547533	0	0	0	0
YER039C-A	YER039C-A	0.56	0.625	0.515152	0.397059	0.459459	0.390625	0.84501	0.429606	1	0.271773	0.711925	0.226645	0.537931	0.516049	0.558824	0.517915	0.639116	0.664983	0.0368092	0.67414
YER040W	GLN3	0.477778	0.482866	0.492958	0.448669	0.622896	0.477178	1	1	1	0.821181	0.923987	1	0.472492	0.431655	0.51005	0.472727	0.678562	0.167208	0.865046	0.55505
YER042W	MXR1	0.488152	0.480938	0.462882	0.458613	0.499121	0.443299	0.891391	0.721995	0.465294	0.192066	1	0.0615459	0.46875	0.484211	0.438596	0.538462	0.843057	0.965954	0.498746	0.750902
YER043C	SAH1	0.489915	0.494292	0.488774	0.501056	0.498553	0.503345	0.0791661	0.378664	0.0508151	0.921742	0.874223	0.705536	0.453826	0.517647	0.534279	0.489362	0.296533	0.799288	0.432878	0.86331
YER045C	ACA1	0.509407	0.525013	0.524031	0.563729	0.567288	0.571229	0.6159	0.12294	0.134627	0	0	0	0.563204	0.555556	0.556725	0.510353	0	0.0412683	0.0247282	0.812434
YER046W	SPO73	0.532374	0.518182	0.567213	0.466737	0.498134	0.529158	0.491607	0.742168	0.0895929	0.137739	0.960147	0.217828	0.532027	0.554478	0.520999	0.53001	0.0627723	0	0.269711	0.0401165
YER048C	CAJ1	0.514069	0.496124	0.476846	0.495138	0.488525	0.457882	0.592487	0.9147	0.394329	0.887051	0.560366	0.0054528	0.526316	0.509434	0.515464	0.536585	0.936989	1	0.94807	0.833157
YER048W-A	ISD11	0.522472	0.553936	0.555891	0.507216	0.564437	0.538911	0.650879	0.146848	0.187199	0.880266	0.0121155	0.215731	0.478793	0.522176	0.483165	0.500554	0.329446	0.393429	0.379455	0.969246
YER049W	TPA1	0.477927	0.492537	0.492218	0.521531	0.514286	0.457143	0.494226	0.915046	0.877276	0.727508	0.762769	0.43318	0.455621	0.551724	0.511156	0.504065	0.325026	0.358438	0.842331	0.955883
YER050C	RSM18	0.462932	0.548624	0.447504	0.519674	0.499008	0.523329	0.184361	0.0928199	0.0602615	0.510814	0.995981	0.354266	0.508475	0.496104	0.5	0.487216	0.849869	0.98542	1	0.764976
YER052C	HOM3	0.459667	0.48249	0.528504	0.559633	0.584192	0.483193	0.0816751	0.569388	0.25287	0.167942	0.0121155	0.773403	0.5	0.545113	0.478873	0.461722	1	0.418414	0.711102	0.367677
YER053C	PIC2	0.524306	0.520816	0.509136	0.45916	0.483377	0.479686	0.264251	0.351416	0.738406	0	0.0882102	0.0465292	0.478426	0.453384	0.522059	0.457323	0.540665	0.100683	0.398069	0.0459238
YER055C	HIS1	0.55564	0.55821	0.545709	0.521825	0.553884	0.528907	0	0	0	0.0911625	0	0	0.486047	0.477922	0.534369	0.511981	0.560711	0.317002	0.0368092	0.61482
YER056C	FCY2	0.544766	0.532067	0.522464	0.546685	0.550459	0.520934	0	0	0.0635619	0	0	0.0946716	0.50885	0.523364	0.525535	0.50817	0.910853	0.645106	0.4887	0.86331
YER059W	PCL6	0.493902	0.5209	0.551237	0.536232	0.541133	0.517986	0.942021	0.651585	0.23856	0.29337	0.108427	0.662136	0.596491	0.614173	0.631944	0.552239	0.0787431	0.116496	0.0175345	0.583727
YER060W	FCY21	0.473684	0.495726	0.505618	0.556452	0.524272	0.433333	0.849892	0.873393	0.945216	0.938716	0.380209	0.343479	0.465116	0.435897	0.5	0.358974	0.911678	0.790161	1	0.365807
YER061C	CEM1	0.502513	0.547684	0.497674	0.490909	0.404332	0.472414	0.989492	0.216558	0.977917	0.823484	0.0156929	0.629368	0.414226	0.53012	0.489051	0.433121	0.0835868	0.683108	0.933405	0.290396
YER062C	GPP2	0.532762	0.501741	0.521602	0.467379	0.480575	0.498834	0	0.924481	0	0	0.00856284	0.935343	0.464062	0.519623	0.475941	0.503922	0.30831	0.652614	0.409156	0.917739
YER063W	THO1	0.507512	0.504065	0.483204	0.490341	0.511181	0.498633	0.569425	0.836143	0.202698	0.421403	0.308829	0.952331	0.493483	0.468109	0.497039	0.496409	0.843037	0.0746471	0.914434	0.895836
YER064C	VHR2	0.472656	0.436742	0.395013	NA	NA	NA	0.455294	0.0562042	0	NA	NA	NA	0.519608	0.504147	0.514267	0.506173	0.49685	0.929388	0.541425	0.848489
YER066W	RRT13	0.330435	0.388489	0.389381	0.406137	0.39576	0.373259	0.413342	0.125806	0.337559	0	0	0	0.473029	0.493213	0.424138	0.506452	0.710053	0.952702	0.0590449	0.964621
YER068W	MOT2	0.439147	0.480488	0.474968	0.491762	0.482524	0.446785	0	0.502317	0.339182	0.823274	0.454143	0	NA	NA	NA	NA	NA	NA	NA	NA
YER069W	ARG5,6	0.463602	0.527778	0.440613	0.461947	0.520938	0.506422	0.465963	0.619526	0.210128	0.183031	0.491338	0.909823	NA	NA	NA	NA	NA	NA	NA	NA
YER070W	RNR1	0.515971	0.478107	0.484504	0.524313	0.482759	0.516393	0.560957	0.411056	0.519849	0.48104	0.679709	0.667491	0.483871	0.452055	0.568421	0.540541	0.983976	0.748575	0.510265	0.749299
YER071C	TDA2	0.457831	0.5	0.588235	0.514493	0.563758	0.550847	0.717978	1	0.214337	0.90142	0.291179	0.51159	0.507937	0.507937	0.47541	0.520325	1	1	0.865046	0.895836
YER073W	ALD5	0.612868	0.614398	0.599327	0.603406	0.60587	0.587583	0	0	0	0	0	0	0.514446	0.526212	0.516927	0.472765	0.611749	0.342743	0.464083	0.161713
YER075C	PTP3	0.526531	0.58498	0.48913	NA	NA	NA	0.229396	0.299899	0.866848	NA	NA	NA	0.457831	0.548523	0.488565	0.460744	0.505814	0.411716	0.860017	0.323916
YER076C	YER076C	0.604651	0.595331	0.718085	0.59322	0.522876	0.545082	0.450102	0.167915	0.100703	0.349124	0.96331	0.527804	0.484314	0.477333	0.473515	0.441617	0.748039	0.683108	0.464083	0.02669
YER078C	ICP55	0.490347	0.497207	0.436697	0.4427	0.503487	0.555154	0.80781	0.965984	0.0157309	0.0143553	0.958183	0.0301317	0.503093	0.529691	0.556213	0.501031	0.983641	0.556237	0.0590449	1
YER080W	AIM9	0.509926	0.542816	0.638526	0.530815	0.599857	0.611982	0.768659	0.128316	0	0.13041	0	0	NA	NA	NA	NA	NA	NA	NA	NA
YER081W	SER3	0.543676	0.540236	0.534977	0.527053	0.530612	0.551661	0	0	0	0.104816	0.0633177	0	0.524823	0.44	0.477551	0.40239	0.852343	0.599441	0.801672	0.0190217
YER082C	UTP7	0.456311	0.516484	0.528846	NA	NA	NA	0.577578	0.934403	0.823838	NA	NA	NA	0.486486	0.38961	0.646341	0.46875	0.988143	0.274642	0.0430536	0.838431
YER083C	GET2	0.5013	0.480387	0.465253	0.488147	0.523966	0.468603	0.971493	0.258833	0.0288015	0.457922	0.0365993	0.0148178	0.544118	0.546875	0.457143	0.479339	0.81435	0.781127	0.65294	0.900622
YER086W	ILV1	0.514089	0.510324	0.491091	0.475091	0.509634	0.4859	0.42522	0.661756	0.682036	0.326351	0.723553	0.614772	0.486381	0.565	0.498615	0.488571	0.868829	0.251168	1	0.855945
YER087C-B	SBH1	0.495225	0.508091	0.506309	0.50078	0.512438	0.541522	0.90454	0.868963	0.899247	1	0.652458	0.164938	NA	NA	NA	NA	NA	NA	NA	NA
YER088C	DOT6	0.443789	0.441546	0.437268	0.498886	0.491529	0.466213	0	0	0	0.94915	0.409085	0	0.333333	0.339623	0.376471	0.4125	0.0116325	0.0128536	0.101161	0.394216
YER089C	PTC2	0.513855	0.47965	0.504925	0.487106	0.488786	0.48706	0.402959	0.213954	0.815567	0.387265	0.399465	0.42087	0.507463	0.474719	0.487261	0.473498	0.909563	0.642201	0.797161	0.492621
YER090W	TRP2	0.461775	0.464305	0.432898	0.402373	0.433059	0.391346	0	0.0256013	0	0	0	0	0.53012	0.506849	0.495775	0.463127	0.709902	0.983733	0.984407	0.474135
YER091C	MET6	0.505822	0.503751	0.5022	0.492954	0.486528	0.492321	0.422422	0.669723	0.816252	0.234058	0	0.138158	NA	NA	NA	NA	NA	NA	NA	NA
YER092W	IES5	0.473829	0.4525	0.462295	0.5	0.467337	0.558405	0.559338	0.167915	0.389863	1	0.353744	0.110547	0.478458	0.486239	0.489527	0.52428	0.481345	0.689464	0.73005	0.278836
YER094C	PUP3	0.506149	0.482196	0.487355	0.489599	0.472711	0.478868	0.772679	0.29314	0.467013	0.449127	0.00451416	0.105738	0.484308	0.479333	0.456149	0.490272	0.524181	0.395212	0	0.670127
YER095W	RAD51	0.541401	0.515234	0.524246	0.503926	0.510832	0.535132	0.00570991	0.362802	0.116677	0.774985	0.319946	0	0.484308	0.479333	0.456149	0.490272	0.533058	0.391374	0	0.680647
YER099C	PRS2	0.469697	0.513072	0.480892	0.436364	0.497475	0.498195	0.490507	0.821899	0.671611	0.0834428	0.95878	0.97627	NA	NA	NA	NA	NA	NA	NA	NA
YER100W	UBC6	0.508287	0.486971	0.528121	0.523333	0.500801	0.436516	0.827361	0.719851	0.320664	0.330975	0.983464	0	NA	NA	NA	NA	NA	NA	NA	NA
YER103W	SSA4	0.457944	0.469208	0.45	0.55	0.416149	0.598425	0.560035	0.465331	0.514477	0.370836	0.0861688	0.103114	0.521583	0.459016	0.439716	0.533784	0.751802	0.536976	0.423971	0.699799
YER104W	RTT105	0.461538	0.444444	0.428571	0.442623	0.516129	0.4	0.940566	0.677606	0.7109	0.637005	0.961587	0.451004	0.528634	0.457726	0.567089	0.603491	0.546462	0.349824	0.0486369	0.0190217
YER109C	YER109C	0.596288	0.540123	0.578797	NA	NA	NA	0.0791661	0.574883	0.990542	NA	NA	NA	0.519288	0.47561	0.458239	0.481308	0.789986	0.697426	0.271917	0.752842
YER110C	KAP123	0.487952	0.413093	0.493849	NA	NA	NA	0.570996	0.016435	0.931926	NA	NA	NA	0.472279	0.469574	0.470312	0.490096	0.386217	0.159027	0.0876727	0.724299
YER112W	LSM4	0.495726	0.404762	0.425	0.48913	0.452174	0.344444	1	0.232409	0.283157	0.969395	0.539436	0.0188463	0.501222	0.481183	0.476162	0.48408	0.987426	0.49155	0.217352	0.466888
YER113C	TMN3	0.469816	0.532828	0.572944	0.488294	0.521898	0.484127	0.480068	0.144243	0.259016	0.478661	0.958183	0.262813	NA	NA	NA	NA	NA	NA	NA	NA
YER114C	BOI2	0.450794	0.492	0.455414	0.467172	0.456019	0.482201	0.927061	0.885706	0.960283	0.574254	0.09028	0.918376	0.485119	0.467742	0.452229	0.459402	0.845748	0.589394	0.139768	0.285802
YER115C	SPR6	0.669528	0.701068	0.729814	0.591549	0.626016	0.596774	0	0	0	0.025524	0	0.0333208	0.528302	0.5	0.425926	0.680851	0.921422	1	0.643061	0.115993
YER116C	SLX8	0.59854	0.549296	0.590909	0.688	0.621118	0.652174	0.422422	0.624028	0.569013	0	0.00451416	0.0054528	0.483436	0.478617	0.476149	0.471735	0.318036	0.131255	0.0368092	0
YER118C	SHO1	0.517241	0.523179	0.437838	0.380531	0.496454	0.514563	0.853983	0.792586	0.254383	0.038624	1	0.926795	0.356467	0.447447	0.444142	0.478916	0	0.240126	0.146269	0.71644
YER119C	AVT6	0.48913	0.373351	0.384286	0.471372	0.481737	0.491906	0.769716	0	0	0.00540108	0.0817496	0.614656	0.464494	0.533241	0.5	0.497171	0.189106	0.248961	1	0.946074
YER121W	YER121W	0.6	0.510204	0.4	0.452381	0.541176	0.413793	0.53391	0.970365	0.499435	0.381253	0.497856	0.201626	0.485694	0.483696	0.495268	0.508126	0.578623	0.556612	0.871841	0.771458
YER122C	GLO3	0.520114	0.484634	0.531345	0.461327	0.462141	0.48813	0.170904	0.395554	0.0324485	0.0100277	0.00451416	0.541594	0.546218	0.475556	0.528358	0.525526	0.464245	0.759157	0.587949	0.66769
YER124C	DSE1	0.513577	0.497731	0.485149	0.439316	0.521739	0.532939	0.639207	0.964885	0.65531	0	0.227225	0.052695	0.537954	0.473684	0.471774	0.455172	0.492434	0.728281	0.494077	0.132037
YER125W	RSP5	0.513857	0.558084	0.502033	0.529179	0.516913	0.490123	0.62047	0	0.972815	0.146098	0.485903	0.74663	0.491459	0.474551	0.531832	0.507996	0.848253	0.488565	0.172053	0.852279
YER127W	LCP5	0.463415	0.481013	0.535714	NA	NA	NA	0.523173	0.830043	0.19696	NA	NA	NA	0.507692	0.525424	0.622222	0.488889	1	0.948247	0.125928	0.986758
YER128W	VFA1	0.393617	0.519608	0.439024	NA	NA	NA	0.156566	0.967882	0.720851	NA	NA	NA	NA	NA	NA	NA	NA	NA	NA	NA
YER129W	SAK1	0.587139	0.529787	0.500498	0.45435	0.511653	0.430425	0	0.30359	0.988737	0.0506848	0.589593	0	NA	NA	NA	NA	NA	NA	NA	NA
YER130C	COM2	0.482159	0.472393	0.486098	0.49354	0.503356	0.527559	0.461254	0.188317	0.594967	0.852709	0.92137	0.264354	NA	NA	NA	NA	NA	NA	NA	NA
YER133W	GLC7	0.451231	0.482792	0.524718	0.488671	0.455882	0.463272	0.0229871	0.448744	0.228427	0.619256	0.00451416	0.0333208	0.319672	0.28125	0.310734	0.395062	0.11694	0	0	0.0938589
YER133W-A	YER133W-A	0.546584	0.518987	0.561151	0.52795	0.566038	0.540741	0.483646	0.858991	0.344352	0.735795	0.158415	0.604415	0.535714	0.592593	NA	NA	0.964908	0.739842	NA	NA
YER134C	YER134C	0.544	0.613445	0.515873	0.598214	0.513333	0.527132	0.585263	0.0631096	0.892379	0.111867	0.896147	0.781594	0.481481	0.400862	0.43073	0.451697	1	0.0412683	0.192709	0.557882
YER136W	GDI1	0.521739	0.532154	0.539683	0.505263	0.530936	0.528447	0.493577	0.267891	0.116677	0.865864	0.0817496	0.167111	0.492278	0.51004	0.502762	0.50655	0.911968	0.885919	0.981469	0.906107
YER141W	COX15	0.489627	0.493289	0.486068	0.454158	0.493802	0.477654	0.903923	0.903923	0.8272	0.146098	0.918148	0.610595	NA	NA	NA	NA	NA	NA	NA	NA
YER143W	DDI1	0.436047	0.543284	0.510989	0.47548	0.471344	0.504651	0.0539744	0.258833	0.836785	0.286716	0.155024	0.90565	0.514793	0.602564	0.553991	0.501961	0.903398	0.0846	0.398069	1
YER144C	UBP5	0.485294	0.496021	0.556787	0.572826	0.49186	0.522822	0.731009	0.734871	0.34409	0.248837	0.00451416	0.973276	0.547009	0.436709	0.512524	0.523711	0.297154	0.163468	0.834791	0.61482
YER145C	FTR1	0.448871	0.450072	0.466328	0.461489	0.509657	0.49463	0	0	0.00592587	0	0.620204	0.832442	0.705128	0.677419	0.581673	0.566038	0	0	0.0743753	0.147198
YER147C-A	YER147C-A	0.525822	0.48538	0.462687	0.503268	0.568182	0.507463	0.688485	0.907328	0.528498	1	0.282019	0.971396	0.492308	0.517241	0.533333	0.513514	1	0.989169	0.78069	0.952898
YER148W	SPT15	0.451237	0.492958	0.496894	0.49	0.483871	0.474388	0.0444654	0.871384	0.972815	0.81185	0.663873	0.488472	0.437262	0.492683	0.489899	0.5	0.221361	0.973725	0.889691	1
YER149C	PEA2	0.556818	0.515789	0.586207	0.571429	0.428571	0.540984	0.96498	0.964885	0.265314	0.333352	0.856717	0.808628	0.534626	0.555556	0.49569	0.513627	0.495954	0.230533	0.97436	0.822779
YER150W	SPI1	0.585873	0.594764	0.579937	0.62766	0.615777	0.652803	0	0	0	0	0	0	0.500474	0.497038	0.509811	0.506865	1	0.932293	0.65294	0.777693
YER151C	UBP3	0.530045	0.519205	0.524211	0.537815	0.541864	0.604328	0.130871	0.505591	0.326969	0.270312	0.0861688	0	0.535545	0.592348	0.55212	0.578851	0.19264	0	0	0
YER152C	YER152C	0.373591	0.393324	0.458457	0.411303	0.455224	0.461154	0	0	0.151247	0	0	0.0054528	0.483562	0.556738	0.486789	0.552604	0.714752	0.0327676	0.736786	0
YER153C	PET122	0.475578	0.422939	0.481132	0.571429	0.516279	0.491667	0.778993	0.216558	1	0	0.275104	0.839985	0.450041	0.458515	0.478501	0.483982	0	0.0412683	0.277499	0.455099
YER154W	OXA1	0.5031	0.508345	0.542843	0.485487	0.43597	0.506381	1	0.926565	0	0.362008	0	0.754924	0.470291	0.428072	0.488829	0.482028	0.0787431	0	0.556218	0.246874
YER155C	BEM2	0.566622	0.482332	0.53775	0.590188	0.561812	0.571001	0.00570991	0.856921	0.652833	0.0100277	0	0.0102997	NA	NA	NA	NA	NA	NA	NA	NA
YER156C	YER156C	0.437882	0.460169	0.412253	0.466887	0.476064	0.430303	0	0.0210875	0	0.46397	0.544794	0.052695	0.501946	0.491379	0.52381	0.505848	1	0.965954	0.698917	0.960177
YER157W	COG3	0.485849	0.509333	0.473795	0.379135	0.456057	0.385417	1	0.96067	0.753894	0.0506848	0.438443	0.175179	0.501946	0.491379	0.52381	0.505848	1	0.961935	0.683997	0.967928
YER158C	YER158C	0.501258	0.505821	0.527056	0.492215	0.488189	0.427439	0.966644	0.791021	0.124349	0.7051	0.484265	0	0.502736	0.46957	0.487851	0.447185	0.955425	0.0902036	0.587649	0
YER159C	BUR6	0.459144	0.426049	0.412946	0.471014	0.429907	0.448	0.144202	0.016435	0	0.449127	0.022165	0.14027	0.529915	0.52732	0.565726	0.55649	0.162882	0.266706	0	0
YER161C	SPT2	0.52789	0.476965	0.514783	0.51272	0.544732	0.500512	0.158606	0.284012	0.530146	0.626434	0.0253655	0.997019	0.481976	0.536661	0.493659	0.495893	0.659419	0.27791	0.877435	0.925955
YER162C	RAD4	0.394558	0.596273	0.402027	0.546201	0.504918	0.547912	0.671115	0.884177	0.806062	0.768447	0.587131	0.889763	0.508333	0.497826	0.519718	0.542899	0.904681	1	0.604507	0.171534
YER163C	GCG1	0.531696	0.536418	0.553633	0.555147	0.554602	0.505319	0.0657092	0.0720184	0	0	0	0.819159	0.541212	0.498378	0.512508	0.499673	0.0787431	0.991305	0.65294	1
YER165W	PAB1	0.493885	0.481032	0.487956	0.477233	0.500928	0.497735	0.638933	0.0562042	0.279955	0.141762	0.966335	0.918376	0.488312	0.530151	0.495536	0.468235	0.869006	0.546446	0.956153	0.474135
YER166W	DNF1	0.471412	0.470032	0.5	0.451512	0.496855	0.546436	0.218588	0.439918	0.767124	0.00540108	0.767405	0.185642	NA	NA	NA	NA	NA	NA	NA	NA
YER167W	BCK2	0.489301	0.50346	0.492777	0.472505	0.449726	0.436059	0.735632	0.874998	0.896233	0.359329	1	0.0366435	NA	NA	NA	NA	NA	NA	NA	NA
YER168C	CCA1	0.472973	0.495677	0.538462	0.586538	0.552	0.435897	0.44188	0.97925	0.339182	0.0100277	0.563616	0.064118	NA	NA	NA	NA	NA	NA	NA	NA
YER169W	RPH1	0.522388	0.488462	0.501695	0.433962	0.365714	0.564912	0.752085	0.688941	0.847151	0.0672175	0.856554	0.498464	NA	NA	NA	NA	NA	NA	NA	NA
YER170W	ADK2	0.446809	0.52381	0.5	0.541667	0.38806	0.433333	0.75916	0.934403	1	0.657221	0.180976	0.582225	0.460581	0.509524	0.48913	0.5	0.298916	0.883202	0.805885	1
YER171W	RAD3	0.477099	0.463687	0.488789	NA	NA	NA	0.805848	0.57731	0.585958	NA	NA	NA	0.5	0.37037	0.476923	0.393443	1	0.280444	0.945893	0.382374
YER174C	GRX4	0.415385	0.646617	0.464789	0.564444	0.533537	0.635417	0.115943	0	0.621307	0.137739	0.390336	0	0.48	0.60274	0.439024	0.485149	0.94867	0.32496	0.491505	0.959935
YER175C	TMT1	0.397482	0.338164	0.404494	0.432891	0.464407	0.413863	0	0	0	0	0.0284207	0	NA	NA	0.482759	0.458333	NA	NA	1	0.959935
YER176W	ECM32	0.45521	0.527115	0.466216	0.409195	0.414254	0.474432	0.0267982	0.286495	0.344352	0.947811	0.409085	0.269386	0.521774	0.473684	0.523092	0.498757	0.357428	0.241134	0.174938	0.987367
YER177W	BMH1	0.510135	0.513685	0.521824	0.503902	0.489387	0.502362	0	0	0	0.466813	0.00856284	0.691984	0.470899	0.417582	0.468992	0.472973	0.758182	0.188708	0.66845	0.743473
YER178W	PDA1	0.502108	0.49379	0.4942	0.506998	0.514969	0.514604	0.930651	0.767012	0.760296	0.554262	0.09028	0.149331	0.472185	0.510204	0.502741	0.492754	0.162882	0.70004	0.940963	0.807343
YER180C	ISC10	0.535826	0.472	0.453074	0.327974	0.454545	0.482412	0.499003	0.509999	0.170688	0	0.565347	0.699939	NA	NA	0.845902	0.73065	NA	NA	0	0
YER182W	FMP10	0.558559	0.496032	0.550781	0.555556	0.55291	0.51	0.170904	0.667319	0.421412	0.684746	0.163777	0.900065	0.570513	0.531034	0.521595	0.551095	0.292432	0.763714	0.728888	0.266388
YER183C	FAU1	0.535398	0.526316	0.550847	0.575	0.490991	0.451613	0.492704	0.592327	0.295448	0.0180976	0.860179	0.219917	0.475155	0.442478	0.528261	0.549061	1	0.804498	0.713732	0.410559
YFL050C	ALR2	0.566026	0.65156	0.61877	0.628685	0.659272	0.648539	0	0	0	0	0	0	0.467433	0.459916	0.512129	0.471429	0.363516	0.423803	0.841673	0.615992
YFL049W	SWP82	0.433036	0.5	0.431487	0.378947	0.574359	0.542998	0.845509	1	0.596305	1	0.393183	0.604273	0.455108	0.471572	0.501075	0.5	0.365931	0.609789	1	1
YFL048C	EMP47	0.433391	0.45462	0.473945	0.432997	0.474967	0.444614	0	0.0115546	0.23254	0	0.116713	0	NA	NA	NA	NA	NA	NA	NA	NA
YFL047W	RGD2	0.558577	0.577428	0.474438	0.507331	0.437318	0.485437	0.436271	0.776198	0.938656	1	0.702396	1	NA	NA	0.535714	0.636364	NA	NA	0.948089	0.287718
YFL046W	FMP32	0.468137	0.47181	0.532684	0.527607	0.563599	0.48626	0.21719	0.310909	0.210128	0.270312	0	0.617722	0.518519	0.538043	0.493377	0.505017	0.88523	0.573627	0.934049	0.948274
YFL045C	SEC53	0.465682	0.484979	0.478748	0.490857	0.485766	0.479459	0.00570991	0.388005	0.136825	0.651214	0.282019	0.223236	0.517699	0.531579	0.543568	0.538462	0.843057	0.73338	0.463031	0.474094
YFL044C	OTU1	0.464516	0.4875	0.5	0.391608	0.45625	0.380228	0.611696	0.894201	0.99933	0	0.2218	0.0054528	0.446809	0.379679	0.492228	0.492228	0.397895	0	0.950387	0.955631
YFL042C	LAM5	0.565749	0.564103	0.528073	0.506957	0.472179	0.494179	0	0.0115546	0.425971	0.743618	0.0471902	0.779758	0.473934	0.459057	0.549738	0.438719	0.594953	0.346934	0.0590449	0.02669
YFL041W	FET5	0.694323	0.624595	0.674086	0.644177	0.664567	0.711656	0	0	0	0	0	0	0.49789	0.513761	0.508197	0.495082	1	0.898214	0.940708	0.947768
YFL037W	TUB2	0.510169	0.495592	0.502997	0.47082	0.51166	0.49808	0.526769	0.846082	0.894098	0.0219011	0.308829	0.936583	0.464088	0.53125	0.542773	0.448387	0.704453	0.736848	0.378829	0.285802
YFL036W	RPO41	0.642173	0.571429	0.677711	0.633708	0.561047	0.619772	0.376596	0.959802	0	0.77935	0.106397	0.300045	0.492375	0.549425	0.443662	0.489394	0.946036	0.185901	0.00974141	0.828715
YFL034C-B	MOB2	0.510288	0.624365	0.515152	0.544554	0.377193	0.438202	0.897357	0	0.810941	0.349124	0.0964355	0.431474	0.566929	0.491071	0.521212	0.476821	0.357428	0.944621	0.818965	0.776359
YFL034C-A	RPL22B	0.464561	0.474342	0.445161	0.496599	0.451327	0.482456	0.0105013	0.15643	0	0.525964	0.165604	0.395468	0.557772	0.504847	0.496944	0.514085	0	0.918761	0.924668	0.486031
YFL034W	MIL1	0.51782	0.52514	0.484778	0.44812	0.485915	0.429498	0.698456	0.15643	0.831632	0.570968	0.336348	0.0787612	0.55447	0.49292	0.495918	0.509473	0	0.87852	0.895245	0.700276
YFL033C	RIM15	0.437632	0.471778	0.467613	0.45194	0.486905	0.452347	0.0267982	0.27188	0.506554	0.289306	0.454143	0	0.499203	0.498926	0.492058	0.493137	0.990549	0.983389	0.544348	0.650052
YFL031W	HAC1	0.469817	0.445157	0.456509	0.490473	0.499559	0.501129	0	0	0	0.157623	0.96331	0.913858	0.499203	0.498926	0.492058	0.493137	0.998584	0.989169	0.541425	0.604766
YFL029C	CAK1	0.514768	0.559846	0.426415	0.575499	0.544811	0.503597	0.934575	0.353766	0.124349	0.0100277	0.0982558	0.952235	NA	NA	NA	NA	NA	NA	NA	NA
YFL028C	CAF16	0.509353	0.523364	0.507911	0.534307	0.541295	0.52707	0.812443	0.475013	0.85442	0.178974	0.0471902	0.361633	0.6	0.394737	0.40625	0.558824	0.609789	0.578351	0.671948	0.838431
YFL024C	EPL1	0.440476	0.401235	0.467532	0.585227	0.472393	0.641667	0.615091	0.0899598	0.884861	0.72497	1	0.949666	0.481809	0.505522	0.503499	0.50907	0.320066	0.825142	0.908047	0.650914
YFL022C	FRS2	0.507124	0.458097	0.479539	0.469169	0.491453	0.479844	0.731009	0.00632795	0.22127	0.234058	0.77709	0.467781	0.506232	0.50499	0.515013	0.5	0.895927	0.937795	0.511354	1
YFL021W	GAT1	0.495	0.546875	0.428934	0.491557	0.437297	0.435747	0.929799	0.221314	0.00592587	0.701393	0	0	0.53125	0.488095	0.445783	0.473684	0.843037	0.987234	0.67566	0.853687
YFL018C	LPD1	0.453582	0.475446	0.481198	0.46854	0.45871	0.459474	0	0.00632795	0	0	0	0	0.480829	0.512351	0.478595	0.49179	0.22813	0.534691	0.083653	0.609976
YFL017W-A	SMX2	0.603774	0.47619	0.486486	0.540541	0.544643	0.5	0.356091	0.92996	0.978984	0.717023	0.581508	1	0.480829	0.512351	0.478595	0.49179	0.223029	0.557534	0.0966675	0.605769
YFL017C	GNA1	0.479885	0.492784	0.484234	0.412439	0.468771	0.498657	0.406833	0.83998	0.5722	0	0.0681114	0.964663	0.635417	0.5	0.648148	0.490909	0.0787431	1	0.149482	1
YFL016C	MDJ1	0.508559	0.481962	0.512403	0.50491	0.497985	0.51482	0.743785	0.286495	0.598867	0.81733	0.944934	0.445742	0.513821	0.510121	0.506538	0.515715	0.522863	0.702797	0.802178	0.381766
YFL014W	HSP12	0.516532	0.475053	0.478098	0.452708	0.472621	0.475681	0.398642	0.0690757	0.219818	0	0	0	0.505539	0.508534	0.480637	0.495379	0.869006	0.752386	0.190115	0.841031
YFL013C	IES1	0.403587	0.50211	0.524715	0.541985	0.557078	0.57438	0.0105013	0.579581	0.0508151	0.782497	0.93833	0.0814855	0.5	0.509804	0.533333	0.535545	0.926525	0.992168	0.728888	0.665676
YFL010C	WWM1	0.462215	0.468764	0.468205	0.466099	0.473728	0.465992	0	0	0.0157309	0	0	0	0.481481	0.510638	0.558824	0.49789	0.885915	0.979697	0.326204	1
YFL009W	CDC4	0.488959	0.520833	0.501661	0.521472	0.584507	0.507205	0.757269	0.477189	0.908835	0.243049	0.414817	0.461518	NA	NA	NA	NA	NA	NA	NA	NA
YFL008W	SMC1	0.458101	0.506757	0.592391	0.628378	0.524064	0.489362	0.803099	0.353766	1	0.349124	0.803049	0.729015	0.557751	0.607553	0.57868	0.590618	0.0297633	0	0	0
YFL007W	BLM10	0.483936	0.538182	0.521739	0.476519	0.523344	0.453593	1	0.821899	0.96931	0.707743	0.455217	0.203289	0.493631	0.470803	0.480186	0.525424	0.955425	0.683108	0.696433	0.591416
YFL005W	SEC4	0.520833	0.592982	0.53876	0.571031	0.5186	0.479042	0.743785	0.0210875	0.415826	0.0480241	0.635778	0.689748	0.492228	0.538062	0.474614	0.504202	0.912257	0.288171	0.371384	0.925411
YFL004W	VTC2	0.524306	0.512346	0.495838	0.552671	0.570037	0.52225	0.365422	0.6649	0.921315	0	0	0.304441	0.455446	0.544928	0.551637	0.538631	0.273018	0.309207	0.217352	0.300051
YFL002C	SPB4	0.550562	0.521739	0.514563	NA	NA	NA	0.870576	1	1	NA	NA	NA	0.547619	0.466431	0.536232	0.534884	0.386217	0.590721	0.354786	0.401132
YFL001W	DEG1	0.621951	0.505882	0.522727	NA	NA	NA	0.0953762	1	0.889592	NA	NA	NA	0.547619	0.466431	0.536232	0.534884	0.392022	0.594136	0.387944	0.357531
YFR002W	NIC96	0.413551	0.539683	0.516624	0.48	0.508772	0.443548	0	0.420802	0.890438	0.714778	0.639171	0.758178	0.521739	0.409091	0.496124	0.484848	0.846752	0.126116	0.997727	0.856478
YFR003C	YPI1	0.501779	0.479167	0.561104	0.490551	0.49821	0.465272	0.991048	0.484164	0	0.68772	0.960482	0.0465292	NA	NA	NA	NA	NA	NA	NA	NA
YFR005C	SAD1	0.47929	0.4125	0.5	0.442708	0.430233	0.579268	0.0444654	0.2416	0.980046	0.951913	0.762233	0.414928	0.579909	0.595376	0.574286	0.510791	0.104562	0.0684265	0.0308608	0.872871
YFR006W	YFR006W	0.52073	0.511022	0.48381	0.541924	0.532097	0.47861	0.531856	0.801733	0.701446	0.0288841	0.0446075	0.312544	0.56391	0.630631	0.525581	0.550296	0.435516	0.0684265	0.791536	0.491459
YFR007W	YFH7	0.417867	0.421642	0.433884	0.528822	0.401496	0.401114	0	0.100991	0.429445	0.457922	0	0.0054528	0.446281	0.490476	0.450479	0.480363	0.303534	0.94842	0.261146	0.737559
YFR008W	FAR7	0.594203	0.551724	0.518519	0.655172	0.454545	0.492063	0.318188	0.955987	0.755036	0.00540108	0.523945	0.954016	0.566667	0.423729	0.527778	0.478873	0.541644	0.611042	0.818095	0.868631
YFR009W	GCN20	0.514583	0.515909	0.462963	0.509978	0.483051	0.520343	0.753218	0.729392	0.265314	0.788002	0.624382	0.580423	0.529052	0.517483	0.500996	0.489074	0.38775	0.707242	1	0.74991
YFR010W	UBP6	0.544458	0.506231	0.550993	0.542283	0.471008	0.502738	0.0413622	0.884177	0.0201388	0.038624	0.114613	0.943995	0.472727	0.431373	0.471014	0.50365	0.845748	0.474361	0.824031	1
YFR014C	CMK1	0.505155	0.510776	0.534375	0.500498	0.523438	0.505995	0.93884	0.816785	0.398544	0.997019	0.268969	0.840684	NA	NA	NA	NA	NA	NA	NA	NA
YFR015C	GSY1	0.444268	0.465698	0.491493	0.439274	0.418808	0.47485	0.0187866	0.0530519	0.8302	0	0	0.117874	0.498503	0.508389	0.481971	0.506234	1	0.878987	0.612916	0.915691
YFR016C	YFR016C	0.449944	0.447427	0.445059	0.485232	0.50279	0.545581	0.758344	0.999043	0.22127	0.788002	0.491338	0.0102997	0.506889	0.46206	0.507226	0.51619	0.938629	0.0482676	0.798166	0.391751
YFR017C	IGD1	0.410575	0.402027	0.33844	0.426255	0.45297	0.471273	0	0	0	0	0	0	0.476222	0.482322	0.512207	0.512268	0.221361	0.446101	0.592852	0.636223
YFR018C	YFR018C	0.48453	0.405457	0.41125	0.450704	0.457899	0.469431	0.398642	0	0	0	0	0.0301317	0.530899	0.448592	0.490053	0.486044	0.121172	0.0128536	0.670077	0.474094
YFR020W	CSS2	0.439839	0.399175	0.502296	0.349488	0.361006	0.353921	0	0	0.953466	0	0	0	0.587045	0.417808	0.47907	0.395238	0.0374487	0.683108	0.461973	0.0563977
YFR021W	ATG18	0.371237	0.495268	0.547855	0.541463	0.538462	0.502857	0	0.816042	0.356666	0.114557	0.104482	0.80171	0.575758	0.533333	0.537879	0.53913	0.845748	1	0.67566	0.687839
YFR022W	ROG3	0.534965	0.583952	0.595745	0.59485	0.585077	0.581874	0.331986	0.120576	0.155703	0	0	0	0.522321	0.559078	0.543814	0.539704	0.539682	0.0128536	0.0743753	0.132037
YFR024C-A	LSB3	0.511068	0.499758	0.511391	0.508624	0.493748	0.511371	0.510763	1	0.514477	0.558756	0.63549	0.419479	0.525745	0.472973	0.571713	0.503401	0.663885	0.677301	0	0.992765
YFR025C	HIS2	0.435143	0.380662	0.39254	0.427302	0.411635	0.366561	0	0	0	0	0	0	0.464706	0.481589	0.468725	0.467368	0.104562	0.531978	0.491505	0.670127
YFR027W	ECO1	0.504983	0.517857	0.477193	0.522152	0.648199	0.518248	0.996695	0.796107	0.565807	0.669275	0.0313584	0.432734	0.531856	0.5	0.524109	0.512766	0.595127	0.450381	0.547706	0.817656
YFR028C	CDC14	0.583691	0.507389	0.482301	0.33557	0.521127	0.445122	0.0539744	0.951128	0.810722	0	0.751022	0.358337	0.59596	0.609195	0.679739	0.633333	0.286107	0.222031	0	0.0401165
YFR029W	PTR3	0.41958	0.492188	0.42953	0.46875	0.46519	0.423077	0.678794	0.950826	0.286152	0.0834428	0.455217	0.40887	0.493495	0.514776	0.538748	0.51039	0.854549	0.642201	0.00974141	0.69366
YFR030W	MET10	0.51585	0.46206	0.490172	0.530417	0.523135	0.494018	0.624668	0.120576	0.736081	0.025524	0.0633177	0.781066	0.537262	0.524366	0.489879	0.542446	0.267912	0.580812	0.811436	0.120005
YFR032C-A	RPL29	0.488436	0.529585	0.493908	0.538033	0.476939	0.518164	0.555824	0.0297494	0.767124	0.208134	0.315137	0.656968	0.537138	0.514286	0.515172	0.522576	0.112876	0.676265	0.518445	0.311871
YFR034C	PHO4	0.478788	0.477186	0.431122	0.495122	0.455142	0.436031	0.53391	0.496369	0.0324485	0.949713	0.135694	0.0555669	0.611421	0.586257	0.538043	0.562028	0	0	0.119196	0.0106446
YFR036W	CDC26	0.558974	0.473333	0.335878	0.477876	0.52521	0.563877	0.211248	0.676904	0	0.73028	0.626351	0.205068	0.470647	0.459459	0.470006	0.494019	0.267912	0.100683	0.0590449	0.836257
YFR037C	RSC8	0.453235	0.512617	0.487008	0.449375	0.526213	0.491376	0	0.394547	0.34832	0	0.0189449	0.611321	0.35443	0.441614	0.414938	0.42033	0	0.377794	0	0
YFR039C	OSW7	0.472362	0.439791	0.506438	0.550661	0.529644	0.5	0.584461	0.21549	0.924299	0.276409	0.548742	0.987645	0.607687	0.559969	0.543316	0.534503	0	0	0	0.0459238
YFR040W	SAP155	0.532727	0.479705	0.49434	0.417563	0.518433	0.453125	0.560035	0.506448	0.691488	0.881164	0.247565	0.105738	0.60485	0.561898	0.540583	0.532131	0	0	0	0.0607815
YFR041C	ERJ5	0.578475	0.538265	0.490654	0.548454	0.541391	0.530952	0.0267982	0.362802	0.824301	0.243049	0.153036	0.48113	NA	NA	0.474359	0.515152	NA	NA	0.888597	0.948274
YFR042W	KEG1	0.551282	0.586466	0.570352	0.569959	0.521307	0.557724	0.113811	0.0256013	0.00592587	0.0100277	0.444726	0.0301317	NA	NA	0.567568	0.382353	NA	NA	0.79892	0.49907
YFR043C	IRC6	0.417178	0.490683	0.578947	0.50885	0.396947	0.530928	0.238574	0.524567	0.159939	0.888701	0.0607159	0.807149	NA	NA	NA	NA	NA	NA	NA	NA
YFR044C	DUG1	0.520937	0.479462	0.466667	0.498789	0.508563	0.502429	0.115943	0.106537	0	0.930803	0.204522	0.836927	0.525547	0.463918	0.514815	0.5	0.895927	1	0.843402	1
YFR045W	YFR045W	0.395122	0.533679	0.368687	0.507418	0.447661	0.394137	0.0148747	0.597133	0.00592587	0.910278	0.0817496	0.0054528	0.505155	0.49635	0.484694	0.467577	0.715574	0.73813	0.796652	0.551771
YFR046C	CNN1	0.564356	0.415033	0.501597	0.433962	0.48244	0.464373	0.0187866	0.846418	0.829365	0.0703412	0.647023	0.875774	0.435685	0.53112	0.492105	0.481221	0.245113	0.773442	0.906913	0.724134
YFR047C	BNA6	0.648847	0.594763	0.662818	0.592748	0.606025	0.602362	0	0	0	0	0	0	0.52093	0.407323	0.40979	0.46963	0.826028	0.0412683	0	0.374813
YFR049W	YMR31	0.431429	0.61828	0.445415	0.407104	0.492857	0.414602	0.0507181	0	0.290751	0	0.777847	0	0.463918	0.491329	0.47191	0.4947	0.633864	0.945992	0.662536	0.960177
YFR050C	PRE4	0.474074	0.488372	0.521385	0.509954	0.460905	0.467359	0.469102	0.79738	0.597642	0.804311	0.0964355	0.221444	0.521008	0.54	0.462908	0.512968	0.782529	0.527534	0.472118	0.838431
YFR051C	RET2	0.531132	0.532609	0.488386	0.518314	0.475192	0.533971	0.0187866	0.0210875	0.551806	0.192066	0.0703412	0.0148178	0.528	0.535256	0.5	0.523719	0.579996	0.485012	1	0.582509
YFR052W	RPN12	0.51004	0.534846	0.51247	0.522533	0.524433	0.508604	0.676924	0.0492986	0.594967	0.192066	0.0658348	0.718026	0.569878	0.54386	0.534406	0.561847	0	0.159027	0.146269	0
YFR053C	HXK1	0.459543	0.501955	0.479055	0.410535	0.405391	0.405914	0	0.885706	0.0434257	0	0	0	0.529769	0.505094	0.514742	0.514911	0.0116325	0.857204	0.319055	0.331985
YFR056C	YFR056C	0.64	0.538462	0.595745	NA	NA	NA	0.560035	0.612906	0.857825	NA	NA	NA	0.474747	0.534884	0.520661	0.572727	0.829593	0.748463	0.879313	0.359576
YFR055W	IRC7	0.549637	0.540305	0.606264	0.520117	0.516257	0.522154	0.108628	0.226996	0	0.121225	0.206023	0.064118	0.371859	0.453757	0.418605	0.443709	0	0.274642	0	0.0401165
YGL257C	MNT2	0.524583	0.588082	0.558458	0.575101	0.524342	0.555663	0.505027	0	0	0	0.042026	0	0.441667	0.484848	0.423077	0.469512	0.574717	0.937795	0.261146	0.747823
YGL256W	ADH4	0.46691	0.45168	0.449753	0.461279	0.514634	0.47676	0	0	0	0.146098	0.71457	0.703166	NA	NA	NA	NA	NA	NA	NA	NA
YGL255W	ZRT1	0.562966	0.546593	0.562994	0.550105	0.484225	0.510386	0	0	0	0	0.30364	0.0700527	0.491473	0.447796	0.463636	0.447386	0.736362	0	0.0247282	0
YGL253W	HXK2	0.514235	0.520451	0.522678	0.51022	0.506389	0.5	0.0901611	0.00632795	0.00592587	0.498876	0.633781	1	0.419643	0.467742	NA	NA	0.352401	0.813688	NA	NA
YGL252C	RTG2	0.568966	0.473214	0.516129	0.593939	0.514706	0.509202	0.33848	0.811388	0.908835	0.0621733	0.85564	0.952283	NA	NA	NA	NA	NA	NA	NA	NA
YGL250W	RMR1	0.558036	0.45122	0.53913	0.504249	0.571429	0.531579	0.205213	0.260642	0.424245	0.92568	0.00451416	0.454608	NA	NA	NA	NA	NA	NA	NA	NA
YGL248W	PDE1	0.567686	0.559289	0.493482	0.459689	0.5501	0.541104	0.056823	0.0562042	0.904714	0.0957876	0	0.064118	0.512	0.530435	0.561338	0.536756	0.794715	0.423803	0.00974141	0.15116
YGL247W	BRR6	0.387097	0.466667	0.45977	0.522727	0.599034	0.41129	0.213239	0.941075	0.893371	0.632745	0.201601	0.830366	0.52439	0.538462	0.588424	0.574018	0.722168	0.585391	0	0.0656948
YGL246C	RAI1	0.531646	0.546326	0.518868	NA	NA	NA	0.499003	0.0658319	0.700787	NA	NA	NA	0.495575	0.560538	0.515528	0.512262	0.984372	0.268208	0.818314	0.855945
YGL245W	GUS1	0.493719	0.498198	0.486964	0.505153	0.502666	0.497894	0.384098	0.872324	0.0434257	0.494479	0.728707	0.832242	0.485119	0.523659	0.497951	0.510345	0.961439	0.444356	0.990448	0.857715
YGL244W	RTF1	0.503344	0.540359	0.516814	0.545833	0.472906	0.471193	0.956502	0.213954	0.60585	0.137739	0.352404	0.400349	0.511798	0.466821	0.487747	0.488722	0.741831	0.126116	0.612916	0.681428
YGL242C	YGL242C	0.471396	0.481641	0.461951	0.453214	0.498682	0.491645	0.242089	0.476467	0.0751823	0	0.9655	0.772611	0.552632	0.580882	0.533898	0.481928	0.230727	0.244206	0.518592	0.822568
YGL241W	KAP114	0.529412	0.564972	0.488372	0.535865	0.5	0.526829	0.953666	0.650585	0.480748	0.251123	0.0393355	0.824944	0.584507	0.595041	0.543956	0.489796	0.223029	0.192096	0.567667	0.947768
YGL238W	CSE1	0.544964	0.485356	0.480374	0.443694	0.495146	0.524064	0.0927101	0.576647	0.816935	0.0592843	0.816164	0.490691	0.571429	0.363636	0.505051	0.52	0.663885	0.263766	1	0.915176
YGL237C	HAP2	0.571429	0.505747	0.582524	0.526232	0.512262	0.510239	0.0187866	0.928102	0.00592587	0.379072	0.679709	0.805933	0.571429	0.434211	0.5	0.518519	0.5625	0.602472	1	0.919494
YGL234W	ADE5,7	0.498215	0.509061	0.500251	0.506001	0.510957	0.485837	0.931237	0.506448	1	0.789025	0.504695	0.48384	0.4225	0.510204	0.529204	0.488327	0.0297633	0.885919	0.389657	0.81951
YGL233W	SEC15	0.504202	0.521875	0.582888	0.445274	0.470588	0.491525	0.376596	0.55143	0.763278	0.658173	0.86321	0.865242	0.585366	0.411765	0.476923	0.441176	0.693626	0.699607	0.933481	0.695886
YGL232W	TAN1	0.498667	0.475309	0.50165	0.450311	0.483945	0.467742	0.991301	0.624826	1	0.282849	0.540552	0.807149	0.513889	0.430769	0.589286	0.526316	0.983976	0.619723	0.280721	0.889751
YGL231C	EMC4	0.423858	0.501292	0.506394	0.470874	0.474836	0.491315	0.0187866	1	0.931926	0.448161	0.504695	0.887585	0.566667	0.530612	0.627907	0.506329	0.732903	0.580812	0.494077	1
YGL228W	SHE10	0.483992	0.447552	0.447818	0.550622	0.517941	0.52356	0.662295	0.117441	0.0541137	0.0566394	0.562321	0.46831	NA	NA	NA	NA	NA	NA	NA	NA
YGL227W	VID30	0.486188	0.478788	0.526012	0.49652	0.541353	0.534884	0.952253	1	0.767124	0.853049	0.238783	0.81453	0.555556	0.657143	0.666667	0.5	0.860514	0.293432	0.129345	1
YGL226W	MTC3	0.310757	0.482857	0.445887	0.55036	0.602582	0.543517	0	0.722363	0.270716	0.0449549	0	0.089387	0.508671	0.594595	0.50566	0.557851	0.972567	0.135713	0.978765	0.270856
YGL225W	VRG4	0.511504	0.492595	0.46761	0.477667	0.476526	0.464418	0.45189	0.667319	0.0110338	0.152262	0.0313584	0.0102997	0.473613	0.583987	0.491211	0.517483	0.448614	0	0.845318	0.566414
YGL224C	SDT1	0.503817	0.396825	0.557471	0.530075	0.445333	0.435345	1	0.0210875	0.349694	0.575125	0.124097	0.14484	NA	NA	NA	NA	NA	NA	NA	NA
YGL223C	COG1	0.453608	0.440299	0.589552	0.540761	0.431635	0.516035	0.441696	0.0690757	0.00592587	0.274972	0.0446075	0.851832	0.47619	0.47619	0.459016	0.47561	0.912233	0.937096	0.834791	0.907085
YGL222C	EDC1	0.421053	0.580882	0.317308	0.414414	0.345588	0.42	0.176932	0.144243	0	0.183031	0	0.249566	0.474138	0.512881	0.503639	0.461305	0.557816	0.828208	0.942429	0.186511
YGL221C	NIF3	0.542214	0.578652	0.545244	0.611765	0.599617	0.569599	0.0267982	0	0.0324485	0	0	0	0.673913	0.609756	0.545455	0.569892	0.0116325	0.282	0.728888	0.474094
YGL220W	BOL2	0.482353	0.528384	0.525696	0.542245	0.557514	0.467195	0.528418	0.211953	0.297056	0.0937147	0	0.108333	0.604167	0.482759	0.534392	0.515625	0.202304	0.962095	0.593882	0.868631
YGL219C	MDM34	0.551282	0.448276	0.597701	0.430894	0.477778	0.537037	0.641718	0.629708	0.224724	0.286716	0.8624	0.716245	0.475449	0.521848	0.511401	0.504288	0.451167	0.52167	0.732812	0.904585
YGL216W	KIP3	0.520305	0.455975	0.561308	0.508032	0.54428	0.552448	0	0.125806	0.0508151	0.759115	0.0999789	0.0148178	0.480485	0.525659	0.509839	0.503415	0.618216	0.441505	0.781235	0.937195
YGL215W	CLG1	0.522936	0.532905	0.493635	0.526163	0.578283	0.452096	0.470759	0.252547	0.884861	0.539423	0	0.203289	NA	NA	NA	NA	NA	NA	NA	NA
YGL213C	SKI8	0.509804	0.536036	0.503846	0.464883	0.523035	0.517134	0.856694	0.500575	0.992111	0.392617	0.599651	0.739285	0.6	0.516129	0.592593	0.432432	0.689127	1	0.540951	0.776359
YGL212W	VAM7	0.429688	0.634921	0.417582	0.464135	0.523179	0.458824	0.569425	0.595892	0.871503	0.431502	0.751573	0.599244	NA	NA	NA	NA	NA	NA	NA	NA
YGL211W	NCS6	0.453577	0.466179	0.490399	0.388693	0.481383	0.42246	0.0444654	0.275339	0.807536	0	0.517622	0	0.527778	0.517241	0.461538	0.516484	0.759574	0.880262	0.518592	0.817656
YGL210W	YPT32	0.45082	0.483516	0.528796	0.559633	0.505455	0.502304	0.288884	0.86842	0.684538	0.19583	0.966335	1	0.472325	0.479554	0.497817	0.511737	0.6788	0.772667	0.986366	0.838431
YGL209W	MIG2	0.45583	0.486385	0.457627	0.501754	0.513369	0.543344	0.113811	0.563585	0.224724	0.973792	0.694611	0.0841639	0.514368	0.523883	0.528947	0.477208	0.732903	0.527534	0.384719	0.493293
YGL207W	SPT16	0.508772	0.522905	0.459927	0.487952	0.504329	0.529675	0.739621	0.341081	0.0324485	0.540367	0.901076	0.247798	0.492358	0.4947	0.506047	0.489434	0.873679	0.9306	0.883927	0.770342
YGL206C	CHC1	0.532206	0.508475	0.549169	0.587579	0.563565	0.509259	0.0444654	0.641265	0	0	0	1	0.503223	0.473947	0.497857	0.512678	0.944647	0.135713	0.941924	0.466888
YGL203C	KEX1	0.527864	0.512015	0.525751	0.57191	0.521522	0.506329	0.44188	0.815882	0.676851	0	0.324925	0.856437	0.4829	0.495775	0.463803	0.504721	0.684873	0.963124	0.0793494	0.916716
YGL202W	ARO8	0.43813	0.447987	0.46043	0.448794	0.459135	0.43552	0	0	0	0	0	0	0.555874	0.579062	0.588235	0.58902	0	0	0	0
YGL201C	MCM6	0.543182	0.595238	0.534435	0.612613	0.535642	0.516129	0.198461	0	0.178832	0	0	0.944886	0.460606	0.459459	0.533333	0.510309	0.645811	0.683108	0.65294	0.912303
YGL200C	EMP24	0.504069	0.478478	0.486034	0.489598	0.461656	0.487576	0.853983	0.167915	0.443685	0.550604	0	0.451004	0.497658	0.486585	0.508796	0.475862	0.969468	0.737531	0.766849	0.244101
YGL197W	MDS3	0.592705	0.542328	0.560199	0.527059	0.493542	0.52785	0.583113	0.794829	0.89112	0.539423	0.2029	0.414928	0.467422	0.458213	0.484472	0.492986	0.508845	0.387487	0.775271	0.922131
YGL196W	DSD1	0.513631	0.448759	0.468367	0.47329	0.502468	0.510799	0.422157	0	0.0324485	0	0.814279	0.241503	0.557416	0.535109	0.505882	0.516129	0.112876	0.453681	0.930791	0.784237
YGL195W	GCN1	0.447532	0.405479	0.46126	0.448952	0.493254	0.421481	0.202067	0	0	0	0.902912	0	0.447187	0.515475	0.474306	0.477145	0.0116325	0.675793	0.22566	0.278836
YGL191W	COX13	0.583655	0.55942	0.598033	0.544174	0.547135	0.557147	0	0	0	0	0	0	0.539419	0.585601	0.553988	0.515873	0.0374487	0	0	0.438844
YGL190C	CDC55	0.589569	0.581568	0.511364	0.579929	0.56488	0.578373	0	0	0.972275	0	0	0	0.504702	0.542714	0.509624	0.540252	0.946036	0.200738	0.768246	0.0459238
YGL187C	COX4	0.529126	0.455782	0.561728	0.482759	0.5	0.524	0.663726	0.542432	0.306904	0.770052	1	0.685317	0.527397	0.491701	0.515761	0.562059	0.257383	0.853004	0.536274	0
YGL186C	TPN1	0.549147	0.568045	0.558924	0.570199	0.584545	0.567733	0	0	0	0	0	0	0.469975	0.464832	0.491713	0.502321	0.109558	0.0556135	0.731614	0.950131
YGL185C	YGL185C	0.309816	0.365854	0.337229	0.353035	0.426121	0.47037	0	0	0.0508151	0.0180976	0	0.0555669	0.534188	0.48	0.46875	0.483461	0.678324	0.746221	0.498746	0.771458
YGL184C	STR3	0.488636	0.349693	0.496241	0.585635	0.477941	0.487288	0.627262	0	1	0.157623	0.0499421	0.890391	0.504043	0.48538	0.461279	0.397138	0.994794	0.81734	0.207131	0
YGL181W	GTS1	0.626348	0.607083	0.64149	0.607713	0.646171	0.634758	0	0	0	0	0	0	0.485522	0.477165	0.467802	0.514471	0.612724	0.323875	0.0175345	0.474052
YGL179C	TOS3	0.614286	0.583756	0.642512	0.573529	0.578059	0.586735	0.056823	0.0256013	0.121892	0.524985	0.584653	0.445742	0.460405	0.501	0.467909	0.466125	0.067872	0.993793	0.0876727	0.0459238
YGL178W	MPT5	0.447368	0.624339	0.479381	0.455696	0.415584	0.601626	0.648918	0.081362	0.149338	0.916037	0.450006	0.14484	0.519685	0.485437	0.439189	0.464968	0.895927	0.965954	0.404156	0.700276
YGL174W	BUD13	0.573304	0.555809	0.570499	0.617336	0.617711	0.634328	0.0229871	0.0631096	0.0201388	0	0	0	0.501916	0.411483	0.498615	0.5	0.981886	0.260366	1	1
YGL173C	XRN1	0.524777	0.518067	0.52629	0.507075	0.493789	0.5083	0.0980067	0.204244	0.0751823	0.587427	0.725197	0.701267	NA	NA	NA	NA	NA	NA	NA	NA
YGL172W	NUP49	0.466772	0.475214	0.47561	0.487136	0.416174	0.470037	0.268288	0.458832	0.412836	0.7047	0	0.340294	0.529412	0.541667	0.633333	0.519231	0.935348	0.873018	0.172053	0.978518
YGL171W	ROK1	0.527027	0.533333	0.575758	NA	NA	NA	0.943206	1	1	NA	NA	NA	0.52381	0.520833	0.456522	0.532258	0.971187	0.977682	0.865046	0.879835
YGL169W	SUA5	0.498233	0.584	0.472141	0.485437	0.526066	0.452229	0.819461	0	0.408558	1	0.336348	0.947394	0.460317	0.515337	0.510046	0.495495	0.314628	0.79036	0.852059	0.95061
YGL168W	HUR1	0.47619	0.566667	0.666667	0.533333	0.424	0.375	0.96279	0.78788	0.20052	0.822105	0.227225	0.255364	NA	NA	0.462963	0.377778	NA	NA	0.900373	0.370923
YGL167C	PMR1	0.489273	0.495011	0.514078	0.495819	0.520989	0.497888	0.529415	0.796612	0.386586	0.846342	0.118646	0.934496	0.513636	0.534091	0.496403	0.5	0.912257	0.728281	1	1
YGL165C	YGL165C	0.511111	0.533333	0.458333	0.421687	0.533333	0.463918	1	0.860098	0.840595	0.369254	0.683044	0.728406	0.572327	0.533981	0.578947	0.471503	0.723761	1	0.11455	0.722208
YGL164C	YRB30	0.56	0.491315	0.640669	0.554104	0.532394	0.54	0.301996	0.712439	0.00592587	0.0449549	0.189703	0.147096	0.518678	0.48232	0.504752	0.451902	0.663885	0.652614	0.91055	0.0459238
YGL161C	YIP5	0.616279	0.567901	0.588235	0.606667	0.548077	0.628378	0.125565	0.503182	0.297056	0.0219011	0.358067	0.0148178	NA	NA	NA	NA	NA	NA	NA	NA
YGL160W	AIM14	0.509915	0.438871	0.578488	0.564583	0.576923	0.550336	0.624668	0.371458	0.0727498	0.025524	0	0.0757271	NA	NA	NA	NA	NA	NA	NA	NA
YGL159W	YGL159W	0.482609	0.374408	0.394309	0.524194	0.468271	0.463807	0.656489	0.0115546	0.319345	0.555171	0.295042	0.34652	0.542308	0.474654	0.554156	0.527221	0.464245	0.764276	0.146269	0.594549
YGL157W	ARI1	0.527411	0.51454	0.510625	0.518417	0.493265	0.480944	0.00570991	0.267891	0.46432	0.0566394	0.497856	0.049873	0.523486	0.503282	0.477843	0.436871	0.225705	0.928407	0.341941	0
YGL155W	CDC43	0.545918	0.551111	0.530516	0.568966	0.579208	0.57764	0.495535	0.233773	0.487818	0.204535	0.0703412	0.115491	0.564103	0.455446	0.479769	0.607843	0.49685	0.73813	0.854446	0.0607815
YGL154C	LYS5	0.408389	0.369565	0.493421	0.438433	0.485317	0.49009	0	0	0.894098	0.0288841	0.660648	0.818179	0.443662	0.46087	0.530702	0.505376	0.494787	0.745062	0.708454	0.994292
YGL153W	PEX14	0.337209	0.380282	0.473684	0.444444	0.424528	0.5625	0.0105013	0.166027	0.876639	0.601575	0.294387	0.455802	0.386454	0.431579	0.497222	0.495601	0.245113	0.671913	0.992611	0.969683
YGL151W	NUT1	0.473615	0.5088	0.554072	0.449833	0.388633	0.466543	0.416908	0.194137	0.942694	0	0.00451416	0.0301317	0.522442	0.466667	0.513106	0.506218	0.42819	0.155499	0.649733	0.865387
YGL150C	INO80	0.475076	0.572639	0.519294	0.551508	0.623704	0.513444	0.475329	0.0562042	0	0.892507	0.0579893	0.874462	0.523256	0.472112	0.51135	0.512484	0.545508	0.527534	0.790467	0.781082
YGL148W	ARO2	0.506756	0.511504	0.500865	0.494006	0.527943	0.546501	0.482748	0.258833	0.976582	0.767078	0.0156929	0	0.523256	0.472112	0.51135	0.512484	0.503828	0.516169	0.788388	0.776359
YGL143C	MRF1	0.518182	0.545872	0.476596	0.585185	0.599476	0.514644	0.525987	0.27188	0.460383	0.0100277	0	0.694872	NA	NA	0.46875	0.459459	NA	NA	0.959553	0.903971
YGL142C	GPI10	0.457413	0.530075	0.565951	0.535326	0.501416	0.522843	0.0629981	0.347458	0.0110338	0.0506848	0.755029	0.708929	0.641975	0.521739	0.485075	0.474074	0.397895	0.889019	0.880707	0.828715
YGL141W	HUL5	0.50303	0.497076	0.526171	0.475379	0.498054	0.501805	0.627859	0.28989	0.97551	0.449127	0.858702	1	0.603175	0.535714	0.47619	0.480769	0.380531	0.880719	0.88736	0.929009
YGL140C	YGL140C	0.480159	0.54023	0.506993	0.523871	0.517483	0.528433	0.829758	0.830765	0.566722	0.463448	0.725197	0.325345	NA	NA	0.4	0.487805	NA	NA	0.630807	1
YGL139W	FLC3	0.669643	0.615385	0.676692	0.605882	0.626761	0.691824	0.602496	0.86313	0.0810668	0	0.0365993	0	NA	NA	NA	NA	NA	NA	NA	NA
YGL137W	SEC27	0.492492	0.460112	0.489311	0.5	0.531672	0.494751	0.735632	0	0.594107	1	0	0.82945	0.554859	0.498168	0.503282	0.506466	0.196122	1	0.979586	0.927443
YGL136C	MRM2	0.421384	0.455556	0.386503	0.394309	0.503759	0.44843	0.0762602	0.483468	0.0541137	0.0100277	0.396686	0.46831	0.493069	0.504212	0.522405	0.484629	0.878842	0.943449	0.240718	0.49907
YGL134W	PCL10	0.496222	0.449383	0.537234	0.467866	0.552381	0.479452	0.873729	0.258482	0.0363949	1	0.00451416	0.987377	NA	NA	NA	NA	NA	NA	NA	NA
YGL133W	ITC1	0.539519	0.607843	0.616564	0.514388	0.537367	0.513889	0.0379473	0.619203	0.0572422	0.564554	0.120636	0.791879	0.536785	0.44012	0.510638	0.499136	0.688369	0.0684265	0.850542	0.999427
YGL130W	CEG1	0.516949	0.469565	0.422925	0.542088	0.462366	0.531148	0.752652	0.544402	0.0541137	0.307581	0.302293	0.476837	0.484536	0.441948	0.432314	0.457859	0.86461	0.241886	0.0308608	0.289175
YGL129C	RSM23	0.48227	0.425926	0.48227	0.466165	0.46	0.47541	0.809505	0.204244	0.85422	0.691294	0.160183	0.169385	0.523077	0.555556	0.490196	0.539823	0.875983	0.528585	0.933405	0.53304
YGL128C	CWC23	0.40553	0.494792	0.450292	0.565854	0.479876	0.382883	0.0444654	0.743092	0.989503	0.144039	0.59291	0.0188463	NA	NA	0.462963	0.525253	NA	NA	0.70536	0.882119
YGL127C	SOH1	0.428177	0.548023	0.517341	0.553299	0.556034	0.512465	0.0308425	0.204244	0.747977	0.0981925	0.0446075	0.824011	0.465116	0.477477	0.525641	0.497436	0.768854	0.889376	0.749441	1
YGL126W	SCS3	0.526786	0.495974	0.512059	0.527048	0.542373	0.506431	0.360232	0.950826	0.753061	0.32756	0.0340684	0.873146	NA	NA	NA	NA	NA	NA	NA	NA
YGL125W	MET13	0.502392	0.501758	0.512097	0.462889	0.459082	0.498139	0.91643	0.964602	0.483266	0	0	0.92977	0.5	0.588235	0.475138	0.485981	1	0.290097	0.823408	0.902579
YGL123W	RPS2	0.501011	0.496333	0.495973	0.492717	0.488493	0.493285	0.956451	0.749079	0.721479	0.633276	0.281013	0.685518	0.492958	0.509474	0.463632	0.519376	0.825271	0.709142	0.00974141	0.304437
YGL122C	NAB2	0.576596	0.53211	0.507282	0.557377	0.532281	0.532934	0	0.081362	0.489174	0.0143553	0.0882102	0.112989	0.479899	0.455385	0.538	0.535497	0.720838	0.388795	0.302665	0.370923
YGL121C	GPG1	0.548387	0.487179	0.46875	0.467442	0.486598	0.411458	0.755631	0.978187	0.866848	0.355149	0.734634	0	0.483193	0.477387	0.5625	0.426934	0.872687	0.769564	0.125928	0.0335443
YGL120C	PRP43	0.505468	0.507812	0.5	NA	NA	NA	0.887464	0.828935	1	NA	NA	NA	0.498599	0.440171	0.503663	0.479404	0.983641	0.0128536	0.944539	0.428562
YGL119W	COQ8	0.507109	0.563107	0.506329	0.532995	0.462882	0.446154	0.933626	0.192263	0.933151	0.577725	0.447828	0.309759	0.50289	0.441219	0.504249	0.481481	0.988143	0.0482676	0.940708	0.525416
YGL117W	YGL117W	0.527027	0.526087	0.497778	NA	NA	NA	0.648918	0.674992	0.992628	NA	NA	NA	0.497326	0.489655	0.483092	0.53886	1	0.945568	0.838427	0.590618
YGL116W	CDC20	0.448276	0.447653	0.561069	0.497835	0.450704	0.510638	0.475329	0.0928199	0.114218	0.916037	0.268969	0.941047	0.488235	0.459854	0.40458	0.488095	0.904161	0.683108	0	0.882688
YGL115W	SNF4	0.548052	0.474725	0.554167	0.436153	0.506456	0.507965	0.154618	0.509999	0.0751823	0.00540108	0.841083	0.853375	NA	NA	NA	NA	NA	NA	NA	NA
YGL114W	YGL114W	0.474419	0.540179	0.495238	0.535211	0.448179	0.513678	0.996695	1	0.988481	0.449694	0.133922	0.683929	0.489796	0.580311	0.476323	0.47343	0.897283	0.146937	0.680118	0.615282
YGL112C	TAF6	0.510588	0.443149	0.413793	0.507576	0.525424	0.408163	0.800084	0.130678	0	0.92568	0.591878	0.0148178	NA	NA	NA	NA	NA	NA	NA	NA
YGL111W	NSA1	0.492441	0.564045	0.493333	NA	NA	NA	0.892863	0.0377542	0.900841	NA	NA	NA	0.472973	0.5	0.489796	0.46729	0.895927	1	0.976498	0.813402
YGL110C	CUE3	0.536842	0.53668	0.495868	0.544681	0.521739	0.458333	0.0308425	0.614887	0.34832	0.814042	0.930758	0.0586716	0.475936	0.493421	0.491525	0.535865	0.821986	0.98633	0.945893	0.528469
YGL108C	YGL108C	0.402878	0.534091	0.382353	0.464435	0.497908	0.532663	0	0.509999	0.00592587	0.521821	1	0.578147	0.478495	0.481013	0.450644	0.508	0.840006	0.834002	0.406675	0.917455
YGL107C	RMD9	0.52924	0.451505	0.567657	0.459649	0.47	0.42268	0.225457	0.996025	0.879974	0.302894	0.692051	0.948016	NA	NA	NA	NA	NA	NA	NA	NA
YGL106W	MLC1	0.445908	0.484948	0.504077	0.465983	0.417122	0.507456	0	0.347458	0.82982	0.0143553	0	0.696706	NA	NA	0.46875	0.407407	NA	NA	0.957325	0.733997
YGL105W	ARC1	0.509	0.485163	0.497317	0.493666	0.515965	0.516577	0.505866	0.305695	0.89996	0.72497	0.186073	0.251031	0.42029	0.442623	0.495327	0.445312	0.549567	0.746221	1	0.573289
YGL104C	VPS73	0.378723	0.5	0.402235	0.507538	0.453804	0.479695	0	1	0.0324485	0.871974	0.0471902	0.631281	0.429448	0.440994	0.404167	0.502183	0.281539	0.412405	0.0247282	1
YGL103W	RPL28	0.523207	0.460526	0.497608	0.53913	0.411392	0.563218	0.570095	0.315887	0.99933	0.570968	0.09028	0.488506	0.52	0.528777	0.524313	0.539112	0.841196	0.656781	0.586043	0.244101
YGL101W	YGL101W	0.478261	0.477273	0.464286	0.443366	0.502688	0.480287	0.745454	0.82966	0.677998	0.139664	0.993645	0.72325	0.408163	0.529412	0.506494	0.597701	0.559538	0.936377	1	0.290396
YGL100W	SEH1	0.46339	0.475728	0.455914	0.44686	0.45339	0.441964	0.0735094	0.301659	0.0324485	0	0	0	0.434343	0.502008	0.421622	0.380829	0.145932	0.989331	0.0368092	0
YGL099W	LSG1	0.496154	0.492212	0.51735	0.614815	0.381356	0.53913	0.781072	0.816042	0.739939	0.738637	0.0253655	0.722013	NA	NA	NA	NA	NA	NA	NA	NA
YGL098W	USE1	0.527473	0.544444	0.516949	0.516484	0.533333	0.573333	0.819866	0.678306	0.825028	1	1	0.888739	0.476471	0.565789	0.512129	0.518931	0.69382	0.170024	0.834791	0.678319
YGL097W	SRM1	0.441273	0.448148	0.43874	0.479388	0.510839	0.455934	0.0105013	0	0.00592587	0.380074	0.658797	0.0301317	0.347826	0.365385	0.484211	0.346667	0.232862	0.251168	0.945893	0.0563977
YGL096W	TOS8	0.647325	0.705323	0.650046	0.739743	0.751041	0.770244	0	0	0	0	0	0	0.460049	0.464545	0.469547	0.507483	0	0	0	0.685288
YGL095C	VPS45	0.450151	0.405573	0.508621	0.457077	0.474	0.486747	0.21719	0.00632795	0.858917	0.161559	0.411281	0.778977	0.549801	0.485714	0.541899	0.564039	0.373985	0.839387	0.316846	0.0512979
YGL094C	PAN2	0.484429	0.377551	0.482192	0.496104	0.485507	0.603535	0.685972	0.0115546	0.23856	0.781913	0.276555	0.381975	0.543478	0.5	0.518519	0.432099	0.877453	1	0.94549	0.572174
YGL093W	SPC105	0.449206	0.55416	0.54062	0.521839	0.534644	0.481176	0.762414	0.403339	0.0245119	0.47277	0.376406	0.117874	0.543478	0.5	0.518519	0.432099	0.875983	1	0.941924	0.573289
YGL092W	NUP145	0.476395	0.45443	0.468326	0.524138	0.495146	0.572508	0.677612	0.109197	0.103624	1	0.753698	0.0333208	0.432749	0.437908	0.515982	0.558252	0.297154	0.390091	0.86833	0.306601
YGL091C	NBP35	0.473815	0.434932	0.4801	0.493023	0.517949	0.467416	0.525203	0.100991	0.640497	0.90142	0.636515	0.325345	0.501901	0.575221	0.493113	0.524297	0.988762	0.0846	0.950148	0.642556
YGL085W	LCL3	0.514286	0.523077	0.467532	0.295775	0.478873	0.304878	0.917373	0.874998	0.755036	0.0352743	0.669363	0.0555669	NA	NA	0.44	0.56	NA	NA	0.885751	0.882688
YGL084C	GUP1	0.534177	0.525672	0.512019	0.549474	0.48497	0.449649	0.342817	0.505591	0.816725	0.109489	0.657384	0.135819	0.596123	0.655449	0.587807	0.581308	0	0	0	0
YGL083W	SCY1	0.570295	0.494286	0.539267	0.495897	0.515508	0.540146	0	0.677606	0	0.525964	0.858041	0	0.599711	0.623431	0.544678	0.52707	0	0	0	0.239074
YGL082W	YGL082W	0.517327	0.564789	0.515789	0.56533	0.56	0.55518	0.548512	0	0.632512	0	0	0.0054528	NA	NA	NA	NA	NA	NA	NA	NA
YGL080W	MPC1	0.528455	0.498871	0.506579	0.50764	0.528708	0.528336	0.422157	1	0.912069	0.836893	0.206023	0.385551	0.489736	0.569132	0.520776	0.497143	0.886286	0.126116	0.700392	0.9951
YGL079W	KXD1	0.404255	0.478261	0.552381	0.542373	0.516667	0.472222	0.173051	0.868963	0.529599	0.544337	0.803531	0.771818	0.424658	0.537736	0.481481	0.460526	0.325026	0.793605	0.908047	0.664594
YGL078C	DBP3	0.431034	0.496088	0.52965	0.472393	0.516779	0.521505	0	0.950826	0.24387	0.93135	1	1	0.455224	0.470588	0.517986	0.485075	0.568254	0.557534	0.870511	0.941913
YGL077C	HNM1	0.498513	0.521407	0.459857	0.478806	0.514341	0.48241	0.95732	0.178722	0	0.109489	0.270443	0.233185	0.58811	0.546117	0.598349	0.572246	0.0116325	0.213304	0	0
YGL073W	HSF1	0.539457	0.602195	0.603627	0.518957	0.580769	0.500565	0	0	0	0.460589	0	0.905028	0.488749	0.505451	0.458385	0.498995	0.740892	0.909308	0.0247282	0.989869
YGL071W	AFT1	0.499253	0.460695	0.454405	0.515306	0.506536	0.498239	0.584627	0.282328	0.254383	0.290824	0.781617	0.472704	0.44573	0.487969	0.520548	0.510733	0	0.748519	0.354786	0.726125
YGL070C	RPB9	0.526119	0.550239	0.371901	0.521212	0.508403	0.527778	0.61088	0.329736	0	0.721442	0.889419	0.695789	0.507187	0.4662	0.545232	0.486094	0.921422	0.440811	0.0486369	0.71203
YGL067W	NPY1	0.559367	0.573964	0.620879	0.560127	0.536765	0.525597	0.0735094	0.041523	0	0.204535	0.237187	0.889381	0.480769	0.523077	0.482072	0.452206	0.81435	0.805099	0.806127	0.340262
YGL066W	SGF73	0.504373	0.5	0.567108	0.457547	0.556541	0.514056	0.96498	0.998819	0.0110338	0.567661	0.135694	0.620996	0.567442	0.395918	0.501618	0.495082	0.232862	0.0237398	0.990448	0.964621
YGL065C	ALG2	0.545714	0.506718	0.525192	0.501842	0.495407	0.495855	0.0187866	0.838108	0.217611	0.972376	0.841083	0.880086	NA	NA	NA	NA	NA	NA	NA	NA
YGL063W	PUS2	0.514706	0.398148	0.380734	0.317188	0.346626	0.360075	0.412419	0.0115546	0.0201388	0	0	0	0.513846	0.47432	0.531323	0.490654	0.869006	0.686567	0.500773	0.904278
YGL062W	PYC1	0.553819	0.537822	0.477707	0.501558	0.517926	0.509764	0	0.041523	0.286152	0.977837	0.220256	0.695789	0.489574	0.49311	0.5	0.495189	0.764502	0.878667	1	0.904278
YGL061C	DUO1	0.463303	0.430556	0.587097	0.591241	0.529412	0.384236	0.363942	0.44181	0.0922482	0.0981925	0.628088	0.0054528	0.484848	0.548387	0.403226	0.565217	1	0.914756	0.437657	0.750902
YGL059W	PKP2	0.507082	0.409357	0.555556	0.457317	0.53681	0.482412	0.800084	0	0.305339	0.174095	0.60067	0.954666	0.509677	0.504348	0.508772	0.497585	0.957202	0.98542	0.944789	0.994106
YGL058W	RAD6	0.659898	0.564246	0.616162	0.517588	0.473214	0.52	0	0.231184	0	0.81733	0.662723	0.822313	0.498603	0.518049	0.533008	0.536889	0.981886	0.437214	0	0
YGL056C	SDS23	0.507513	0.53229	0.482226	0.519231	0.484706	0.476712	0.858718	0.29314	0.58969	0.969711	1	0.930696	0.496964	0.49955	0.499685	0.52862	0.954255	1	0.99629	0.115993
YGL055W	OLE1	0.371191	0.329531	0.37688	0.381012	0.368739	0.37608	0	0	0	0	0	0	NA	NA	NA	NA	NA	NA	NA	NA
YGL050W	TYW3	0.42268	0.478803	0.522659	0.365385	0.376582	0.463333	0.0105013	0.578446	0.598867	0	0	0.341126	0.539267	0.47541	0.520478	0.520799	0.429727	0.683108	0.635234	0.624752
YGL049C	TIF4632	0.53125	0.49061	0.473853	0.491756	0.488168	0.493949	0.0711535	0.663447	0.245125	0.768401	0.59291	0.86432	0.533419	0.478723	0.553191	0.507115	0.265546	0.57111	0.0308608	0.878918
YGL048C	RPT6	0.45861	0.494184	0.5013	0.47106	0.497335	0.49202	0	0.762387	0.979516	0	0.864017	0.604415	0.52381	0.354167	0.54386	0.552632	0.935348	0.238146	0.696433	0.608
YGL045W	RIM8	0.525504	0.501771	0.48495	0.512739	0.477585	0.495263	0.333042	0.978187	0.570827	0.589116	0.265189	0.86432	NA	NA	NA	NA	NA	NA	NA	NA
YGL044C	RNA15	0.557823	0.570621	0.54	0.509524	0.529915	0.505208	0.362266	0.18301	0.498105	0.851861	0.569001	0.956897	0.534676	0.5	0.518881	0.486172	0.452037	1	0.629378	0.744096
YGL043W	DST1	0.538462	0.476852	0.5	0.516014	0.525373	0.503333	0.205213	0.550461	1	0.773649	0.504695	0.979495	0.534676	0.5	0.518881	0.486172	0.491248	1	0.614394	0.750902
YGL042C	YGL042C	0.580645	0.539326	0.572093	0.509804	0.644444	0.540146	0.0657092	0.424096	0.129595	0.947243	0	0.580423	0.493671	0.431818	0.566667	0.556818	0.967222	0.59282	0.500773	1
YGL041W-A	YGL041W-A	0.403846	0.646465	0.45098	0.457143	0.564103	0.580952	0.202067	0.0256013	0.587947	0.571624	0.177257	0.275052	0.507937	0.431818	0.614286	0.541667	0.958538	0.599441	0.483171	1
YGL040C	HEM2	0.491202	0.49668	0.510554	0.473008	0.51566	0.477658	0.826455	0.947535	0.730711	0.290824	0.509946	0.431474	0.519553	0.524355	0.505172	0.505338	0.783811	0.694084	0.945739	0.928699
YGL039W	YGL039W	0.608137	0.529851	0.622785	0.540059	0.566766	0.626238	0	0.427842	0	0.296514	0.0393355	0	NA	NA	NA	NA	NA	NA	NA	NA
YGL038C	OCH1	0.464912	0.549254	0.508982	0.550285	0.440711	0.521253	0.377833	0.194137	0.882556	0.0621733	0.0156929	0.578147	0.53125	0.546911	0.537994	0.485119	0.464245	0.246259	0.437181	0.828163
YGL037C	PNC1	0.502403	0.485654	0.487134	0.497916	0.491236	0.505191	0.900038	0.192263	0.312094	0.884113	0.302293	0.64674	0.5	0.493984	0.499306	0.481888	1	0.859246	0.992611	0.323916
YGL036W	YGL036W	0.548571	0.442953	0.45815	0.570513	0.390845	0.505747	0.30525	1	1	0.177327	0.022165	0.629368	0.4987	0.490566	0.496533	0.488023	0.991553	0.73719	0.927629	0.596873
YGL035C	MIG1	0.537681	0.487805	0.530081	0.497041	0.481884	0.4631	0.15032	0.647575	0.30359	0.95385	0.624382	0.228544	0.494356	0.489249	0.488518	0.488589	0.828857	0.588335	0.477329	0.528469
YGL030W	RPL30	0.420732	0.543353	0.417582	NA	NA	NA	0.118132	0.503182	0.0953643	NA	NA	NA	0.537313	0.539315	0.532203	0.490476	0.11694	0.0628784	0.083653	0.763431
YGL028C	SCW11	0.503241	0.503036	0.419071	0.428191	0.492678	0.415296	0.922576	0.961	0	0	0.761937	0	0.508475	0.47561	0.481481	0.5625	0.965058	0.860207	0.868198	0.344429
YGL027C	CWH41	0.5	0.456628	0.497721	0.496051	0.4997	0.520068	1	0.0115546	0.967107	0.899294	1	0.352959	0.521583	0.44186	0.509749	0.456395	0.770742	0.28448	0.881869	0.347159
YGL026C	TRP5	0.519444	0.528293	0.498848	0.499325	0.5219	0.517942	0.175184	0.0297494	0.967932	0.992838	0.114613	0.369074	NA	NA	NA	NA	NA	NA	NA	NA
YGL025C	PGD1	0.436242	0.532488	0.496979	0.475298	0.435678	0.565217	0	0.225115	0.959443	0.457922	0	0.0054528	0.464052	0.60223	0.50996	0.488889	0.589423	0.0482676	0.887695	0.858007
YGL023C	PIB2	0.497671	0.471919	0.561655	0.527815	0.457385	0.506008	0.966644	0.144243	0	0.0860976	0	0.822313	0.483871	0.495413	0.547541	0.527331	0.892987	0.998434	0.354786	0.699799
YGL022W	STT3	0.487129	0.513441	0.490248	0.505059	0.508085	0.513011	0.584627	0.59946	0.683416	0.852879	0.74075	0.604415	0.483019	0.513619	0.552	0.514045	0.841196	0.880332	0.207131	0.825978
YGL021W	ALK1	0.461111	0.541899	0.511364	0.547619	0.465517	0.518033	0.896732	0.714235	0.847481	0.235844	0.141416	0.309759	NA	NA	0.456522	0.46875	NA	NA	1	1
YGL020C	GET1	0.54477	0.491897	0.44523	0.513425	0.5	0.514793	0.0105013	0.783665	0.00592587	0.483409	1	0.512631	0.447368	0.4	0.516667	0.59322	0.846628	0.675793	0.976866	0.475615
YGL019W	CKB1	0.488032	0.466931	0.431818	0.490503	0.507675	0.47619	0.722862	0.196134	0.00592587	0.762237	0.803049	0.317262	NA	NA	NA	NA	NA	NA	NA	NA
YGL018C	JAC1	0.445545	0.439252	0.538462	0.469027	0.453846	0.471698	0.528418	0.470784	0.640497	0.722421	0.472833	0.815993	0.466667	0.530973	0.524664	0.493562	0.702236	0.989169	0.756802	0.955883
YGL017W	ATE1	0.520958	0.50838	0.59204	0.482412	0.529183	0.44898	1	0.531263	0.816935	0.769273	0.525083	0.352185	0.444444	0.487179	0.460938	0.504	0.726381	0.989169	0.718754	1
YGL014W	PUF4	0.529644	0.548387	0.405018	NA	NA	NA	0.881149	0.658795	0.224724	NA	NA	NA	0.505976	0.523404	0.524272	0.483871	0.955425	0.759157	0.627945	0.778234
YGL012W	ERG4	0.499355	0.51294	0.508435	0.484833	0.48532	0.486726	1	0.553835	0.674943	0.373264	0.336348	0.404039	NA	NA	NA	NA	NA	NA	NA	NA
YGL011C	SCL1	0.478018	0.5	0.545938	0.489184	0.48271	0.51158	0.0105013	1	0	0.234058	0.0189449	0.1938	0.502119	0.565116	0.540323	0.527692	1	0.0746471	0.20457	0.4705
YGL010W	MPO1	0.323529	0.497268	0.573333	0.472155	0.475275	0.41853	0	1	0.195014	0.492576	0.561238	0.0054528	0.502119	0.565116	0.540323	0.527692	1	0.0746471	0.192709	0.4273
YGL009C	LEU1	0.510417	0.527148	0.492298	0.575573	0.498667	0.560932	0.647925	0.135069	0.723246	0.00540108	0.991563	0.0228555	0.481481	0.431373	0.512315	0.493274	0.846752	0.315085	0.901553	0.967049
YGL008C	PMA1	0.495719	0.492861	0.4801	0.490202	0.49464	0.495926	0.118132	0	0	0	0.0313584	0.230291	0.528571	0.471875	0.475504	0.507553	0.546462	0.602472	0.406675	0.868141
YGL006W	PMC1	0.516949	0.443836	0.439252	0.482112	0.517345	0.487854	0.62732	0.362802	0.0635619	0.799164	0.762769	0.785488	0.515604	0.523948	0.52924	0.523288	0.719772	0.526524	0.235691	0.357531
YGL005C	COG7	0.501548	0.463636	0.44375	0.502347	0.500752	0.475588	0.975795	0.418761	0.111624	0.983899	1	0.481612	0.425	0.56	0.440945	0.524904	0.18347	0.362528	0.207131	0.699799
YGL004C	RPN14	0.454965	0.554348	0.443836	0.421875	0.530401	0.489871	0.481409	0.0928199	0.379992	0	0.0681114	1	0.480938	0.409556	0.480084	0.44685	0.778115	0.0128536	0.673006	0.103699
YGL003C	CDH1	0.512195	0.496063	0.625731	0.494915	0.523416	0.514658	0.795123	0.55287	0.871503	0.951913	0.517622	0.767838	NA	NA	NA	NA	NA	NA	NA	NA
YGL002W	ERP6	0.497175	0.375367	0.472464	0.465313	0.475976	0.52505	0.965556	0	0.531689	0.217071	0.372122	0.5153	NA	NA	NA	NA	NA	NA	NA	NA
YGL001C	ERG26	0.470309	0.443383	0.486911	0.492628	0.491701	0.48279	0.218588	0.016435	0.683416	0.790775	0.708506	0.48113	0.480519	0.52459	0.533784	0.535032	0.909292	1	0.735503	0.727035
YGR001C	EFM5	0.458484	0.487633	0.527197	0.510417	0.544715	0.517241	0.405682	0.870848	0.657036	0.919069	0.330601	0.82945	0.441176	0.496124	0.55625	0.506849	0.474322	0.991781	0.423971	0.991759
YGR002C	SWC4	0.465347	0.477454	0.489412	0.472603	0.484234	0.523227	0.290316	0.400762	0.965732	0.273225	0.708506	0.338924	0.511226	0.463878	0.467986	0.482103	0.843057	0.344412	0.238218	0.546712
YGR004W	PEX31	0.455939	0.455882	0.53668	0.427928	0.517241	0.405797	0.795123	0.395554	0.477504	0.0727734	0.829326	0.0102997	0.472868	0.401869	0.512658	0.484663	1	0.296515	0.883927	0.86827
YGR005C	TFG2	0.45679	0.453782	0.4	0.457317	0.511848	0.527174	0.517823	0.611982	0.0363949	0.517641	0.877557	0.700604	0.56962	0.516667	0.554545	0.589286	0.575584	0.989169	0.587949	0.268742
YGR007W	ECT1	0.566019	0.527837	0.536562	0.527119	0.499672	0.548485	0	0.216558	0.0727498	0.175549	1	0	NA	NA	0.416667	0.648649	NA	NA	0.725177	0.358559
YGR008C	STF2	0.465406	0.453099	0.469518	0.469995	0.461087	0.468485	0.0105013	0	0.0403352	0	0	0	0.552367	0.528736	0.482044	0.523873	0.0297633	0.423803	0.639222	0.444988
YGR009C	SEC9	0.574163	0.486911	0.440678	0.557522	0.587983	0.520161	0.0762602	0.869906	0.240851	0.203217	0.022165	0.740714	0.466368	0.48731	0.435393	0.570588	0.686907	0.915507	0.0925084	0.0512979
YGR010W	NMA2	0.52568	0.459627	0.525157	0.531513	0.597765	0.513347	0.592487	0.323075	0.621307	0.324633	0	0.757864	0.470149	0.478992	0.442786	0.58209	0.818501	0.903066	0.377041	0.15116
YGR012W	MCY1	0.446565	0.461538	0.453901	0.56	0.47451	0.457364	0.120571	0.594786	0.544351	0.494479	0.709961	0.632866	0.478355	0.52164	0.512733	0.493569	0.662494	0.683108	0.810973	0.906107
YGR014W	MSB2	0.42825	0.400281	0.46518	0.466637	0.476984	0.428165	0	0	0.215982	0.248837	0.51897	0	0.586207	0.584906	0.576087	0.554054	0.529183	0.597459	0.43599	0.714118
YGR015C	YGR015C	0.547368	0.583333	0.511111	0.546392	0.564885	0.576271	0.414055	0.288597	0.979516	0.587427	0.194763	0.890391	0.423077	0.456522	0.484375	0.407407	0.65802	0.874425	0.976662	0.372758
YGR017W	YGR017W	0.490148	0.444106	0.484359	0.503759	0.485167	0.480438	0.687566	0	0.565807	0.947243	0.508586	0.529248	0.544554	0.373626	0.467105	0.460432	0.724534	0.100683	0.692408	0.655345
YGR019W	UGA1	0.364672	0.37931	0.365922	0.388889	0.388919	0.389565	0	0	0	0	0	0	0.376623	0.425926	0.475248	0.460177	0.0514144	0.334875	0.796652	0.552952
YGR021W	YGR021W	0.5	0.505208	0.519231	0.489104	0.458797	0.487952	1	0.918119	0.732965	0.792509	0.167614	0.810607	0.513514	0.473684	0.459357	0.447735	0.855271	0.642201	0.280721	0.0656948
YGR024C	THG1	0.523404	0.506224	0.475694	0.49162	0.475207	0.40884	0.626238	0.961	0.613916	0.930803	0.595996	0.0366435	0.530351	0.510345	0.485772	0.492408	0.58836	0.921995	0.829682	0.912594
YGR026W	YGR026W	0.471154	0.458861	0.476471	0.541761	0.473438	0.452656	0.570996	0.349656	0.624449	0.208134	0.336348	0.162863	0.530351	0.510345	0.485772	0.492408	0.574743	0.898214	0.811436	0.906482
YGR028W	MSP1	0.525641	0.44	0.425926	0.44898	0.455882	0.425197	0.878942	0.705971	0.558168	0.564554	0.515726	0.234898	0.508798	0.491473	0.499448	0.487448	0.853574	0.878667	1	0.74122
YGR031W	IMO32	0.417722	0.582524	0.352941	0.428571	0.373333	0.445946	0.768634	0.273614	0.539527	0.251123	0.0794929	0.614656	0.480349	0.457627	0.395062	0.458213	0.845493	0.602472	0	0.384595
YGR033C	TIM21	0.544794	0.504717	0.522782	0.534216	0.535211	0.492991	0.178661	0.928221	0.548678	0.304195	0.204522	0.90195	0.459971	0.470305	0.47234	0.499468	0.205968	0.433582	0.309793	1
YGR035C	YGR035C	0.430108	0.524017	0.471264	0.57971	0.505882	0.493671	0.384098	0.691912	0.8302	0.42662	1	1	0.512671	0.473558	0.545238	0.511312	0.843199	0.626443	0.271917	0.858007
YGR036C	CAX4	0.397959	0.420408	0.327586	0.453552	0.324675	0.52	0.0105013	0.100991	0	0.44151	0.0284207	0.267409	0.523904	0.519512	0.46789	0.409158	0.599234	0.693112	0.431664	0
YGR040W	KSS1	0.439394	0.484848	0.477612	0.555556	0.5	0.353846	0.757269	1	1	1	0.262048	0.147096	0.453608	0.417582	0.490683	0.528302	0.796211	0.477904	0.913552	0.759706
YGR041W	BUD9	0.505119	0.54498	0.496487	0.505288	0.480845	0.521684	0.884106	0.0598015	0.928657	0.863984	0.469513	0.434467	0.514925	0.512397	0.544041	0.543147	0.94867	0.979165	0.563417	0.539958
YGR042W	MTE1	0.564951	0.421271	0.533499	0.500516	0.478516	0.485222	0	0	0.111624	0.885267	0.330601	0.729015	0.503247	0.437908	0.568475	0.52231	0.983641	0.155499	0.054256	0.679357
YGR046W	TAM41	0.457547	0.561086	0.497382	0.521875	0.498221	0.723077	0.422422	0.174222	0.97551	0.590406	0.861494	0.0054528	0.555126	0.48172	0.518652	0.545024	0.067872	0.723613	0.583039	0.0607815
YGR048W	UFD1	0.440514	0.430034	0.381818	0.461735	0.440678	0.44289	0.108628	0.0751747	0	0.268994	0.0313584	0.0700527	NA	NA	NA	NA	NA	NA	NA	NA
YGR049W	SCM4	0.516003	0.524357	0.488488	0.583741	0.569595	0.509518	0.30354	0.139777	0.50095	0	0	0.750337	0.597561	0.498084	0.510588	0.45898	0.0116325	1	0.860546	0.239074
YGR052W	FMP48	0.452435	0.434584	0.437296	0.542704	0.561732	0.549098	0.00570991	0	0	0	0	0	0.518754	0.524246	0.530749	0.53405	0.407798	0.282	0.0368092	0.02669
YGR054W	YGR054W	0.441256	0.505245	0.468235	0.447775	0.470895	0.463303	0	0.816996	0.0201388	0	0.126108	0.0615459	0.440476	0.44484	0.498554	0.461967	0.0374487	0.0846	0.990289	0.0704409
YGR055W	MUP1	0.531266	0.497008	0.481391	0.464208	0.498084	0.422897	0.0187866	0.902664	0.215982	0.312382	0.996759	0.0054528	0.570275	0.544465	0.579404	0.547561	0	0.216877	0	0.0512979
YGR056W	RSC1	0.530055	0.596875	0.484848	0.441176	0.55627	0.479339	0.923768	0.776474	0.677998	0.267666	1	0.903051	NA	NA	NA	NA	NA	NA	NA	NA
YGR057C	LST7	0.533333	0.6	0.534483	0.383085	0.412766	0.452261	0.455294	0.18115	0.710512	0.539423	0.0156929	0.70773	0.525	0.552876	0.504929	0.527778	0.49827	0.135713	0.928363	0.287718
YGR058W	PEF1	0.558824	0.612903	0.53125	0.416667	0.477273	0.586207	0.784688	0.493679	0.947501	0.601575	0.942913	0.663602	0.526678	0.525547	0.512009	0.519291	0.513769	0.534691	0.781235	0.551771
YGR060W	ERG25	0.466012	0.480163	0.503221	0.506938	0.497883	0.468917	0.0657092	0.44455	0.933151	0.81471	0.97011	0.125039	NA	NA	NA	NA	NA	NA	NA	NA
YGR061C	ADE6	0.494017	0.495009	0.518341	0.528433	0.504892	0.501592	0.669003	0.776198	0.0840401	0.0703412	1	0.874462	0.425532	0.527273	0.464789	0.470588	0.715164	0.947113	0.869303	0.86331
YGR062C	COX18	0.579439	0.438095	0.567308	0.44	0.438776	0.588235	0.218588	0.371458	0.297056	0.40064	0.351706	0.333731	0.519231	0.636364	0.5	0.589744	0.979753	0.323875	1	0.411668
YGR065C	VHT1	0.604203	0.621452	0.589937	0.526425	0.560772	0.569644	0	0	0	0.0180976	0	0	0.508611	0.519337	0.480878	0.490949	0.749267	0.360749	0.377041	0.765792
YGR066C	YGR066C	0.542484	0.5	0.609756	0.568075	0.587719	0.635762	0.997206	0.818951	0.527943	0.10236	0.0446075	0.0102997	0.480565	0.473118	0.470968	0.489888	0.663329	0.515055	0.306483	0.792411
YGR068C	ART5	0.536913	0.552941	0.482143	0.450549	0.572052	0.587413	0.845509	0.759088	0.953495	0.452201	0.89887	0.617722	0.517045	0.467456	0.457547	0.508929	0.853574	0.664983	0.497358	0.955883
YGR072W	UPF3	0.55292	0.522565	0.479779	0.540541	0.532353	0.49863	0.0629981	0.533053	0.781561	0.540448	0.801114	0.801212	NA	NA	NA	NA	NA	NA	NA	NA
YGR075C	PRP38	0.48913	0.486772	0.582474	0.5	0.52657	0.5	0.923768	0.901402	0.0869639	1	0.687195	1	NA	NA	NA	NA	NA	NA	NA	NA
YGR076C	MRPL25	0.6171	0.423841	0.526549	0.473354	0.515385	0.469595	0	0.041523	0.662922	0.548763	0.71048	0.4896	NA	NA	0.5	0.411765	NA	NA	1	0.697114
YGR077C	PEX8	0.492537	0.518939	0.476351	0.453968	0.540943	0.45614	0.877257	0.337182	0.465294	0.568546	0.486718	0.952187	NA	NA	NA	NA	NA	NA	NA	NA
YGR078C	PAC10	0.52963	0.528752	0.493714	0.528796	0.452242	0.481994	0.243457	0.341081	0.877152	0.484486	0.0770931	0.717398	0.590361	0.476923	0.570312	0.556291	0.365931	0.956984	0.38099	0.466888
YGR079W	YGR079W	0.432836	0.465517	0.522727	NA	NA	NA	1	0.86313	0.727224	NA	NA	NA	0.590361	0.476923	0.570312	0.556291	0.382354	0.947571	0.376626	0.49907
YGR080W	TWF1	0.482501	0.453941	0.434593	0.479474	0.463308	0.477523	0.247942	0	0	0.0727734	0	0.0366435	0.574074	0.38	0.551282	0.604938	0.686907	0.388795	0.718754	0.284299
YGR081C	SLX9	0.598985	0.6	0.586626	NA	NA	NA	0	0	0.0201388	NA	NA	NA	0.38835	0.542553	0.503546	0.463087	0.154916	0.746221	1	0.725463
YGR082W	TOM20	0.52108	0.517016	0.485129	0.510306	0.511976	0.49923	0.246759	0.362802	0.487818	0.625111	0.50295	1	0.502415	0.424419	0.5	0.440141	1	0.257095	0.999125	0.17996
YGR083C	GCD2	0.482759	0.510791	0.504615	NA	NA	NA	0.791598	0.896492	0.95001	NA	NA	NA	0.5	0.48855	0.47541	0.511962	1	0.948247	0.816186	0.903121
YGR084C	MRP13	0.590361	0.515873	0.594444	0.461832	0.445652	0.513011	0	0.908307	0.00592587	0.411458	0.0861688	0.841569	0.56051	0.462585	0.4625	0.460526	0.405887	0.707242	0.563417	0.552952
YGR086C	PIL1	0.484137	0.501224	0.496432	0.511987	0.503122	0.494252	0.0507181	0.928221	0.778657	0.0321776	0.71048	0.481612	0.496815	0.436364	0.547414	0.548523	1	0.383785	0.42827	0.420839
YGR088W	CTT1	0.650372	0.627451	0.633221	0.608368	0.585665	0.644326	0	0	0	0	0	0	0.526124	0.511262	0.514848	0.514974	0.0627723	0.579996	0.308364	0.335359
YGR089W	NNF2	0.447942	0.494715	0.49345	0.43038	0.496732	0.547692	0.270138	0.564984	0.890438	0.0887892	0.57156	0.343479	0.49506	0.490154	0.493737	0.477641	0.881111	0.709142	0.809307	0.107786
YGR090W	UTP22	0.530888	0.5	0.49639	NA	NA	NA	0.273707	0.641265	0.89112	NA	NA	NA	0.501575	0.458934	0.502082	0.486786	0.983641	0.0327676	0.952229	0.486031
YGR092W	DBF2	0.519355	0.515152	0.468401	0.399602	0.446097	0.476718	0.729543	0.785519	0.531689	0	0.0340684	0.561523	0.517375	0.545775	0.578652	0.568475	0.829593	0.385643	0.0175345	0.0656948
YGR093W	DRN1	0.433333	0.454861	0.45749	0.486667	0.362007	0.450658	0.555824	0.569388	0.639448	1	0.529619	0.052695	0.510638	0.419835	0.473633	0.448241	0.820682	0	0.304583	0.0106446
YGR094W	VAS1	0.492408	0.488779	0.483817	0.482191	0.503912	0.468122	0.454306	0.245773	0.0474004	0.165645	0.800136	0	0.488	0.480418	0.532632	0.467583	0.894611	0.743962	0.410733	0.397836
YGR095C	RRP46	0.166667	0.144444	0.242424	NA	NA	NA	0	0	0	NA	NA	NA	0.533461	0.537662	0.494087	0.503086	0.380531	0.429913	0.931374	0.968587
YGR096W	TPC1	0.535354	0.426966	0.58	0.477124	0.473684	0.52	0.232863	0.781807	0.527943	0.744193	0.565571	0.97168	0.505906	0.524457	0.469298	0.496633	0.94867	0.660658	0.37322	0.952898
YGR097W	ASK10	0.513645	0.516274	0.492864	0.433293	0.5	0.464455	1	0.768092	0.546751	0.0807536	0.961035	0.741983	0.468387	0.479374	0.470133	0.46789	0.281539	0.570798	0.214761	0.225835
YGR098C	ESP1	0.386503	0.572414	0.497854	0.537849	0.480132	0.470588	0.943511	1	0.697372	0.423501	0.957843	0.352959	0.405556	0.436242	0.473485	0.468085	0.0514144	0.444356	0.711556	0.632456
YGR099W	TEL2	0.524715	0.521595	0.586902	0.547126	0.536965	0.571429	0.229396	0.961594	0.0201388	0.32756	0.394584	0.223236	0.435897	0.432927	0.501873	0.501992	0.280255	0.344412	1	1
YGR100W	MDR1	0.495127	0.515209	0.546875	0.500705	0.470588	0.507115	1	0.909905	0.208294	0.752247	0.0579893	0.750337	0.484375	0.525568	0.561433	0.494275	0.821552	0.671913	0.0175345	0.934299
YGR101W	PCP1	0.516908	0.503704	0.542289	0.599303	0.556314	0.558594	0.770557	0.959489	0.415826	0	0.153036	0.177275	0.4	0.573529	0.5625	0.583333	0.327004	0.567657	0.487754	0.244101
YGR102C	GTF1	0.403727	0.534125	0.501672	0.478939	0.543811	0.504762	0	0.57731	0.958843	0.50755	0.0499421	0.940727	0.528205	0.5	0.530488	0.464968	0.719772	1	0.541425	0.48484
YGR103W	NOP7	0.607843	0.509225	0.509158	NA	NA	NA	0	0.971193	0.92774	NA	NA	NA	0.581281	0.515021	0.545714	0.501502	0.129577	0.877476	0.326204	1
YGR104C	SRB5	0.39777	0.371429	0.457983	0.494382	0.5	0.429688	0	0	0.319345	0.925082	0.973093	0.0333208	0.458781	0.449495	0.45	0.481752	0.468947	0.478908	0.217352	0.755367
YGR108W	CLB1	0.499203	0.525535	0.491803	0.569231	0.383051	0.516026	0.991048	0.375517	0.845758	0.0727734	0	0.771818	0.574324	0.46875	0.496689	0.476821	0.287776	0.801725	1	0.851257
YGR111W	YGR111W	0.476431	0.464463	0.485	0.495868	0.502774	0.476101	0.44188	0.251155	0.65531	0.888701	0.93801	0.251031	0.486766	0.434568	0.441812	0.500728	0.74123	0	0	1
YGR112W	SHY1	0.522727	0.489362	0.457516	0.414365	0.403614	0.426829	0.77002	0.956976	0.505305	0.0727734	0.0471902	0.195776	0.493534	0.531317	0.545296	0.521595	0.938629	0.477904	0.146269	0.621692
YGR113W	DAM1	0.520879	0.506559	0.505607	0.423891	0.34611	0.449817	0.421266	0.845378	0.866179	0	0	0	0.502098	0.518841	0.509434	0.531915	0.993948	0.595888	0.818776	0.270856
YGR116W	SPT6	0.484549	0.513287	0.53911	0.479495	0.467681	0.541353	0.591867	0.426314	0.404516	0.161559	0.120636	0.498891	0.581818	0.578723	0.517241	0.514107	0.112876	0.116496	0.845318	0.856627
YGR117C	YGR117C	0.580357	0.684474	0.58132	0.544465	0.625874	0.618221	0.0413622	0	0.74655	0.349124	0.0340684	0.372133	0.521837	0.538856	0.529106	0.513963	0.359404	0.0128536	0.0793494	0.510265
YGR119C	NUP57	0.514801	0.527363	0.467033	0.47398	0.511774	0.502976	0.501599	0.186385	0.0572422	0.344865	0.702945	0.968452	0.51952	0.406728	0.519722	0.488121	0.903398	0.0482676	0.685796	0.838431
YGR120C	COG2	0.433121	0.542662	0.43038	0.42623	0.36875	0.353791	0.0629981	0.286495	0.0602615	0.0538164	0	0	0.501752	0.535156	0.504603	0.50142	0.984372	0.0628784	0.888263	0.978691
YGR121C	MEP1	0.522552	0.528139	0.508004	0.525499	0.509475	0.478261	0.365422	0.176684	0.79353	0.170007	0.670952	0.264354	0.48242	0.492996	0.510799	0.500382	0.202304	0.703742	0.439303	1
YGR122W	YGR122W	0.457143	0.547406	0.38914	0.50687	0.447257	0.393939	0.559338	0.0658319	0.00592587	0.782428	0.490341	0	0.479656	0.466747	0.496739	0.490114	0.18347	0.0128536	0.900456	0.594521
YGR123C	PPT1	0.521327	0.436681	0.497835	0.457143	0.442308	0.564706	0.794883	0.176684	0.985069	1	0.641312	0.841756	0.519663	0.493464	0.5033	0.5536	0.926525	0.79036	1	0.0656948
YGR124W	ASN2	0.447995	0.479736	0.464629	0.468442	0.477945	0.450107	0	0.0210875	0	0.0219011	0.110366	0	0.521084	0.538972	0.493164	0.526042	0.577523	0.219022	0.871841	0.345801
YGR125W	YGR125W	0.619048	0.656126	0.615054	0.543764	0.520345	0.557003	0	0	0.00592587	0	0.0982558	0	0.480363	0.475362	0.528967	0.563591	0.749267	0.683108	0.572849	0.0607815
YGR127W	YGR127W	0.62215	0.576246	0.595703	0.581607	0.569207	0.598148	0	0	0	0	0	0	0.541199	0.556322	0.572008	0.594231	0.202304	0.100683	0.00974141	0
YGR128C	UTP8	0.481481	0.473404	0.519512	NA	NA	NA	0.840317	0.96102	0.745379	NA	NA	NA	0.5	0.555556	0.515666	0.506313	1	0.200738	0.697666	0.901483
YGR129W	SYF2	0.383459	0.440945	0.508197	NA	NA	NA	0.469824	0.38656	1	NA	NA	NA	0.492424	0.541916	0.507545	0.495132	0.947102	0.391374	0.876964	0.936714
YGR130C	YGR130C	0.48534	0.455607	0.452456	0.50485	0.482107	0.49648	0.427587	0.00632795	0	0.790775	0.137865	0.86432	NA	NA	NA	NA	NA	NA	NA	NA
YGR132C	PHB1	0.538462	0.528358	0.554817	0.528302	0.545024	0.513587	0.377833	0.531263	0.184764	0.489834	0.180976	0.805442	0.545455	0.567901	0.459916	0.492063	0.619856	0.317002	0.494077	0.955175
YGR133W	PEX4	0.593407	0.4625	0.543478	0.553114	0.503247	0.572581	0.0267982	0.489398	0.50008	0.218802	0.938649	0.157973	0.545852	0.546667	0.497368	0.486486	0.474796	0.454352	0.976866	0.859614
YGR135W	PRE9	0.495436	0.472952	0.462481	0.485271	0.485772	0.489796	0.87687	0.184571	0.0324485	0.372233	0.322216	0.587628	0.526012	0.544304	0.545126	0.542308	0.816576	0.622427	0.40827	0.462627
YGR136W	LSB1	0.511204	0.524639	0.526533	0.497497	0.471298	0.527305	0.583113	0.128316	0.161835	0.93135	0.0284207	0.0465292	0.53125	0.426829	0.55303	0.459459	0.897283	0.531978	0.578807	0.75319
YGR141W	VPS62	0.427083	0.546296	0.436975	0.497537	0.520548	0.386792	0.556764	0.690557	0.0245119	1	0.708506	0.0188463	0.45098	0.492308	0.546326	0.519868	0.422217	0.95562	0.295295	0.770342
YGR142W	BTN2	0.430376	0.41879	0.393234	0.4	0.361094	0.334485	0	0	0	0	0	0	0.688222	0.677333	0.618824	0.70098	0	0	0	0
YGR143W	SKN1	0.493617	0.474074	0.529412	0.44335	0.471963	0.487179	0.935999	0.608512	0.551806	0.0180976	0.433919	0.770229	0.48778	0.494265	0.492922	0.488649	0.618216	0.848398	0.736786	0.503652
YGR144W	THI4	0.622691	0.615322	0.609753	0.795531	0.838605	0.84375	0	0	0	0	0	0	0.516889	0.531703	0.485044	0.527176	0.0992817	0	0.172053	0
YGR146C	ECL1	0.367647	0.385965	0.6	NA	NA	NA	0.525987	0.351416	0.276719	NA	NA	NA	0.571429	0.489796	0.532468	0.556522	0.211083	0.958786	0.663952	0.311871
YGR147C	NAT2	0.463014	0.501634	0.49931	0.475	0.571831	0.50727	0.120571	0.996807	1	0.390527	0.00451416	0.85559	0.519774	0.623596	0.543165	0.52	0.869006	0	0.453567	0.777693
YGR149W	GPC1	0.52603	0.524711	0.527307	0.57837	0.532609	0.535225	0.253397	0.258482	0.242289	0	0.0156929	0.0054528	0.515805	0.491298	0.517931	0.512161	0.416169	0.706567	0.232759	0.466888
YGR152C	RSR1	0.503693	0.479389	0.486885	0.527059	0.473492	0.46875	0.923438	0.524567	0.746874	0.49553	0.383066	0.342305	0.538217	0.536122	0.481236	0.485057	0.520211	0.534691	0.732812	0.791403
YGR155W	CYS4	0.493587	0.478198	0.495027	0.466871	0.513235	0.472521	0.728936	0.142319	0.801997	0.0417581	0.393183	0.0814855	0.48	0.491503	0.475659	0.486792	0.574717	0.856591	0.362259	0.685288
YGR156W	PTI1	0.517361	0.447471	0.519417	0.513208	0.516908	0.566794	0.62732	0.0562042	0.526368	0.717023	0.582125	0.0054528	0.507216	0.503513	0.533333	0.50173	0.929882	0.98123	0.316846	0.980617
YGR157W	CHO2	0.398233	0.411366	0.396287	0.421776	0.398027	0.402693	0	0	0	0	0	0	0.475177	0.506083	0.542113	0.495268	0.654359	0.934221	0.149482	0.952898
YGR158C	MTR3	0.533333	0.473214	0.466245	0.530387	0.550607	0.607527	0.333042	0.480007	0.345555	0.621061	0.240498	0.0266029	0.628571	0.382353	0.537634	0.526316	0.451167	0.534691	0.796639	0.870996
YGR159C	NSR1	0.530902	0.518002	0.553931	0.518116	0.494186	0.553435	0.137334	0.529927	0.00592587	0.74827	0.908541	0.231744	0.460025	0.546125	0.442769	0.438366	0.125434	0.0684265	0	0
YGR161W-C	YGR161W-C	0.59434	0.626087	0.668605	0.652542	0.625514	0.624413	0.0267982	0	0	0	0	0.0054528	0.520538	0.487088	0.50492	0.498652	0.360129	0.654838	0.876964	0.988414
YGR162W	TIF4631	0.514839	0.480843	0.471204	0.446328	0.450867	0.505208	0.639207	0.584579	0.283157	0.550604	0.255302	0.609752	0.521327	0.521127	0.526462	0.48338	0.683044	0.713755	0.414093	0.652882
YGR163W	GTR2	0.505952	0.496164	0.56867	0.519084	0.481242	0.541801	0.899323	0.964602	0.0157309	0.532853	0.482423	0.0946716	NA	NA	NA	NA	NA	NA	NA	NA
YGR165W	MRPS35	0.476271	0.536673	0.507614	0.530973	0.476621	0.526718	0.433959	0.21851	0.85442	0.30581	0.41599	0.41021	0.494118	0.581045	0.511968	0.500966	0.894611	0	0.647477	1
YGR166W	TRS65	0.409247	0.522293	0.476289	NA	NA	NA	0.115943	0.619604	0.262429	NA	NA	NA	0.493827	0.434783	0.518182	0.457944	1	0.562972	0.933443	0.718818
YGR167W	CLC1	0.50683	0.502796	0.495303	0.522001	0.503446	0.507561	0.676924	0.917776	0.827923	0.0672175	0.835545	0.636799	0.514451	0.489796	0.539806	0.524017	0.840006	0.929388	0.22999	0.60148
YGR168C	YGR168C	0.471233	0.516216	0.505848	0.521277	0.501984	0.587963	0.719223	0.78074	0.681091	0.71391	0.606534	0	NA	NA	0.395349	0.404255	NA	NA	0.499885	0.533052
YGR169C	PUS6	0.555556	0.518072	0.548387	NA	NA	NA	0.62309	1	1	NA	NA	NA	NA	NA	0.461538	0.515464	NA	NA	0.456237	1
YGR169C-A	LSO2	0.486979	0.543269	0.522667	0.5	0.589091	0.538776	0.809981	0.262441	0.634572	1	0.0313584	0.452416	NA	NA	NA	NA	NA	NA	NA	NA
YGR170W	PSD2	0.512448	0.48503	0.482927	0.512748	0.519444	0.540123	0.524189	0.400395	0.0751823	0.762237	0.456288	0.722386	NA	NA	NA	NA	NA	NA	NA	NA
YGR172C	YIP1	0.475219	0.466216	0.489971	0.381877	0.379947	0.432886	0.548512	0.451014	0.865509	0	0	0.064118	0.44086	0.509881	0.493724	0.497863	0.211083	0.94842	0.947525	1
YGR173W	RBG2	0.538462	0.552381	0.505155	NA	NA	NA	0.619595	0.530481	1	NA	NA	NA	0.44086	0.509881	0.493724	0.497863	0.232862	0.94842	0.941924	1
YGR174C	YGR174C	0.485955	0.469208	0.508591	0.4782	0.454656	0.500468	0.671321	0.480007	0.880357	0.228512	0	0.940084	0.495712	0.518315	0.481982	0.493333	0.635045	0.476623	0.601744	0.86552
YGR175C	ERG1	0.506378	0.499179	0.498397	0.492501	0.504205	0.494146	0.525203	0.974703	0.913437	0.457922	0.694611	0.609752	0.495261	0.467933	0.482602	0.473765	0.950675	0.50378	0.65294	0.445905
YGR177C	ATF2	0.411538	0.43609	0.333333	NA	NA	NA	0.360232	0.488943	0.0110338	NA	NA	NA	0.619537	0.525333	0.563927	0.535637	0	0.929388	0.0368092	0.360352
YGR178C	PBP1	0.498555	0.492382	0.510268	0.472851	0.493969	0.481188	0.942021	0.6649	0.474732	0.0219011	0.654335	0.100297	0.515406	0.5	0.515152	0.478774	0.820682	1	0.789692	0.681428
YGR179C	OKP1	0.406321	0.492754	0.505618	0.403114	0.502063	0.470874	0.00570991	0.355124	0.367872	0	0.967968	0.310904	0.577982	0.569892	0.567657	0.551095	0.354669	0.351425	0.300511	0.259706
YGR180C	RNR4	0.479489	0.498127	0.472452	0.460152	0.491475	0.513631	0.257201	0.956976	0.108806	0.025524	0.675015	0.601214	NA	NA	NA	NA	NA	NA	NA	NA
YGR181W	TIM13	0.541757	0.504093	0.56346	0.550862	0.566838	0.55154	0.0148747	0.900581	0	0	0	0	0.466619	0.482523	0.483461	0.471129	0.0733912	0.530944	0.404156	0.0896283
YGR182C	YGR182C	0.542857	0.542222	0.501166	0.55	0.506145	0.51223	0.162741	0.194137	1	0.0180976	0.8404	0.703166	0.502146	0.529319	0.464286	0.455399	0.985787	0.423	0.266671	0.0853451
YGR183C	QCR9	0.520231	0.451969	0.447115	0.479299	0.434907	0.477468	0.579118	0.0720184	0.0434257	0.362008	0	0.690432	0.52866	0.495956	0.503515	0.488079	0.0514144	0.901029	0.877435	0.48484
YGR184C	UBR1	0.531317	0.492087	0.509898	0.453154	0.512443	0.520548	0.130871	0.564523	0.967107	0	0.60855	0.0333208	0.52381	0.516129	NA	NA	0.972567	1	NA	NA
YGR185C	TYS1	0.4941	0.507154	0.52794	0.441379	0.495477	0.468835	0.812443	0.794829	0.151247	0.00540108	0.876144	0.225016	0.463415	0.388889	0.53125	0.544118	0.922173	0.57111	0.889262	0.789109
YGR186W	TFG1	0.504178	0.547753	0.506812	0.591981	0.493802	0.558352	0.967187	0.151994	0.894098	0	0.888419	0.064118	0.463415	0.388889	0.53125	0.544118	0.921923	0.527534	0.899272	0.81951
YGR187C	HGH1	0.531507	0.572308	0.494681	NA	NA	NA	0.469102	0.0492986	0.917781	NA	NA	NA	0.555944	0.632576	0.515723	0.513317	0.24794	0	0.805394	0.830898
YGR189C	CRH1	0.422129	0.419334	0.428571	0.409693	0.423719	0.425873	0	0	0	0	0	0	0.484615	0.454545	0.520499	0.509836	0.816576	0.303457	0.679079	0.863681
YGR190C	YGR190C	0.469231	0.470803	0.487179	0.483871	0.567708	0.461988	0.405682	0.574883	0.847316	0.822105	0.169422	0.520059	NA	NA	NA	NA	NA	NA	NA	NA
YGR191W	HIP1	0.466608	0.468421	0.513581	0.514546	0.544904	0.494077	0.0105013	0.0297494	0.398544	0.40285	0	0.795184	0.619529	0.504464	0.557851	0.548387	0	0.981754	0.0694267	0.178245
YGR193C	PDX1	0.471576	0.41779	0.44474	0.368421	0.469212	0.498734	0.262383	0	0	0	0.18435	0.997797	0.515528	0.551948	0.49354	0.468835	0.81435	0.244206	0.933784	0.580582
YGR194C	XKS1	0.519084	0.475	0.531429	0.483691	0.503686	0.488372	0.676482	0.529139	0.446192	0.467526	0.910101	0.653491	NA	NA	0.530303	0.546296	NA	NA	0.881289	0.673848
YGR195W	SKI6	0.465116	0.608696	0.352941	NA	NA	NA	0.894852	0.383858	0.278257	NA	NA	NA	0.54902	0.542857	0.5	0.477273	0.84147	0.914756	1	0.917739
YGR196C	FYV8	0.430818	0.44206	0.466926	0.471042	0.547988	0.511416	0.464791	0.0782617	0.483266	0.243049	0.957843	0.064118	0.541667	0.485915	0.47619	0.45539	0.372365	0.834002	0.595159	0.195007
YGR198W	YPP1	0.486553	0.514778	0.580087	0.528226	0.536332	0.604839	0.763841	1	0.0572422	0.431502	0.483248	0.865908	0.505734	0.508075	0.497728	0.503905	0.853937	0.769564	0.941897	0.882119
YGR199W	PMT6	0.467697	0.550091	0.491156	0.457232	0.494521	0.503864	0.637165	0.521228	0.894098	0.100181	1	0.506753	0.562814	0.505952	0.510204	0.488189	0.312305	0.994794	0.934049	0.902579
YGR200C	ELP2	0.561798	0.561497	0.480392	NA	NA	NA	0.47169	0.128316	0.847316	NA	NA	NA	0.422222	0.451064	0.54067	0.426859	0.145932	0.420845	0.356502	0.0459238
YGR201C	YGR201C	0.433761	0.486957	0.359694	0.393857	0.377828	0.342541	0.0413622	0.646568	0	0	0	0	0.413793	0.425868	0.423077	0.404321	0.0214919	0.0628784	0.00974141	0
YGR202C	PCT1	0.449811	0.481297	0.47013	0.430052	0.405771	0.447939	0	0.38656	0.119199	0	0	0.0333208	0.494382	0.497651	0.483558	0.500209	0.789986	0.946673	0.136329	1
YGR203W	YCH1	0.420668	0.421594	0.434247	0.435789	0.52541	0.471983	0	0	0	0	0.173106	0.226645	0.494382	0.497651	0.483558	0.500209	0.771023	0.940842	0.105917	1
YGR204W	ADE3	0.485559	0.477719	0.493402	0.494086	0.493817	0.496651	0	0	0.28483	0.379072	0.288097	0.726692	0.551167	0.552326	0.522639	0.525447	0.137189	0.100683	0.491063	0.43764
YGR205W	TDA10	0.527559	0.515008	0.524554	0.570918	0.623377	0.520906	0.509936	0.659533	0.516126	0	0	0.512631	NA	NA	NA	NA	NA	NA	NA	NA
YGR206W	MVB12	0.474609	0.429487	0.414692	0.45114	0.501445	0.42623	0.467647	0	0	0.0807536	0.973631	0.0054528	0.5547	0.522282	0.506347	0.52518	0.0571421	0.595888	0.908047	0.438844
YGR207C	CIR1	0.474975	0.475377	0.482972	0.482275	0.535342	0.505293	0.240262	0.278426	0.514477	0.387027	0.0121155	0.837629	0.513089	0.534091	0.502778	0.536585	0.901025	0.807935	0.976662	0.466888
YGR208W	SER2	0.457649	0.440103	0.458093	0.443396	0.441042	0.458694	0	0	0.00592587	0	0	0.0228555	0.515625	0.521277	0.49763	0.53	0.869006	1	0.997906	0.694396
YGR209C	TRX2	0.502812	0.496175	0.521646	0.518775	0.521598	0.512162	0.89887	0.830765	0.0602615	0	0	0.0465292	0.467626	0.504167	0.547619	0.483516	0.631221	1	0.409156	0.852671
YGR210C	YGR210C	0.489279	0.494048	0.465237	0.458995	0.489339	0.491082	0.621265	0.849485	0.0751823	0.0727734	0.681495	0.785488	0.556944	0.526917	0.533263	0.51966	0.0374487	0.442463	0.198628	0.533052
YGR211W	ZPR1	0.581773	0.512217	0.583811	0.567251	0.523904	0.632353	0	0.424782	0	0.0672175	0.471601	0	0.556944	0.526917	0.533263	0.51966	0.0116325	0.471733	0.146269	0.507089
YGR216C	GPI1	0.442149	0.477387	0.382979	0.477419	0.545455	0.447154	0.478031	0.794375	0.394329	0.95385	1	0.946566	0.446429	0.425926	0.435644	0.474227	0.791704	0.589394	0.461148	0.86827
YGR218W	CRM1	0.589065	0.563694	0.507143	0.520301	0.50885	0.517413	0	0.0115546	0.867917	0.487496	0.811245	0.620996	0.521886	0.639216	0.592308	0.609043	0.72897	0	0	0
YGR221C	TOS2	0.425455	0.410345	0.532934	0.447273	0.393768	0.464789	0.834085	0.953956	0.774908	0.700095	0.559492	0.498464	0.524178	0.532961	0.507451	0.516209	0.362324	0.251168	0.826992	0.553629
YGR222W	PET54	0.471028	0.506818	0.453883	0.557789	0.465517	0.481481	0.355141	0.909905	0.20052	0.0621733	0.282019	0.708929	0.398693	0.543651	0.459397	0.530172	0.0116325	0.476623	0.309793	0.492621
YGR223C	HSV2	0.580645	0.465753	0.447059	0.426357	0.478788	0.423729	0.240262	0.743422	0.594107	0.193833	0.7972	0.231744	0.442308	0.440541	0.417939	0.432384	0.0214919	0	0	0
YGR224W	AZR1	0.233129	0.404762	0.386503	0.377358	0.364407	0.326241	0.770579	1	0.709868	0.152262	1	1	0.435308	0.449057	0.451461	0.468724	0	0.0237398	0	0.167597
YGR227W	DIE2	0.443627	0.56278	0.518047	0.389972	0.45611	0.530713	0.0148747	0.0562042	0.403132	0	0.160183	0.417073	NA	NA	NA	NA	NA	NA	NA	NA
YGR229C	SMI1	0.531091	0.5	0.519144	0.523605	0.546687	0.502674	0.148305	1	0.485549	0.343551	0.0471902	0.94457	0.478571	0.470339	0.505502	0.540698	0.471518	0.268208	0.892543	0.0335443
YGR231C	PHB2	0.537473	0.501444	0.500489	0.505502	0.497128	0.512053	0.0629981	0.997055	1	0.781151	0.892792	0.585848	0.464008	0.463842	0.455405	0.454276	0.0116325	0.0327676	0	0
YGR232W	NAS6	0.490196	0.528474	0.537757	0.507289	0.484117	0.412238	0.853983	0.438427	0.276719	0.805772	0.535456	0	0.464008	0.463842	0.455405	0.454276	0.0116325	0.0237398	0	0
YGR234W	YHB1	0.208711	0.205821	0.196994	0.169014	0.167449	0.194805	0	0	0	0	0	0	0.416667	0.422449	0.419708	0.42665	0	0	0	0
YGR235C	MIC26	0.546701	0.514456	0.591857	0.546214	0.526296	0.499049	0.0187866	0.521228	0	0	0.0189449	0.974871	0.455331	0.455479	0.484649	0.5	0.303534	0.442463	0.779893	1
YGR237C	YGR237C	0.476331	0.405109	0.494983	0.533333	0.519608	0.542289	0.643951	0.154411	0.755036	0.37843	0.615559	0.221444	0.510345	0.451613	0.532338	0.435185	0.972567	0.567657	0.711102	0.27704
YGR239C	PEX21	0.621762	0.706897	0.690763	0.585938	0.514066	0.55527	1	0.0658319	0	0	0.770477	0.108333	0.497976	0.509524	0.52	0.526316	1	0.906951	0.711556	0.665992
YGR240C	PFK1	0.512213	0.504608	0.505495	0.502298	0.494506	0.501432	0.0346254	0.529927	0.424245	0.788521	0.391404	0.890391	0.384615	0.384615	0.44	0.426829	0.24794	0.377794	0.642169	0.480991
YGR240C-A	YGR240C-A	0.383333	0.513514	0.564103	NA	NA	NA	0.223687	1	0.7109	NA	NA	NA	0.545455	0.546512	0.559441	0.522388	0.732903	0.743962	0.457562	0.870048
YGR241C	YAP1802	0.494792	0.50271	0.498663	0.519318	0.478261	0.57006	0.885654	0.949576	0.978984	0.636017	0.480764	0.0102997	NA	NA	NA	NA	NA	NA	NA	NA
YGR243W	MPC3	0.478947	0.494881	0.488889	0.447727	0.482574	0.512739	0.798636	0.937857	0.929572	0.0957876	0.698481	0.857371	0.510101	0.504	0.486328	0.458984	0.895927	0.989169	0.809307	0.241704
YGR244C	LSC2	0.486264	0.437908	0.519288	0.499537	0.532374	0.507495	0.762414	0.0210875	0.752748	1	0.00856284	0.723866	NA	NA	NA	NA	NA	NA	NA	NA
YGR246C	BRF1	0.547337	0.534161	0.584416	0.453782	0.465116	0.487119	0.544945	0.653581	0.0508151	0.116465	0.161938	0.791366	0.541237	0.509934	0.498328	0.529197	0.53643	0.9165	0.992611	0.6384
YGR247W	CPD1	0.485437	0.605206	0.462287	0.509948	0.489655	0.510121	0.756708	0	0.276719	0.737218	0.675015	0.754108	0.615385	0.606061	0.506024	0.5	0.305931	0.355857	1	1
YGR248W	SOL4	0.545283	0.495177	0.47929	0.486978	0.495988	0.48494	0.0927101	0.918119	0.598867	0.222629	0.7073	0.159664	0.442748	0.523438	0.483019	0.477733	0.537429	0.867577	0.843816	0.81435
YGR249W	MGA1	0.502683	0.522678	0.479888	0.574913	0.528953	0.553311	0.770579	0.41989	0.355706	0	0.218587	0.0054528	0.530973	0.514874	0.524752	0.568404	0.52154	0.805099	0.536768	0.0106446
YGR250C	RIE1	0.495954	0.426486	0.420118	0.452007	0.450072	0.402208	0.921049	0	0	0.0672175	0.0365993	0	0.530992	0.505195	0.491416	0.513187	0.223029	0.938732	0.84902	0.699799
YGR251W	NOP19	0.542373	0.44186	0.391304	NA	NA	NA	1	0.862571	0.18105	NA	NA	NA	0.56168	0.63806	0.527307	0.554113	0.154916	0	0.812615	0.136126
YGR252W	GCN5	0.515588	0.580175	0.527378	0.521851	0.53373	0.484615	0.733839	0.0115546	0.529599	0.615059	0.25683	0.762528	0.6	0.736842	0.654412	0.761062	0.816576	0.244206	0.136329	0.0987639
YGR253C	PUP2	0.50849	0.507782	0.460159	0.493151	0.539451	0.47971	0.779515	0.78074	0.0324485	0.759177	0.0121155	0.301407	0.520599	0.529984	0.519053	0.473853	0.39959	0.200738	0.308364	0.158098
YGR255C	COQ6	0.515106	0.522321	0.506365	0.513661	0.482993	0.555352	0.625454	0.476467	0.879086	0.547129	0.371166	0	0.519357	0.439595	0.50679	0.488004	0.426382	0	0.827435	0.621692
YGR257C	MTM1	0.498973	0.541494	0.490022	0.508299	0.536765	0.495283	1	0.200654	0.843586	0.822565	0.199849	0.92977	0.510924	0.506876	0.420441	0.508974	0.841059	0.937096	0	0.838431
YGR260W	TNA1	0.529412	0.54955	0.557103	0.556675	0.582121	0.571429	0.470759	0.135069	0.103624	0.0911625	0	0.0301317	0.511628	0.533865	0.515971	0.530414	0.912281	0.614934	0.810506	0.53304
YGR261C	APL6	0.428966	0.540789	0.486607	0.473609	0.454545	0.492883	0	0.0256013	0.877928	0.387027	0.0499421	0.86432	0.418919	0.375	0.5	0.378947	0.484054	0.238146	1	0.115993
YGR264C	MES1	0.50463	0.484375	0.505757	0.512465	0.570423	0.470745	0.870576	0.518554	0.847481	0.93252	0.00856284	0.628005	0.48917	0.468927	0.503219	0.477876	0.840006	0.444356	0.952286	0.450534
YGR265W	YGR265W	0.484375	0.529412	0.42029	NA	NA	NA	0.96061	0.900122	0.398544	NA	NA	NA	NA	NA	NA	NA	NA	NA	NA	NA
YGR266W	YGR266W	0.617329	0.432526	0.403101	0.435829	0.51436	0.506964	0.764389	0.231184	0.556997	0.49825	0.645847	0.827306	0.512788	0.485549	0.51846	0.508594	0.74123	0.757797	0.464083	0.784237
YGR267C	FOL2	0.492333	0.501896	0.486129	0.474728	0.48292	0.50398	0.72884	0.95685	0.480266	0.13041	0.268969	0.878133	0.551724	0.47205	0.502008	0.533333	0.454279	0.79036	1	0.61482
YGR268C	HUA1	0.512658	0.481675	0.546667	0.528571	0.567901	0.486957	0.921049	0.816042	0.501589	0.627751	0.0999789	0.85898	NA	NA	NA	NA	NA	NA	NA	NA
YGR270W	YTA7	0.493427	0.474074	0.555671	0.50597	0.429741	0.49154	0.885013	0.326602	0	0.554262	0	0.498891	NA	NA	NA	NA	NA	NA	NA	NA
YGR271W	SLH1	0.513699	0.376344	0.407821	0.529412	0.333333	0.523438	0.618554	0.960381	0.193605	0.728109	0.00451416	0.455802	0.509719	0.519084	0.536392	0.519873	0.873679	0.78442	0.264018	0.630628
YGR275W	RTT102	0.54918	0.442029	0.489362	0.469799	0.441006	0.467312	0.176932	0.14931	0.877152	0.386049	0.0284207	0.342305	0.481481	0.534091	0.502959	0.473684	0.935574	0.839776	1	0.838431
YGR276C	RNH70	0.543353	0.439919	0.495074	0.488203	0.534247	0.439469	0.591867	0.0598015	0.967653	0.893768	0.216794	0.0102997	0.511111	0.453608	0.546218	0.568345	0.985787	0.699607	0.669265	0.365807
YGR277C	CAB4	0.524775	0.397313	0.482821	0.470707	0.493151	0.581081	0.516207	0	0.65531	0.377236	0.859362	0.0054528	0.409091	0.52381	0.440678	0.57971	0.592862	0.987234	0.711102	0.523883
YGR278W	CWC22	0.536585	0.456522	0.533333	NA	NA	NA	1	0.884177	0.563515	NA	NA	NA	0.409091	0.52381	0.440678	0.57971	0.619446	0.979697	0.732812	0.493293
YGR279C	SCW4	0.532184	0.519259	0.494253	0.497565	0.501697	0.499006	0.00570991	0.17201	0.739602	0.878976	0.913366	0.952331	0.5	0.477528	0.516216	0.465806	1	0.59123	0.699656	0.258531
YGR280C	PXR1	0.450882	0.6	0.501684	0.531646	0.510791	0.455556	0.180247	0.00632795	1	0.528149	0.852889	0.315976	0.481884	0.481061	0.476662	0.507062	0.720838	0.701161	0.539478	0.901483
YGR281W	YOR1	0.548193	0.363184	0.545455	0.496	0.557962	0.494526	1	0.581844	1	0.77883	0.0121155	0.800966	0.462158	0.446254	0.465423	0.490783	0.265546	0.10559	0.152928	0.848489
YGR282C	BGL2	0.4634	0.465592	0.458069	0.491987	0.499721	0.503026	0	0	0	0.359329	0.996759	0.800966	0.487256	0.483871	0.514636	0.467989	0.843199	0.675793	0.666872	0.139994
YGR283C	YGR283C	0.493243	0.508906	0.507143	NA	NA	NA	0.913131	0.659533	1	NA	NA	NA	NA	NA	NA	NA	NA	NA	NA	NA
YGR284C	ERV29	0.533795	0.522569	0.453311	0.497937	0.449755	0.500756	0.271337	0.493011	0.0751823	0.974074	0.022165	1	0.498239	0.547461	0.503695	0.479769	1	0.219022	0.942907	0.582509
YGR285C	ZUO1	0.532306	0.51725	0.515657	0.490651	0.495958	0.545194	0	0.081362	0.176729	0.674403	0.829326	0.0054528	0.39408	0.394867	0.428914	0.38559	0	0	0	0
YGR286C	BIO2	0.473485	0.483405	0.4528	0.502304	0.483471	0.547619	0.472834	0.61888	0.0635619	1	0.789819	0.55941	0.508743	0.517483	0.477883	0.50491	0.825603	0.556237	0.356502	0.907085
YGR287C	IMA1	0.51806	0.5	0.517483	0.534529	0.54268	0.511312	0	0	0	0	0	0	0.494692	0.493802	0.522205	0.551903	0.955425	0.947113	0.586043	0.0563977
YHL040C	ARN1	0.557482	0.574624	0.596271	0.441065	0.495536	0.47014	0	0	0	0	0.771242	0	0.546296	0.529915	0.527721	0.528169	0.205968	0.570798	0.484623	0.528469
YHL039W	EFM1	0.502573	0.48637	0.478093	NA	NA	NA	0.427587	0.668038	0.530146	NA	NA	NA	0.519164	0.487248	0.52286	0.547969	0.542889	0.7672	0.376626	0
YHL036W	MUP3	0.425197	0.507614	0.50641	0.49226	0.537313	0.491749	0.362266	0.347458	0.984549	0.917511	0.291179	0.906994	0.537559	0.448549	0.485062	0.538095	0.363516	0.195637	0.732812	0.259706
YHL035C	VMR1	0.4875	0.50317	0.52549	0.528195	0.595945	0.547582	0.72884	0.461707	0.25287	0.26633	0	0.179116	0.591837	0.535088	0.469388	0.549383	0.170362	0.786916	0.802178	0.545763
YHL034C	SBP1	0.475364	0.480398	0.489941	0.48839	0.500311	0.486116	0.115943	0.251155	0.65531	0.425125	1	0.325345	0.546296	0.521277	0.527778	0.503226	0.690636	0.9114	0.750914	1
YHL032C	GUT1	0.581256	0.546816	0.566707	0.495619	0.503203	0.460274	0	0.0115546	0.00592587	0.836199	0.909244	0.0054528	0.584746	0.621716	0.60786	0.604788	0	0	0	0
YHL031C	GOS1	0.5	0.482014	0.422078	0.463054	0.533074	0.509434	1	0.88456	0.153608	0.502813	0.488729	0.919674	0.490244	0.5625	0.542593	0.52988	0.88523	0.146937	0.222799	0.425311
YHL029C	OCA5	0.591029	0.446429	0.459016	0.470948	0.480198	0.444056	0	0.333221	0.28894	0.596319	0.30513	0.639673	0.463576	0.501407	0.487281	0.46204	0	0.989169	0.331111	0
YHL028W	WSC4	0.574484	0.566691	0.553252	0.541667	0.570455	0.567979	0	0	0.00592587	0	0	0	0.464207	0.507111	0.486367	0.460822	0	0.728281	0.309793	0
YHL027W	RIM101	0.48945	0.512489	0.503185	0.512565	0.505799	0.500603	0.475329	0.429606	0.891487	0.351881	0.694206	1	0.478261	0.522124	0.516436	0.5	0.495954	0.524386	0.586043	1
YHL026C	YHL026C	0.346154	0.425474	0.458213	NA	NA	NA	0	0.0562042	0.466265	NA	NA	NA	0.443203	0.495069	0.461095	0.473101	0.0733912	0.947113	0.20457	0.474094
YHL025W	SNF6	0.532258	0.606999	0.48415	0.488444	0.4487	0.435484	0.184361	0	0.623159	0.722053	0.0156929	0.0054528	0.443203	0.495069	0.461095	0.473101	0.0571421	0.938732	0.228121	0.479777
YHL023C	NPR3	0.510386	0.539604	0.534783	0.517766	0.50096	0.496212	0.0539744	0	0.0572422	0.973792	0.670043	0.577471	0.488324	0.476046	0.499862	0.485127	0.686693	0.144036	1	0.234317
YHL021C	AIM17	0.396313	0.451613	0.421176	0.430747	0.370294	0.406022	0	0.0530519	0.0110338	0	0	0	0.487019	0.483398	0.473387	0.516291	0.678562	0.606733	0.198628	0.568924
YHL020C	OPI1	0.562207	0.57377	0.610959	0.564278	0.567285	0.584726	0	0	0	0	0	0	NA	NA	NA	NA	NA	NA	NA	NA
YHL019C	APM2	0.492647	0.488889	0.430556	0.544601	0.415842	0.462687	0.970688	0.917162	0.259016	0.363608	0.0658348	0.512631	0.55	0.514706	0.442857	0.595238	0.727031	0.962095	0.473852	0.189275
YHL017W	YHL017W	0.506726	0.414097	0.543726	0.539326	0.474916	0.509091	0.849732	0.106537	0.516126	0.373264	0.593504	0.903051	NA	NA	0.457627	0.536585	NA	NA	0.826992	0.923186
YHL015W	RPS20	0.500462	0.495692	0.498413	0.525149	0.508816	0.501227	0.973663	0.503182	0.843149	0	0.207739	0.943995	0.636646	0.676887	0.572678	0.603581	0	0	0	0
YHL013C	OTU2	0.470085	0.390244	0.451883	0.487562	0.465347	0.54386	0.715966	0	0.242289	0.79597	0.514573	0.656968	NA	NA	0.516129	0.554545	NA	NA	0.957325	0.139994
YHL011C	PRS3	0.507317	0.555	0.462766	0.534247	0.438596	0.457627	0.9661	0.317412	0.563515	0.789527	0.395464	0.786777	0.558659	0.530612	0.476562	0.506122	0.397462	0.729425	0.749441	0.97466
YHL010C	ETP1	0.443182	0.517241	0.492857	0.522968	0.478261	0.521552	0.238574	0.844673	0.776521	0.995979	0.933844	0.839985	0.467456	0.440972	0.472998	0.469214	0.695107	0.222031	0.517135	0.4822
YHL009C	YAP3	0.393939	0.448413	0.490625	0.62249	0.553191	0.447761	0	0.100991	0.737285	0.00540108	0.628088	0.51633	0.539823	0.585106	0.480519	0.545455	0.732903	0.395212	0.880595	0.597651
YHL007C	STE20	0.484293	0.459877	0.503363	0.494595	0.522124	0.504249	0.237024	0.0840722	0.99884	0.201512	0.406524	0.498891	0.509091	0.5189	0.511111	0.503145	0.895003	0.676265	0.791536	0.977021
YHL006C	SHU1	0.553398	0.380952	0.422222	0.515152	0.487047	0.393443	0.272527	0	0.144377	0.82444	0.811963	0.0228555	0.510067	0.515707	0.447075	0.472145	0.892987	0.79036	0.0308608	0.411668
YHL004W	MRP4	0.530249	0.52901	0.508306	0.534483	0.584416	0.429319	0.523173	0.524567	0.873618	0.484944	0.0156929	0.142669	0.510067	0.515707	0.447075	0.472145	0.87852	0.805099	0.0308608	0.419541
YHL003C	LAG1	0.462264	0.421053	0.439655	0.476923	0.448276	0.47	0.701174	0.331574	0.440949	0.797446	0.485903	0.7929	0.510972	0.496855	0.510393	0.506356	0.87941	0.993097	0.879313	0.925908
YHL002W	HSE1	0.493703	0.490868	0.434156	0.486301	0.476099	0.484581	0.884106	0.85968	0.0157309	0.762124	0.432602	0.713357	0.510972	0.496855	0.510393	0.506356	0.871688	0.989331	0.889593	0.915176
YHR001W	OSH7	0.568932	0.524554	0.50308	0.585	0.512222	0.565951	0.0105013	0.521228	0.959996	0	0.630867	0	0.464539	0.51004	0.469643	0.502703	0.925319	0.842955	0.49572	0.994106
YHR003C	TCD1	0.457377	0.512428	0.494978	0.490644	0.516611	0.51046	0.0105013	0.796107	0.367872	0.587427	0.803531	0.689748	0.582418	0.434263	0.503067	0.454248	0.067872	0.167208	0.998516	0.360352
YHR004C	NEM1	0.489051	0.663636	0.542056	0.570312	0.611429	0.720339	0.786231	0.317412	0.41532	0.217071	0.0156929	0	0.540816	0.568182	0.57561	0.560386	0.603089	0.412405	0.166435	0.325676
YHR006W	STP2	0.478355	0.548837	0.55814	0.5199	0.495885	0.535211	0.591867	0.14931	0.0667224	0.467526	0.876144	0.157973	0.612121	0.614583	0.525591	0.529915	0	0	0.536274	0.444988
YHR007C	ERG11	0.516244	0.513803	0.523891	0.563639	0.569954	0.573145	0.0187866	0.0984721	0	0	0	0	0.483871	0.502959	0.487026	0.51448	0.810853	0.991781	0.812615	0.776254
YHR008C	SOD2	0.48995	0.489401	0.480919	0.493255	0.4995	0.500779	0.462436	0.469146	0.103624	0.483409	0.972555	0.964663	0.48743	0.505208	0.488701	0.540356	0.784843	0.958786	0.803667	0.15116
YHR009C	TDA3	0.501879	0.464526	0.466493	0.46664	0.468345	0.479327	0.943206	0	0	0.00540108	0.0121155	0.185642	0.52327	0.510753	0.518135	0.487676	0.485794	0.808834	0.510265	0.677278
YHR011W	DIA4	0.456067	0.544186	0.441624	0.547718	0.474308	0.457447	0.803099	0.882552	0.703925	0.217071	0.859771	0.325345	NA	NA	NA	NA	NA	NA	NA	NA
YHR012W	VPS29	0.515152	0.498442	0.514184	0.463807	0.434	0.481283	0.763517	0.97925	0.848174	0.331997	0.00856284	0.663113	0.458333	0.566845	0.422481	0.475524	0.522863	0.260366	0.0876727	0.708258
YHR013C	ARD1	0.485294	0.6	0.55814	0.617284	0.428571	0.564103	0.89887	0.0984721	0.418074	0.153827	0.298365	0.507587	0.478947	0.447368	0.434028	0.440476	0.903398	0.606552	0.152928	0.508924
YHR016C	YSC84	0.445755	0.404115	0.480992	0.478433	0.466424	0.489592	0	0	0.405276	0.025524	0	0.434467	0.52	0.5	0.508475	0.580645	0.980332	1	1	0.582509
YHR017W	YSC83	0.521031	0.475389	0.518892	0.495401	0.468519	0.439513	0.408594	0.327894	0.520429	0.858325	0.0499421	0	0.445455	0.446237	0.478972	0.495652	0.976378	0.99994	0.717109	0.957909
YHR018C	ARG4	0.546312	0.556522	0.522059	0.583625	0.568093	0.554871	0	0	0.24387	0	0	0	0.536082	0.508621	0.50838	0.436242	0.800763	0.965954	0.945893	0.382374
YHR019C	DED81	0.522509	0.513412	0.524527	0.508504	0.536161	0.537153	0	0.151994	0	0.700095	0	0.0102997	0.497059	0.524496	0.53211	0.534553	0.995555	0.642201	0.421655	0.397808
YHR020W	YHR020W	0.464913	0.475096	0.460996	0.45124	0.452401	0.477107	0	0	0	0	0	0.128871	0.513986	0.527972	0.529412	0.541262	0.870518	0.683108	0.518592	0.323916
YHR021W-A	ECM12	0.462857	0.69697	0.612903	NA	NA	NA	0.581591	0	0.594107	NA	NA	NA	0.498512	0.51735	0.49676	0.473047	1	0.712437	0.950849	0.344429
YHR023W	MYO1	0.437326	0.489971	0.442353	0.45961	0.485175	0.531447	0.592869	0.854036	0.946894	0.830567	0.714202	0.757864	0.464286	0.508929	0.441176	0.534014	0.619856	0.940842	0.181378	0.510265
YHR024C	MAS2	0.446345	0.493671	0.47678	0.434701	0.495298	0.51	0.0187866	0.880575	0.447008	0	0.928755	0.823035	0.521127	0.543735	0.485636	0.541726	0.813901	0.358438	0.762038	0.132037
YHR025W	THR1	0.457566	0.452779	0.46887	0.458622	0.450882	0.451659	0	0	0	0	0	0	0.516971	0.541147	0.490427	0.535988	0.811046	0.35352	0.845726	0.278836
YHR026W	VMA16	0.422064	0.429688	0.439437	0.429791	0.430034	0.447438	0	0	0	0	0	0	0.482014	0.450704	0.458537	0.538462	0.886841	0.546446	0.559601	0.532021
YHR027C	RPN1	0.503284	0.495495	0.527261	0.498648	0.502709	0.537918	0.890386	0.884177	0.0895929	0.958564	0.908639	0.0102997	0.521903	0.52795	0.594401	0.527094	0.335016	0.28448	0	0.17996
YHR028C	DAP2	0.506311	0.49373	0.503835	0.49293	0.453214	0.483733	0.741127	0.774042	0.852581	0.442496	0	0.0433261	0.457831	0.486911	0.537836	0.491726	0.0571421	0.677301	0.0175345	0.700721
YHR029C	YHI9	0.456642	0.353972	0.392177	0.402417	0.405651	0.400886	0.0229871	0	0	0	0	0	0.46875	0.476744	0.482759	0.465839	0.843199	0.92373	0.883927	0.708966
YHR030C	SLT2	0.431397	0.452221	0.461756	0.443235	0.484115	0.448598	0	0.0297494	0.132287	0	0.604732	0.0399799	0.435294	0.513158	0.553672	0.52514	0.704453	1	0.401366	0.750902
YHR031C	RRM3	0.425926	0.491289	0.4	0.518229	0.470588	0.535354	0.591245	0.321578	0.287122	0.40745	0.85564	0.488506	0.485769	0.503876	0.517937	0.478422	0.636495	0.96662	0.571496	0.494443
YHR032W	ERC1	0.423684	0.458952	0.44671	0.404624	0.390285	0.370995	0	0.0210875	0	0	0	0	0.461111	0.491525	0.499104	0.475362	0.189106	0.878372	1	0.354975
YHR032W-A	YHR032W-A	0.518868	0.428571	0.524476	0.405405	0.371429	0.382353	0.891021	0.323075	0.801997	0.279719	0.0340684	0.164938	0.483146	0.472795	0.527811	0.498701	0.734507	0.527534	0.356502	1
YHR034C	PIH1	0.554745	0.430939	0.429577	0.557895	0.503704	0.446809	0.684621	0.186385	0.75891	0.295023	0.612342	0.771818	0.470395	0.475524	0.514545	0.492424	0.538694	0.734598	0.781529	0.904278
YHR036W	BRL1	0.504386	0.563218	0.450704	NA	NA	NA	0.299403	0.815668	0.319345	NA	NA	NA	0.577143	0.44	0.460714	0.503937	0.552515	0.46123	0.415877	0.994696
YHR037W	PUT2	0.50266	0.554371	0.497717	0.51071	0.498982	0.502709	0.965541	0.0782617	0.985069	0.0180976	0.892792	0.727796	0.489051	0.557377	0.491857	0.568182	0.918961	0.303457	0.947827	0.11214
YHR038W	RRF1	0.581395	0.501894	0.612245	0.533537	0.630252	0.47619	0.00570991	0.999553	0	0.7051	0	0.14027	0.460811	0.524169	0.509061	0.495741	0.202304	0.536976	0.961105	0.955883
YHR039C	MSC7	0.503054	0.518227	0.497243	0.529746	0.519863	0.551568	0.870181	0.209938	0.894098	0.00540108	0.0524474	0	0.528302	0.553191	0.566265	0.573171	0.851726	0.90925	0.489884	0.447535
YHR039C-A	VMA10	0.505795	0.519815	0.518215	0.501947	0.517537	0.513441	0.728936	0.176684	0.245125	0.9335	0.0926343	0.322847	0.555556	0.475728	0.513661	0.50838	0.62911	0.885919	0.927629	0.970975
YHR041C	SRB2	0.482353	0.478302	0.468328	0.471831	0.508988	0.486556	0.406833	0.361667	0.151247	0.215719	0.72461	0.702588	NA	NA	NA	NA	NA	NA	NA	NA
YHR042W	NCP1	0.485032	0.482937	0.498178	0.468713	0.487917	0.499217	0.270138	0.254416	0.956032	0.00540108	0.372122	0.964663	NA	NA	NA	NA	NA	NA	NA	NA
YHR045W	YHR045W	0.457143	0.545918	0.555556	0.526718	0.451613	0.491071	0.360232	0.400762	0.278257	0.79424	0.482423	0.685518	0.473324	0.523481	0.464607	0.474435	0.452037	0.528585	0.235691	0.404624
YHR046C	INM1	0.484502	0.45709	0.492537	0.554622	0.491228	0.571429	0.674602	0.15643	0.886252	0.190766	1	0.147096	0.527066	0.505226	0.565121	0.517778	0.631221	0.98123	0.0486369	0.708966
YHR047C	AAP1	0.6	0.5286	0.55902	0.535826	0.620588	0.564904	0.185892	0.622184	0.652082	0.77935	0.798179	0.389742	0.498929	0.466837	0.490076	0.503639	1	0.486521	0.856975	0.961735
YHR048W	YHK8	0.48318	0.476923	0.486547	0.501618	0.546243	0.5	0.322423	0.663219	0.649825	0.193833	0.0121155	0.812812	0.484163	0.455	0.440994	0.519868	0.866801	0.452453	0.136329	0.796938
YHR049W	FSH1	0.544922	0.549094	0.521866	0.508197	0.494318	0.51505	0.0148747	0.00632795	0.372552	0.830116	0.876532	0.685317	0.619403	0.519685	0.48	0.461988	0.0297633	0.862118	0.818965	0.605769
YHR050W	SMF2	0.487838	0.456311	0.552588	0.489796	0.477952	0.471245	0.702223	0.0631096	0.0474004	0.711786	0.245741	0.147096	0.51341	0.546296	0.483146	0.551613	0.901308	0.512257	0.811436	0.289175
YHR052W	CIC1	0.528571	0.473297	0.56654	0.463918	0.523466	0.677419	0.227503	0.404723	0.00592587	0.553568	0.6837	0	0.505747	0.582418	0.464646	0.546667	1	0.410291	0.802178	0.777693
YHR057C	CPR2	0.515815	0.47027	0.512605	0.515424	0.522114	0.561379	0.731009	0.522497	0.823838	0.614031	0.344446	0	0.520408	0.372881	0.513274	0.441667	0.952247	0.391374	0.796652	0.750836
YHR058C	MED6	0.498084	0.402116	0.440678	0.490291	0.553506	0.45614	0.991301	0.319892	0.306904	0.995979	0.0999789	0.205068	NA	NA	NA	NA	NA	NA	NA	NA
YHR060W	VMA22	0.471074	0.397727	0.523364	0.514019	0.42236	0.513761	0.770579	0.221314	0.846455	0.93259	0.141416	0.936583	NA	NA	0.545455	0.5	NA	NA	0.865046	1
YHR061C	GIC1	0.464567	0.408163	0.559441	0.547739	0.492248	0.608247	0.50008	0.188317	0.339851	0.87393	0.869965	0	NA	NA	NA	NA	NA	NA	NA	NA
YHR062C	RPP1	0.518987	0.510417	0.493734	0.645022	0.504918	0.532423	0.671321	0.860098	0.914911	0	0.85564	0.471558	0.578947	0.506173	0.37037	0.450704	0.50469	1	0.285931	0.789109
YHR063C	PAN5	0.564516	0.528814	0.471698	0.5328	0.532595	0.5	0.0684035	0.563585	0.520429	0.241295	0.139606	1	0.454545	0.392157	0.441667	0.536765	0.961007	0.828364	0.489884	0.710881
YHR064C	SSZ1	0.479834	0.49187	0.500881	0.488974	0.488263	0.492399	0.0762602	0.649583	0.986911	0.663624	0.561238	0.786777	0.49514	0.511384	0.495878	0.496241	0.898632	0.658984	0.880483	0.876264
YHR066W	SSF1	0.471572	0.487633	0.533499	NA	NA	NA	0.314504	0.624028	0.467013	NA	NA	NA	0.57047	0.530303	0.558824	0.579767	0.259832	0.441505	0.101161	0.115993
YHR067W	HTD2	0.412463	0.467066	0.557746	0.530172	0.546314	0.456328	0.0148747	0.84282	0.239245	0.641409	0.0681114	0.0700527	0.472222	0.461538	0.441379	0.40613	0.767207	0.822813	0.277499	0.0459238
YHR068W	DYS1	0.555872	0.520796	0.513709	0.542878	0.526164	0.577828	0	0.0530519	0.260808	0.0180976	0.0964355	0	0.59919	0.565854	0.554252	0.587571	0.0116325	0.263766	0.20457	0
YHR069C	RRP4	0.508961	0.511111	0.446281	0.532847	0.493827	0.531034	0.894852	0.84625	0.219818	0.654588	0.92137	0.694872	0.516129	0.5	0.463768	0.5	1	1	0.845318	1
YHR070W	TRM5	0.484568	0.522727	0.466238	NA	NA	NA	0.763841	0.705971	0.454417	NA	NA	NA	0.540107	0.514851	0.465116	0.578073	0.626327	0.885117	0.541425	0.0335443
YHR071W	PCL5	0.517746	0.521511	0.530139	0.47778	0.486813	0.482454	0.0148747	0	0	0.0321776	0.0999789	0.117874	NA	NA	NA	NA	NA	NA	NA	NA
YHR072W	ERG7	0.499237	0.496283	0.463108	0.47013	0.527205	0.440341	1	0.965984	0.139327	0.442496	0.387846	0.0921618	0.652893	0.614458	0.614458	0.512077	0.0627723	0.248961	0.0308608	0.902579
YHR072W-A	NOP10	0.46988	0.545455	0.510067	0.476395	0.531414	0.486275	0.30354	0.045706	0.807536	0.68839	0.435445	0.853802	0.566667	0.448087	0.543307	0.462121	0.249633	0.46826	0.448141	0.582509
YHR073W	OSH3	0.504016	0.463542	0.553942	0.5	0.5	0.526596	0.629117	0.186385	0.0572422	0.968591	0.900101	0.717398	0.480315	0.666667	0.566667	0.441748	0.980446	0.476623	0.280721	0.32787
YHR074W	QNS1	0.503802	0.519331	0.5	0.495575	0.47107	0.452098	0.911036	0.420802	1	0.867685	0.0471902	0.0054528	0.504453	0.499622	0.488499	0.525551	0.912257	1	0.627945	0.128018
YHR076W	PTC7	0.455357	0.520833	0.55	0.457447	0.415459	0.452941	0.62732	0.868963	0.538546	0.489834	0.0703412	0.462484	NA	NA	0.48125	0.475676	NA	NA	0.876964	0.790886
YHR077C	NMD2	0.494662	0.453125	0.431818	0.468531	0.611702	0.492537	0.786484	0.299899	0.00592587	0.527488	0.0253655	0.843146	NA	NA	NA	NA	NA	NA	NA	NA
YHR078W	YHR078W	0.591885	0.512766	0.550186	0.43469	0.53411	0.541237	0.00570991	0.646568	0.100703	0.00540108	0.233727	0.228544	NA	NA	NA	NA	NA	NA	NA	NA
YHR079C	IRE1	0.546961	0.478947	0.42671	0.449367	0.517711	0.508772	1	0.946571	0.0245119	0.520055	0.966367	0.946254	NA	NA	NA	NA	NA	NA	NA	NA
YHR080C	LAM4	0.490196	0.452381	0.39542	0.437651	0.426791	0.425647	0.627859	0.223221	0	0.00540108	0	0.0054528	0.518764	0.525424	0.516934	0.494565	0.736362	0.626443	0.73486	0.941438
YHR081W	LRP1	0.511194	0.39196	0.459916	0.5	0.4375	0.479339	0.860879	0.016435	0.401744	1	0.216794	0.750337	0.49811	0.565998	0.528751	0.474453	0.988924	0	0.105917	0.178245
YHR082C	KSP1	0.536481	0.5179	0.484848	0.518261	0.535073	0.513359	0.654786	0.452253	0.657036	0.750138	0.263689	0.622287	0.528926	0.502326	0.445483	0.538941	0.568254	0.917024	0.11455	0.287718
YHR083W	SAM35	0.463787	0.466957	0.434573	0.486034	0.4985	0.488693	0.0267982	0.0631096	0	0.42662	0.949356	0.576328	0.508527	0.535714	0.467861	0.536735	0.894611	0.346934	0.184785	0.158098
YHR086W	NAM8	0.535994	0.510797	0.527778	0.482036	0.472376	0.45629	0.0267982	0.667319	0.22127	0.315989	0.0861688	0	0.522337	0.538983	0.493359	0.544148	0.740892	0.502615	0.91055	0.210962
YHR087W	RTC3	0.500229	0.483159	0.495644	0.497867	0.477716	0.487707	1	0.225115	0.865509	0.865864	0.00451416	0.199429	0.486726	0.49921	0.518764	0.517094	0.79022	1	0.565674	0.611211
YHR089C	GAR1	0.448746	0.480131	0.481218	0.52972	0.465217	0.527076	0	0.166027	0.174736	0.29171	0.110366	0.418378	0.473829	0.545455	0.504065	0.53125	0.655214	0.332105	0.957325	0.518199
YHR090C	YNG2	0.43578	0.470339	0.40873	0.610169	0.423645	0.425439	0.142006	0.591456	0.0110338	0.178974	0.399465	0.41021	0.565934	0.482234	0.561462	0.473186	0.296533	0.834902	0.166435	0.670127
YHR091C	MSR1	0.517647	0.624204	0.422819	0.489011	0.545946	0.42623	0.964964	0.284012	0.471883	0.693997	0.402051	1	0.516418	0.518367	0.497992	0.490637	0.79022	0.8319	1	0.916431
YHR094C	HXT1	0.531575	0.532888	0.530911	0.532581	0.519947	0.524887	0	0	0	0	0	0	NA	NA	NA	NA	NA	NA	NA	NA
YHR096C	HXT5	0.456311	0.44898	0.410853	0.551637	0.495484	0.489899	0.650879	1	1	0.0100277	0.871651	0.772611	0.506112	0.532014	0.530637	0.515171	0.910853	0.241886	0.0694267	0.53051
YHR097C	YHR097C	0.459075	0.359566	0.481675	0.49551	0.484781	0.414538	0.118132	0	0.604785	0.75572	0.488729	0	0.481982	0.544681	0.552561	0.53125	0.846628	0.528585	0.184785	0.580582
YHR098C	SFB3	0.5271	0.487562	0.491924	0.496741	0.517429	0.473684	0.294001	0.770799	0.82982	0.942878	0.451616	0.32193	0.521697	0.540795	0.522589	0.504224	0.442616	0.0684265	0.240718	0.904278
YHR100C	GEP4	0.510067	0.470238	0.461538	0.543796	0.502732	0.571956	0.891864	0.612323	0.889963	0.333352	0.952636	0.0672593	0.520325	0.494253	0.491018	0.518919	0.964908	0.914204	0.965057	0.826588
YHR101C	BIG1	0.491961	0.488818	0.433099	0.548926	0.540984	0.586842	0.878942	0.86313	0.126985	0.13041	0.248736	0.0433261	0.535714	0.484375	0.591054	0.523669	0.740892	0.91447	0.00974141	0.690887
YHR102W	KIC1	0.360485	0.388446	0.448276	0.357639	0.422125	0.400302	0.162741	0.0115546	0.00592587	0	0	0	0.561538	0.50497	0.510654	0.505642	0	0.920008	0.733711	0.878918
YHR103W	SBE22	0.469907	0.497326	0.53	0.499079	0.549763	0.507965	0.96061	0.96067	0.523755	0.912022	0.124097	0.750011	0.566038	0.424242	0.596491	0.430556	0.724534	0.595888	0.453567	0.590322
YHR104W	GRE3	0.487269	0.505914	0.465853	0.464549	0.471762	0.456297	0.312831	0.678306	0	0	0	0	0.573529	0.447761	0.5	0.504505	0.574743	0.741877	1	1
YHR106W	TRR2	0.596154	0.632353	0.5125	0.509677	0.5	0.664122	0.435222	0.128316	0.97416	0.942562	1	0	0.529915	0.563107	0.52	0.462585	0.840006	0.452453	0.813332	0.673848
YHR107C	CDC12	0.488975	0.535433	0.475034	0.514409	0.514758	0.535466	0.739031	0.221314	0.375517	0.628753	0.555551	0.187421	0.514286	0.583333	0.529412	0.513158	1	0.617673	0.876964	0.977021
YHR108W	GGA2	0.474524	0.48179	0.48319	0.48743	0.465067	0.497896	0.0187866	0.258482	0.240851	0.339234	0	0.913858	0.517857	0.555556	0.466667	0.555556	0.978883	0.820862	0.842747	0.651521
YHR110W	ERP5	0.536245	0.498984	0.525077	0.471018	0.41422	0.45449	0.0735094	0.982164	0.301835	0.0417581	0	0	0.372807	0.452153	0.381323	0.443182	0	0.342743	0	0.0512979
YHR111W	UBA4	0.531469	0.509474	0.493119	0.51845	0.478689	0.490119	0.559338	1	0.638427	0.583577	0.485474	0.832242	NA	NA	NA	NA	NA	NA	NA	NA
YHR112C	YHR112C	0.753138	0.754808	0.820128	0.616728	0.603505	0.636081	0	0	0	0	0	0	0.482558	0.536605	0.54248	0.567845	0.513216	0.0846	0	0
YHR113W	APE4	0.492736	0.491139	0.524531	0.552432	0.525652	0.537433	0.757269	0.860247	0.191761	0	0	0	0.431487	0.484751	0.481529	0.529412	0	0.690183	0.573699	0.310651
YHR114W	BZZ1	0.484594	0.525478	0.51462	0.602632	0.502242	0.645251	0.990276	0.715131	0.247153	0.00540108	0.880232	0	0.517598	0.484108	0.571146	0.560784	0.736362	0.805099	0.0175345	0.0656948
YHR115C	DMA1	0.507092	0.451613	0.540698	0.486567	0.503356	0.502976	0.949144	0.266463	0.293659	0.767617	0.9655	0.97168	0.494915	0.46281	0.494005	0.459318	0.975558	0.559725	0.937188	0.358559
YHR116W	COX23	0.5	0.368932	0.461538	0.506329	0.48227	0.476	0.993366	0.00632795	0.523755	0.947243	0.717428	0.702588	0.516026	0.571429	0.503247	0.466867	0.841196	0.0951085	0.978346	0.532532
YHR117W	TOM71	0.518414	0.540426	0.509272	0.479339	0.539146	0.5625	0.516207	0.103833	0.810722	0.555171	0.139606	0.0228555	0.539286	0.47619	0.5	0.48642	0.52707	0.7672	1	0.838431
YHR118C	ORC6	0.510836	0.628821	0.648746	NA	NA	NA	0.768659	0.213954	0.54338	NA	NA	NA	0.558442	0.446154	0.47619	0.385417	0.69382	0.730045	0.885647	0.178245
YHR119W	SET1	0.518926	0.608091	0.529489	0.457265	0.513825	0.468713	0.921049	0	0.0895929	0.279719	0.866472	0.239976	0.490798	0.433628	0.446512	0.440367	0.666635	0.747631	0.791536	0.268742
YHR121W	LSM12	0.52007	0.566667	0.493124	0.487234	0.51058	0.522417	0.341624	0	0.85422	0.670212	0.680603	0.333731	0.545455	0.587719	0.497006	0.465696	0.232862	0	0.952229	0.553629
YHR122W	CIA2	0.477778	0.434211	0.450331	0.457831	0.350515	0.427184	0.701321	0.208056	0.447008	0.644858	0.0189449	0.310904	0.521739	0.477876	0.467005	0.472637	0.885915	0.885919	0.707018	0.706836
YHR123W	EPT1	0.513237	0.473399	0.523508	0.435798	0.502396	0.474981	0.579118	0.220147	0.269309	0	0.927842	0.177275	0.48125	0.46875	0.548632	0.500795	0.730721	0.452453	0.083653	1
YHR127W	YHR127W	0.51551	0.441426	0.561622	0.508299	0.423423	0.47541	0.610302	0.0256013	0.0110338	0.852538	0	0.498891	0.495614	0.479675	0.508671	0.501229	0.608086	0.979697	0.750914	0.826588
YHR131C	YHR131C	0.561983	0.520629	0.544601	0.52507	0.50065	0.537621	0.523173	0.0297494	0.674943	0.213707	0.901688	0.680151	0.484848	0.596154	0.5	0.448276	0.981886	0.500623	1	0.779513
YHR132C	ECM14	0.447094	0.423868	0.501225	0.502187	0.498594	0.478694	0.0379473	0	0.989258	0.955482	0.973655	0.348033	0.578014	0.435556	0.551876	0.488998	0.0733912	0.213304	0.125928	0.86708
YHR133C	NSG1	0.502415	0.509777	0.457831	0.530449	0.498801	0.52844	0.955339	0.793366	0.0602615	0.260153	1	0.349362	0.49635	0.606452	0.50566	0.550201	0.892987	0.0237398	0.940708	0.396134
YHR134W	WSS1	0.459948	0.560647	0.415301	0.480263	0.424936	0.462541	0.325874	0.267891	0	0.770052	0	0.463865	0.513514	0.604938	0.492908	0.520446	0.918707	0.0746471	0.947545	0.783954
YHR135C	YCK1	0.501229	0.517357	0.485185	0.51572	0.503362	0.538671	0.973121	0.298657	0.407607	0.312382	0.869318	0.0054528	0.568627	0.414414	0.340278	0.497006	0.325026	0.268208	0.0247282	0.992765
YHR137W	ARO9	0.445205	0.525862	0.53211	0.464411	0.482133	0.486004	0.249718	0.801733	0.767124	0	0	0.052695	0.501208	0.509877	0.483841	0.46484	0.94978	0.651692	0.963523	0.14394
YHR138C	YHR138C	0.423358	0.531429	0.512903	0.461203	0.49269	0.474891	0.0413622	0.41989	0.847316	0.025524	0.752911	0.280546	0.499101	0.494565	0.446772	0.469189	0.998961	0.880262	0	0.0512979
YHR142W	CHS7	0.462158	0.528716	0.489851	0.508547	0.510938	0.480984	0.170904	0.378664	0.776533	0.852879	0.738575	0.66966	0.507357	0.493945	0.503108	0.493341	0.701512	0.73128	0.85886	0.650052
YHR143W	DSE2	0.463702	0.459212	0.470383	0.448171	0.420962	0.468861	0.0629981	0.0377542	0.126985	0	0	0.142669	0.497018	0.453917	0.497048	0.510178	0.874753	0.323875	0.957325	0.826588
YHR144C	DCD1	0.493256	0.628627	0.493578	NA	NA	NA	1	0	0.858239	NA	NA	NA	0.426877	0.414966	0.446341	0.40534	0.993565	0.924729	0.802923	0.923186
YHR146W	CRP1	0.346979	0.367683	0.396479	0.345399	0.310328	0.380403	0	0	0	0	0	0	0.38013	0.363095	0.393961	0.388206	0	0	0	0
YHR147C	MRPL6	0.413333	0.493562	0.489451	0.501639	0.466276	0.466912	0.0444654	0.949542	0.868583	0.995979	0.397905	0.513016	0.530259	0.507837	0.531915	0.526415	0.595127	0.952253	0.437657	0.536025
YHR148W	IMP3	0.557692	0.509434	0.5	NA	NA	NA	0.664932	1	1	NA	NA	NA	0.548822	0.494624	0.527397	0.522422	0.335016	0.958786	0.536768	0.674683
YHR149C	SKG6	0.364303	0.534375	0.467933	NA	NA	NA	0.176932	1	0.767068	NA	NA	NA	0.560078	0.576471	0.557181	0.560881	0.0514144	0.0128536	0.00974141	0.0190217
YHR150W	PEX28	0.443709	0.556075	0.551351	0.510204	0.451493	0.471154	0.44188	0.997055	0.583247	0.789527	1	0.417073	0.549738	0.574818	0.550777	0.563095	0.141515	0.0128536	0.0175345	0.0106446
YHR151C	MTC6	0.501931	0.617886	0.421456	NA	NA	NA	0.559338	1	0.377468	NA	NA	NA	0.459459	0.514019	0.483193	0.536842	0.411331	0.87852	0.725765	0.322587
YHR152W	SPO12	0.534954	0.501608	0.47432	0.519481	0.518006	0.583744	0.433959	0.974431	0.575841	0.6449	0.656452	0.0054528	0.459459	0.514019	0.483193	0.536842	0.449499	0.872604	0.72753	0.313737
YHR158C	KEL1	0.460145	0.47486	0.453731	0.493464	0.5	0.417582	0.712562	1	0.498105	0.854143	0.611341	0.809617	0.531401	0.472081	0.461538	0.490132	0.716527	0.720127	0.525012	0.905425
YHR159W	TDA11	0.445545	0.428571	0.5	0.534483	0.512048	0.483871	0.999001	0.431994	1	0.494479	0.994424	0.71977	0.470588	0.471154	0.450237	0.477178	0.997223	0.869256	0.421655	0.734891
YHR161C	YAP1801	0.448718	0.466172	0.522772	0.510809	0.487677	0.47411	0	0.0840722	0.339851	0.650249	0.560366	0.206436	0.462963	0.479532	0.542289	0.461988	0.62911	0.885919	0.573699	0.646693
YHR162W	MPC2	0.464181	0.479241	0.494201	0.453207	0.48778	0.449777	0	0.00632795	0.58969	0	0.118646	0	0.434579	0.424419	0.486891	0.466667	0.277791	0.236122	0.898253	0.612191
YHR163W	SOL3	0.556849	0.534855	0.518688	0.512536	0.54787	0.523787	0	0	0.164329	0.448161	0	0.0921618	0.524207	0.478417	0.498175	0.495033	0.513216	0.626443	0.966365	0.938155
YHR165C	PRP8	0.45	0.478723	0.409524	0.576577	0.398844	0.552632	0.791598	0.956976	0.305339	0.359329	0.0703412	0.741055	NA	NA	NA	NA	NA	NA	NA	NA
YHR167W	THP2	0.461207	0.486911	0.352041	NA	NA	NA	0.446217	0.899215	0	NA	NA	NA	0.498695	0.459677	0.49697	0.546233	1	0.412405	0.984602	0.15116
YHR169W	DBP8	0.445378	0.509091	0.459119	NA	NA	NA	0.480068	0.923539	0.529599	NA	NA	NA	NA	NA	NA	NA	NA	NA	NA	NA
YHR170W	NMD3	0.537594	0.5	0.496914	NA	NA	NA	0.404119	0.998082	0.959443	NA	NA	NA	0.460784	0.517321	0.571429	0.496644	0.30831	0.73719	0	0.95061
YHR171W	ATG7	0.478261	0.459016	0.495575	0.426593	0.537313	0.504878	1	1	0.89112	0.0321776	0.228618	0.946254	0.479263	0.526829	0.497067	0.546926	0.722168	0.619042	0.969849	0.120005
YHR175W	CTR2	0.495525	0.453535	0.494175	0.532577	0.549529	0.52025	0.144202	0	0.322158	0.0180976	0	0.161444	NA	NA	NA	NA	NA	NA	NA	NA
YHR175W-A	YHR175W-A	0.329268	0.411765	0.471264	0.541502	0.393586	0.463415	0.056823	0.692842	0.810722	0.388235	0.00451416	0.475281	0.392857	0.480263	0.486486	0.434641	0.537429	0.483496	0.883927	0.120005
YHR178W	STB5	0.454264	0.558763	0.484556	0.440705	0.490536	0.445242	0.120571	0.263574	1	0.0834428	0.789819	0.185642	0.636905	0.539007	0.556364	0.560166	0.0450872	0.962095	0.278811	0.246874
YHR179W	OYE2	0.440751	0.456294	0.459706	0.464818	0.468634	0.476965	0	0	0	0	0	0.0054528	0.486518	0.531332	0.531183	0.484168	0.76284	0.263141	0.232759	0.636223
YHR181W	SVP26	0.578947	0.469027	0.464912	0.452555	0.466258	0.428571	0.257201	0.769986	0.721479	0.515431	0.629067	0.364732	0.412844	0.395789	0.417062	0.341985	0.38775	0.0684265	0.592852	0.0106446
YHR183W	GND1	0.515577	0.510478	0.517991	0.518285	0.509749	0.537486	0.237024	0.537994	0.178832	0.313809	0.624382	0.0054528	0.5375	0.56338	0.62963	0.688889	0.829593	0.647391	0.0247282	0
YHR187W	IKI1	0.466019	0.461818	0.51049	0.44586	0.526455	0.540373	0.443116	0.460271	0.885349	0.289306	0.320931	0.561523	0.505435	0.47546	0.516129	0.540037	0.94867	0.674806	0.739832	0.293109
YHR188C	GPI16	0.552201	0.502947	0.484694	0.532762	0.513633	0.516583	0	0.931807	0.446192	0.025524	0.355242	0.302762	0.537326	0.582168	0.519569	0.50558	0.067872	0	0.249218	0.852671
YHR189W	PTH1	0.553073	0.47205	0.408163	0.477419	0.40636	0.5	0.560035	0.571467	0.153608	0.627751	0.0156929	0.995461	0.556802	0.591954	0.549612	0.527256	0.0297633	0	0.00974141	0.289175
YHR190W	ERG9	0.507788	0.49401	0.54704	0.52125	0.531021	0.529539	0.735548	0.799942	0	0.148138	0.00451416	0.0188463	NA	NA	NA	NA	NA	NA	NA	NA
YHR191C	CTF8	0.596567	0.422857	0.567568	0.494253	0.429395	0.471861	0.0148747	0.146848	0.144377	0.919069	0.0446075	0.630725	0.461538	0.511628	0.463768	0.448718	0.904161	1	0.845318	0.722798
YHR192W	LNP1	0.520468	0.479624	0.544073	0.44591	0.431555	0.502762	0.677612	0.685257	0.262429	0.0957876	0.0189449	0.997797	0.526316	0.481928	0.532934	0.512097	0.782529	0.852889	0.683475	0.879835
YHR193C	EGD2	0.51675	0.49861	0.509296	0.493658	0.498045	0.487213	0.0105013	0.914083	0.269309	0.626434	0.879215	0.246459	0.49848	0.514754	0.533002	0.511862	1	0.675793	0.0590449	0.67414
YHR194W	MDM31	0.45568	0.535511	0.498592	0.532493	0.470407	0.566636	0.0308425	0.186385	0.990542	0.100181	0.0947115	0	0.489941	0.519802	0.522018	0.504942	0.994948	0.579718	0.392819	0.920843
YHR195W	NVJ1	0.497908	0.508184	0.46887	0.501265	0.550239	0.548645	0.961161	0.772423	0.098276	0.974356	0	0	0.516129	0.510638	0.546763	0.466667	0.953163	0.991781	0.623265	0.760622
YHR196W	UTP9	0.520505	0.448161	0.508361	NA	NA	NA	0.366323	0.275339	0.727224	NA	NA	NA	0.541063	0.5	0.457399	0.564315	0.589423	1	0.54264	0.207584
YHR198C	AIM18	0.405594	0.441718	0.573964	0.550725	0.589124	0.610687	0.397463	0.900581	0.534899	0.197694	0	0	0.476364	0.495902	0.490515	0.506061	0.734507	1	0.928867	0.963735
YHR199C	AIM46	0.53211	0.531792	0.46395	0.491653	0.489392	0.522956	0.232863	0.237394	0.191761	0.75973	0.610338	0.206436	NA	NA	NA	NA	NA	NA	NA	NA
YHR200W	RPN10	0.446009	0.564663	0.523256	0.509363	0.483687	0.523256	0.0346254	0.0115546	0.531689	0.771852	0.440121	0.40713	0.458333	0.491582	0.501969	0.49187	0.409441	0.94842	0.979586	0.909698
YHR201C	PPX1	0.514334	0.523346	0.484642	0.459459	0.545886	0.5	0.683943	0.509999	0.665095	0.159334	0.0749356	1	0.492509	0.529138	0.503018	0.545143	0.833892	0.241134	0.940963	0.0607815
YHR202W	YHR202W	0.465517	0.52381	0.514706	0.483816	0.514143	0.50499	0.77002	0.763472	0.418074	0.664333	0.657399	0.939243	0.539823	0.4	0.523077	0.516667	0.702236	0.263766	0.781529	0.855409
YHR204W	MNL1	0.510638	0.440758	0.416357	0.538462	0.5625	0.565217	0.970679	0.743422	0.208294	0.86925	0.18435	0.864263	0.525229	0.499376	0.470732	0.464172	0.412954	0.998584	0.169273	0.0607815
YHR205W	SCH9	0.585106	0.738462	0.568182	0.72	0.697917	0.637255	0.436271	0.016435	0.195014	0.152262	0.0156929	0.0728512	0.589041	0.531915	0.512953	0.536313	0.141515	0.859246	0.928363	0.686564
YHR206W	SKN7	0.590625	0.572755	0.557047	0.547264	0.521008	0.546256	0.0187866	0.15643	0.678947	0.538907	0.825143	0.052695	0.394737	0.457338	0.414634	0.453528	0	0.126116	0	0
YHR207C	SET5	0.39726	0.525926	0.48	0.452703	0.518325	0.468085	0.440451	0.564984	0.700126	0.419771	0.374859	0.69878	0.546875	0.571848	0.527174	0.44031	0.355438	0.0846	0.493403	0.0401165
YHR208W	BAT1	0.495027	0.514537	0.508886	0.526676	0.506093	0.499095	0.719223	0.231184	0.510837	0.0506848	0.702396	0.982907	NA	NA	NA	NA	NA	NA	NA	NA
YJL213W	YJL213W	0.161094	0.235294	0.192029	0.18797	0.127424	0.146299	0	0	0	0	0	0	NA	NA	NA	NA	NA	NA	NA	NA
YJL212C	OPT1	0.507601	0.527915	0.495968	0.508505	0.50688	0.475474	0.763841	0.135069	0.877276	0.29337	0.447828	0	NA	NA	NA	NA	NA	NA	NA	NA
YJL210W	PEX2	0.526316	0.468401	0.539823	0.534091	0.493976	0.528736	0.673212	0.548044	0.48691	0.619256	0.97011	0.683725	0.467742	0.54717	0.505618	0.452055	0.903398	0.824727	1	0.763431
YJL209W	CBP1	0.566524	0.662447	0.608541	NA	NA	NA	0.96498	0	0	NA	NA	NA	0.493119	0.466346	0.481675	0.492334	0.912233	0.442463	0.656525	0.873811
YJL208C	NUC1	0.575758	0.52	0.518519	NA	NA	NA	0.669918	1	1	NA	NA	NA	0.571429	0.365217	0.519126	0.471616	0.341443	0.0482676	0.837762	0.714998
YJL201W	ECM25	0.458333	0.42654	0.367769	0.540984	0.505747	0.585859	0.846198	0.723246	0.363346	0.204535	0.86321	0.470409	0.460784	0.444805	0.42511	0.421384	0.360129	0.272762	0.0247282	0
YJL200C	ACO2	0.470205	0.497265	0.492359	0.512727	0.465251	0.462451	0.00570991	0.882552	0.550131	0.656736	0.0499421	0.131079	0.533392	0.524771	0.507348	0.529252	0.133774	0.35352	0.823581	0.167597
YJL199C	YJL199C	0.485106	0.327935	0.388489	0.509901	0.470674	0.570213	0.845509	0	0.00592587	0.853049	0.207739	0.0102997	0.585366	0.464544	0.495726	0.489247	0	0.246259	0.920893	0.75319
YJL198W	PHO90	0.494505	0.345725	0.396104	NA	NA	NA	0.873073	0	0	NA	NA	NA	0.45614	0.445238	0.509294	0.506427	0.22813	0.185901	0.833259	0.892917
YJL197W	UBP12	0.553982	0.552268	0.508124	0.449807	0.504274	0.585608	0.921647	0.0720184	0.591902	0.274972	0.90464	0.618068	0.529412	0.508333	0.507812	0.527851	0.66499	0.945992	0.913258	0.559946
YJL196C	ELO1	0.467879	0.529893	0.488902	0.490576	0.504425	0.474048	0.056823	0.0928199	0.564204	0.627439	0.834224	0.110547	NA	NA	NA	NA	NA	NA	NA	NA
YJL192C	SOP4	0.540741	0.496785	0.521061	0.549091	0.514416	0.539235	0.103762	0.970365	0.520429	0.109489	0.673902	0.185642	0.482759	0.515493	0.510242	0.456294	0.79022	0.814385	0.864119	0.178245
YJL191W	RPS14B	0.518433	0.512172	0.483598	0.509174	0.483871	0.522989	0.507374	0.659533	0.547484	0.925082	0.766876	0.770229	0.482759	0.515493	0.510242	0.456294	0.789223	0.819323	0.865046	0.147198
YJL190C	RPS22A	0.485202	0.508349	0.487401	0.500836	0.483045	0.48798	0.0598586	0.333735	0.100703	0.99624	0.158415	0.473637	0.5274	0.49959	0.538511	0.500155	0.0787431	1	0	1
YJL187C	SWE1	0.535135	0.551724	0.493225	0.432489	0.514218	0.478908	0.494226	0.794146	0.863354	0.0506848	0.775298	0.667728	0.494904	0.451477	0.459807	0.425066	0.912233	0.0803627	0.0486369	0
YJL186W	MNN5	0.466908	0.451642	0.446289	0.388788	0.439452	0.477612	0.0816751	0.00632795	0.00592587	0	0	0.254227	0.503676	0.454545	0.492453	0.508811	0.978708	0.454352	0.908047	0.902573
YJL184W	GON7	0.524752	0.5397	0.435022	0.549811	0.539326	0.508701	0.238574	0.0782617	0	0.0180976	0.0313584	0.80495	0.491124	0.476744	0.473581	0.463796	0.924596	0.687557	0.562531	0.333002
YJL183W	MNN11	0.536713	0.533765	0.471698	0.502106	0.502419	0.468917	0.0816751	0.103833	0.105865	0.87523	0.944934	0.103114	0.509302	0.479915	0.484615	0.526596	0.606823	0.859246	0.675948	0.390504
YJL180C	ATP12	0.438735	0.567944	0.396491	0.419608	0.428571	0.507874	0.202067	0.927439	0	0.038624	0.0393355	0.89639	0.369318	0.422535	0.42284	0.365625	0.0116325	0.559725	0.0966675	0
YJL179W	PFD1	0.41989	0.393762	0.408451	0.457045	0.380531	0.458194	0	0	0	0.307581	0	0.333731	0.363636	0.456647	0.455026	0.40678	0.0374487	0.735724	0.283439	0
YJL178C	ATG27	0.494624	0.458412	0.482129	0.444326	0.477564	0.472171	0.749864	0	0.195014	0	0.0471902	0.0266029	0.494681	0.474952	0.469744	0.472709	0.816576	0.0482676	0	0.0106446
YJL176C	SWI3	0.666034	0.451111	0.55	0.538153	0.552749	0.498141	0	0.445806	0.22127	0.0180976	0.0189449	0.923463	0.467018	0.490446	0.437229	0.531513	0.474796	0.881279	0.00974141	0.441951
YJL174W	KRE9	0.50282	0.516369	0.475385	0.490175	0.495996	0.475072	0.932725	0.400395	0.19696	0.59488	0.834857	0.131079	0.467018	0.490446	0.437229	0.531513	0.4613	0.903348	0.0308608	0.450534
YJL173C	RFA3	0.555344	0.507799	0.513214	0.537619	0.504742	0.462358	0	0.793366	0.594107	0.0100277	0.834857	0.0333208	0.418033	0.46	0.449495	0.481865	0.257383	0.689464	0.449508	0.831331
YJL172W	CPS1	0.465086	0.515015	0.421875	0.417229	0.403945	0.409166	0.146157	0.680711	0	0	0	0	0.414254	0.368675	0.441795	0.508844	0.0116325	0	0.0175345	0.856627
YJL171C	TOH1	0.578733	0.56406	0.598992	0.54324	0.546415	0.546248	0	0	0	0	0	0	0.585253	0.576419	0.536424	0.555004	0	0	0.0430536	0
YJL168C	SET2	0.468085	0.440476	0.485714	NA	NA	NA	0.220394	0.221314	0.879974	NA	NA	NA	0.480603	0.473171	0.48722	0.475298	0.738996	0.595888	0.79563	0.532532
YJL167W	ERG20	0.411704	0.440378	0.445953	0.4438	0.4478	0.452756	0	0	0	0	0	0	0.485861	0.498542	0.493433	0.481481	0.845748	0.991781	0.927629	0.713929
YJL165C	HAL5	0.499457	0.480583	0.502183	0.499196	0.522494	0.476876	0.763517	0.509999	0.988737	0.987858	0.204522	0.352959	0.461165	0.470588	0.515306	0.522843	0.621623	0.771634	0.889163	0.809533
YJL164C	TPK1	0.425087	0.411565	0.42446	0.399533	0.392727	0.350282	0.0379473	0	0.0667224	0	0	0	0.508811	0.506702	0.503623	0.495544	0.897238	0.951327	0.957325	0.948012
YJL158C	CIS3	0.511485	0.508887	0.506798	0.515622	0.5022	0.506965	0.0187866	0.0530519	0.155703	0	0.706447	0.185642	0.505068	0.491677	0.51207	0.497781	0.876633	0.765862	0.524229	0.948255
YJL157C	FAR1	0.676667	0.593846	0.51114	0.601103	0.527619	0.452632	0.0816751	0.016435	0.105865	0.727508	0.432602	0.167111	0.473684	0.460432	0.475336	0.475962	0.6788	0.530944	0.748828	0.750902
YJL156C	SSY5	0.482927	0.388471	0.526582	NA	NA	NA	0.778212	0.344471	1	NA	NA	NA	0.526525	0.50687	0.491409	0.491228	0.440898	0.909279	0.826992	0.830898
YJL155C	FBP26	0.611714	0.42716	0.504695	0.595033	0.527415	0.527012	0.00570991	0.221314	0.652084	0	0.155024	0.228544	0.514563	0.507246	0.487759	0.488848	0.843057	0.928407	0.829682	0.834016
YJL154C	VPS35	0.500662	0.511442	0.428904	0.523859	0.47681	0.535135	1	0.72537	0	0.199546	0.0982558	0.123025	0.529412	0.425	0.534091	0.6625	0.9783	0.717281	0.823408	0.0190217
YJL153C	INO1	0.447368	0.475087	0.464052	0.549178	0.524732	0.509604	0.00570991	0.309177	0.151247	0	0.022165	0.480432	0.500861	0.457677	0.458918	0.449169	1	0.0556135	0.0308608	0
YJL151C	SNA3	0.541363	0.514131	0.495304	0.559469	0.548632	0.536456	0.00570991	0.493011	0.874543	0	0	0.0054528	0.457143	0.492754	0.522222	0.460674	0.816576	1	0.931293	0.796938
YJL149W	DAS1	0.415888	0.582278	0.432099	0.509044	0.517986	0.467018	0.0735094	0.794829	0.239245	0.376038	0.333415	0.469256	NA	NA	NA	NA	NA	NA	NA	NA
YJL148W	RPA34	0.544118	0.56702	0.5777	0.445887	0.594406	0.590444	0.0148747	0	0	0.678557	0.0817496	0.582225	0.5	0.49835	0.503112	0.520812	1	1	0.960444	0.469222
YJL146W	IDS2	0.566176	0.465909	0.488636	0.469534	0.442953	0.404444	0.921979	0.431994	0.228427	0.518849	0.124097	0.0366435	0.469858	0.51068	0.475936	0.453532	0.474796	0.868417	0.491063	0.0512979
YJL145W	SFH5	0.520871	0.487267	0.495697	0.441805	0.508318	0.45567	0.560035	0.742096	0.921647	0.0647853	0.852301	0.159664	0.526042	0.49711	0.479839	0.509728	0.770742	1	0.823581	0.931233
YJL144W	YJL144W	0.495798	0.500675	0.508967	0.524084	0.522616	0.520719	0.848784	0.999043	0.790707	0.0180976	0.00856284	0.0433261	0.4	0.471698	0.456522	0.375	0.57642	0.927674	0.760362	0.178245
YJL143W	TIM17	0.497159	0.525381	0.51752	0.54571	0.518519	0.552786	0.961975	0.353766	0.530146	0.0592843	0.479349	0.0148178	0.542587	0.513605	0.53377	0.555165	0.0297633	0.668459	0.0308608	0
YJL141C	YAK1	0.508959	0.500252	0.497531	0.527092	0.521214	0.541971	0.746863	1	0.950311	0	0.0340684	0	0.481553	0.516567	0.479701	0.506364	0.186726	0.27791	0.0876727	0.699799
YJL140W	RPB4	0.478944	0.472322	0.462216	0.424649	0.423761	0.46224	0.218588	0.130678	0.0201388	0	0	0.0148178	0.481807	0.516672	0.481205	0.506289	0.219228	0.241886	0.101161	0.697114
YJL139C	YUR1	0.608108	0.584362	0.540741	0.54251	0.468165	0.588785	0.0379473	0.081362	0.896593	0.494479	0.529619	0.890391	0.476923	0.515152	0.403361	0.472868	0.87533	0.986059	0.187643	0.768477
YJL137C	GLG2	0.441558	0.45	0.535211	0.472279	0.507891	0.522222	1	0.239501	0.858239	0.437944	0.84491	0.560353	0.484979	0.373391	0.478958	0.548757	0.740892	0.200738	0.653799	0.165771
YJL134W	LCB3	0.520023	0.569512	0.558389	0.555763	0.533129	0.469794	0.23128	0	0	0	0	0.0728512	NA	NA	NA	NA	NA	NA	NA	NA
YJL133C-A	YJL133C-A	0.485833	0.479814	0.5	0.479839	0.469233	0.48597	0.569425	0.186385	1	0.109489	0.00451416	0.452996	0.532875	0.535545	0.541051	0.538754	0	0	0	0
YJL133W	MRS3	0.51505	0.526814	0.532143	0.522167	0.504717	0.521186	0.800084	0.575744	0.509157	0.68839	0.945757	0.711195	0.541495	0.536663	0.558567	0.563232	0	0	0	0
YJL131C	AIM23	0.486111	0.620253	0.560976	0.572917	0.504673	0.460177	0.701174	0.781274	1	0.947243	1	0.74721	0.5	0.536842	0.46875	0.512821	1	0.804038	0.957325	1
YJL130C	URA2	0.502994	0.528217	0.481973	0.501859	0.521614	0.50211	0.888368	0.237394	0.662922	0.892882	0.372122	0.523903	0.488867	0.526398	0.503158	0.529041	0.624577	0.146937	0.908047	0.0401165
YJL129C	TRK1	0.431034	0.371345	0.494595	0.513854	0.506812	0.445055	0.0816751	0.081362	0.363346	0.226961	0.410096	0.352185	0.475676	0.503401	0.493562	0.484018	0.816576	1	0.967019	0.878112
YJL128C	PBS2	0.503135	0.500901	0.515807	0.493399	0.512126	0.446957	0.971767	1	0.671151	0.844723	0.6938	0.049873	NA	NA	NA	NA	NA	NA	NA	NA
YJL127W-A	YJL127W-A	0.621622	0.457143	0.554217	0.486842	0.403846	0.516129	0.118132	0.733136	0.564204	0.951913	0.635778	1	NA	NA	NA	NA	NA	NA	NA	NA
YJL126W	NIT2	0.436364	0.537313	0.532468	0.475524	0.514286	0.608108	0.176932	0.613487	0.671611	0.715644	0.877171	0.0301317	0.54067	0.535912	0.563342	0.453237	0.549567	0.689464	0.0793494	0.252543
YJL125C	GCD14	0.5	0.572816	0.522222	0.474576	0.620253	0.525	0.996695	0.287636	0.810722	0.909922	0.0882102	0.854654	0.509804	0.375	0.454545	0.390244	1	0.454352	0.789692	0.231986
YJL123C	MTC1	0.485051	0.504467	0.509074	0.51323	0.489312	0.464232	0.294001	0.863811	0.623159	0.459257	0.52622	0.0102997	0.469751	0.488889	0.493562	0.466934	0.661656	0.91007	0.913258	0.381766
YJL122W	ALB1	0.457831	0.395904	0.491525	0.526316	0.5625	0.353535	0.30079	0	0.89934	0.834558	0.640129	0.630408	0.480676	0.504695	0.46908	0.501445	0.764502	0.979697	0.349104	1
YJL121C	RPE1	0.488281	0.475992	0.467583	0.451613	0.446	0.463636	0.798636	0.543184	0.344352	0.156103	0.0471902	0.414205	0.500901	0.516509	0.472515	0.443386	1	0.788901	0.316846	0
YJL118W	YJL118W	0.580645	0.52	0.61165	0.533333	0.505376	0.388535	0.330193	0.814438	0.124349	0.670911	0.944053	0.0266029	0.548336	0.515712	0.487124	0.460058	0.109558	0.7672	0.728613	0.0752458
YJL117W	PHO86	0.505618	0.536082	0.50495	0.495146	0.45679	0.486239	1	0.753217	1	1	0.478127	0.934496	0.56	0.489583	0.460674	0.4625	0.568203	0.989169	0.642169	0.679357
YJL115W	ASF1	0.509434	0.565574	0.525862	0.483146	0.5625	0.481928	0.97925	0.376993	0.816252	0.927881	0.373576	0.934167	0.532468	0.454545	0.489796	0.557692	0.869345	0.865549	0.986366	0.590618
YJL112W	MDV1	0.501792	0.546053	0.556818	0.539301	0.550676	0.498901	0.604638	0.146848	0.713333	0.192066	0.0284207	1	0.476122	0.512698	0.474187	0.521956	0.50469	0.807935	0.332552	0.434486
YJL111W	CCT7	0.520947	0.499089	0.494309	0.5125	0.482	0.525943	0.537075	1	0.894098	0.792509	0.586307	0.474355	0.559809	0.518018	0.529412	0.53681	0.360129	0.859246	0.604752	0.507089
YJL110C	GZF3	0.466179	0.454212	0.464981	0.471861	0.506116	0.442671	0.762966	0.327894	0.58148	0.653607	0.867521	0.0054528	0.522831	0.527845	0.5	0.488889	0.731894	0.865549	1	0.838431
YJL107C	YJL107C	0.549214	0.509027	0.564547	0.509244	0.555018	0.525177	0	0.575314	0	0.477774	0	0.0188463	0.473321	0.462574	0.488204	0.457431	0.0116325	0	0.240718	0
YJL104W	PAM16	0.478632	0.440909	0.522634	0.538153	0.506211	0.482014	0.733839	0.257139	0.742168	0.436749	0.93833	0.773692	NA	NA	0.428571	0.450704	NA	NA	0.623265	0.752842
YJL102W	MEF2	0.527638	0.542484	0.534783	0.557214	0.457055	0.597368	0.932407	1	0.867917	0.0592843	0.339705	0.0366435	0.527778	0.517413	0.526502	0.518033	0.732259	0.862118	0.688349	0.792924
YJL101C	GSH1	0.519355	0.494152	0.486172	0.567404	0.532701	0.548611	0.539249	0.907683	0.68752	0	0.104482	0.0333208	NA	NA	NA	NA	NA	NA	NA	NA
YJL100W	LSB6	0.521576	0.450667	0.627767	0.606673	0.529891	0.537133	0.49662	0.971193	0	0	0.0999789	0.0586716	NA	NA	NA	NA	NA	NA	NA	NA
YJL099W	CHS6	0.446809	0.49711	0.485714	0.385714	0.475783	0.496503	0.816821	1	0.634572	0.93135	1	0.761415	0.528239	0.523404	0.507563	0.452174	0.479849	0.626443	0.902647	0.11214
YJL097W	PHS1	0.413699	0.422961	0.395532	0.400938	0.39209	0.411688	0	0	0	0	0	0	0.423197	0.291429	0.390476	0.415274	0.673435	0.0128536	0.00974141	0.0512979
YJL096W	MRPL49	0.504587	0.521212	0.500931	0.413669	0.541534	0.437358	0.924425	0.596514	1	0	0.124097	0.052695	0.505495	0.503303	0.505425	0.533998	0.931078	0.954283	0.908047	0.120005
YJL094C	KHA1	0.405216	0.554264	0.436739	0.553943	0.439477	0.509587	0	0.188317	0	0	0	0.954968	0.526627	0.547368	0.483871	0.513026	0.662494	0.391374	0.757399	0.810494
YJL092W	SRS2	0.571429	0.646586	0.536145	0.469072	0.578182	0.541475	0.674602	0.592327	0.395331	0.782474	0.0749356	0.741055	0.521807	0.510204	0.514574	0.515837	0.595127	0.872604	0.685796	0.662424
YJL091C	GWT1	0.541787	0.544379	0.517751	0.587896	0.547912	0.494505	0.26082	0.233773	0.745312	0.0143553	0.130165	0.929436	0.505155	0.518072	0.55	0.472868	1	0.950713	0.562531	0.838431
YJL085W	EXO70	0.432665	0.434629	0.541568	0.456311	0.419664	0.544343	0.125565	0.565679	0.521464	0.974356	0.173106	0.552109	0.508475	0.404762	0.462366	0.504274	1	0.602472	0.79149	1
YJL084C	ALY2	0.418462	0.47079	0.547771	0.491228	0.484956	0.493534	0.953638	1	0.286152	0.926018	0.334503	0.761415	0.538934	0.482353	0.532303	0.506494	0.287776	0.79036	0.290651	0.902579
YJL083W	TAX4	0.429752	0.508475	0.439252	0.407273	0.511111	0.471483	0.591867	0.790237	0.995989	0.0219011	0.917553	0.922602	NA	NA	NA	NA	NA	NA	NA	NA
YJL082W	IML2	0.493827	0.489437	0.533724	0.490691	0.451902	0.494411	0.845509	0.717812	0.0895929	0.647581	0	0.829245	NA	NA	NA	NA	NA	NA	NA	NA
YJL081C	ARP4	0.496154	0.55668	0.511494	0.514403	0.499002	0.473799	0.934524	0.041523	0.790707	0.700986	1	0.466409	0.495652	0.530612	0.540881	0.461538	1	0.795333	0.626335	0.61482
YJL080C	SCP160	0.499112	0.509599	0.514599	0.553372	0.502953	0.490099	0.965556	0.518554	0.217611	0	1	0.513016	0.473282	0.641221	0.59893	0.591716	0.843714	0.0128536	0.0486369	0.0704409
YJL079C	PRY1	0.404213	0.410479	0.399783	0.420698	0.420349	0.418552	0	0	0	0	0	0	0.543974	0.514253	0.506689	0.509532	0.0733912	0.696987	0.876964	0.809051
YJL078C	PRY3	0.345196	0.361996	0.34846	0.452916	0.448538	0.439317	0	0	0	0	0	0	0.437943	0.458558	0.51438	0.543647	0	0.0951085	0.612916	0.0335443
YJL076W	NET1	0.477214	0.472038	0.453608	0.476027	0.456722	0.426866	0.218588	0.135069	0.0157309	0.528902	0.834857	0.265428	0.462214	0.517318	0.498879	0.469808	0	0.192096	0.952286	0
YJL073W	JEM1	0.485294	0.528184	0.502994	0.531847	0.43769	0.575342	0.667802	0.619526	0.259016	0.465292	0.0284207	0.221444	0.506667	0.455172	0.479638	0.464435	0.949992	0.572507	0.82107	0.594549
YJL072C	PSF2	0.377622	0.359223	0.374046	0.439024	0.369748	0.404762	0.0187866	0.0256013	0.0157309	0.524217	0.022165	0.230291	0.491525	0.392523	0.44	0.458333	0.995555	0.174417	0.395432	0.629459
YJL071W	ARG2	0.505155	0.367925	0.496829	NA	NA	NA	0.835758	0	0.879086	NA	NA	NA	NA	NA	0.5	0.628571	NA	NA	1	0.440522
YJL069C	UTP18	0.472325	0.573379	0.539568	NA	NA	NA	0.118132	0.202749	0.772235	NA	NA	NA	0.5	0.535714	0.426667	0.424242	1	0.885117	0.541425	0.562746
YJL068C	YJL068C	0.536353	0.503759	0.51377	0.590561	0.586879	0.588235	0	0.818951	0.315161	0	0	0	0.560976	0.582734	0.55102	0.572222	0.440898	0.254262	0.421655	0.186511
YJL066C	MPM1	0.476233	0.475465	0.521001	0.51217	0.528938	0.482174	0.283212	0.249588	0.316503	0.453153	0.0313584	0.317262	0.429319	0.503268	0.515695	0.508264	0.22813	0.979579	0.85508	0.947768
YJL065C	DLS1	0.612069	0.48	0.616162	0.508333	0.527273	0.54023	0.0735094	0.906972	0.0602615	0.969711	0.785103	0.704068	0.495536	0.484163	0.494898	0.442308	1	0.862118	0.986366	0.241704
YJL063C	MRPL8	0.548433	0.526377	0.521667	0.493455	0.549669	0.523169	0.0476231	0.27188	0.506554	0.85347	0.00856284	0.427004	0.462585	0.467822	0.473607	0.471642	0.30831	0.533833	0.445385	0.401132
YJL062W	LAS21	0.507692	0.566004	0.476447	0.474359	0.523958	0.494179	0.774791	0.00632795	0.797403	0.304195	0.253374	0.864263	0.496667	0.522449	0.478166	0.515707	0.993565	0.794084	0.675948	0.791403
YJL061W	NUP82	0.365591	0.681319	0.59725	0.403361	0.464516	0.511811	0	0	0	0.0100277	0.679509	0.945886	0.567723	0.5	0.589569	0.5	0.214193	0.950713	0	1
YJL060W	BNA3	0.485083	0.49415	0.459733	0.499574	0.516365	0.510652	0.368683	0.794829	0.00592587	0.99624	0.0313584	0.317262	0.485971	0.489362	0.46395	0.492509	0.729073	0.81734	0.125928	0.838431
YJL059W	YHC3	0.615063	0.57483	0.534413	0.503802	0.604027	0.498871	0.465963	0.75577	0.326969	0.928216	0	1	0.492908	0.550607	0.553802	0.525108	0.913308	0.167208	0.0486369	0.47328
YJL057C	IKS1	0.458515	0.418182	0.543651	0.467033	0.463649	0.494327	1	0.84625	0.767935	0.172283	0.122148	0.902318	NA	NA	0.507937	0.460317	NA	NA	0.994668	0.841031
YJL055W	YJL055W	0.511966	0.473404	0.491434	0.523119	0.491364	0.498875	0.62732	0.184571	0.781826	0.174095	0.650347	0.986592	0.497653	0.459184	0.527397	0.522727	1	0.588335	0.670077	0.750017
YJL054W	TIM54	0.502425	0.435106	0.516619	0.564394	0.499465	0.424767	0.950834	0	0.50008	0.00540108	0.927842	0	NA	NA	NA	NA	NA	NA	NA	NA
YJL053W	PEP8	0.535912	0.543646	0.557752	0.548845	0.551671	0.520036	0.113811	0.0338089	0	0.0100277	0.00451416	0.364732	0.462585	0.467153	0.521053	0.547872	0.7191	0.7672	0.843816	0.510265
YJL052W	TDH1	0.505836	0.553587	0.562722	0.536242	0.546156	0.542847	0.619673	0	0	0	0	0	0.515294	0.482234	0.485356	0.493697	0.840006	0.773442	0.814986	0.940261
YJL051W	IRC8	0.526264	0.506587	0.52333	0.500893	0.477541	0.541295	0.328397	0.686888	0.369371	0.994673	0.307651	0.0586716	0.46302	0.478092	0.510791	0.486951	0.0514144	0.452375	0.696433	0.609976
YJL050W	MTR4	0.57732	0.544073	0.548387	NA	NA	NA	0.685795	0.466754	0.249173	NA	NA	NA	0.412698	0.333333	0.47561	0.521739	0.522863	0.121383	0.908814	0.909698
YJL049W	CHM7	0.5	0.44	0.470588	NA	NA	NA	1	0.867066	0.947501	NA	NA	NA	0.462585	0.5	0.540284	0.507317	0.724148	1	0.559601	0.975946
YJL048C	UBX6	0.393634	0.404061	0.37399	0.47465	0.468591	0.408389	0	0	0	0.215719	0.0926343	0	0.558824	0.416667	0.463415	0.55	0.717477	0.553543	0.823581	0.670127
YJL046W	AIM22	0.425532	0.522727	0.529412	0.5	0.458716	0.452381	0.685972	0.702722	0.807536	0.948739	1	0.775807	0.502525	0.509972	0.429809	0.533688	0.989931	0.893782	0.0175345	0.335359
YJL044C	GYP6	0.4843	0.495684	0.512071	0.411765	0.458037	0.521079	0.592869	0.907328	0.708318	0	0.0633177	0.533127	0.398148	0.480392	0.481928	0.497143	0.18347	0.929388	0.845318	0.980801
YJL042W	MHP1	0.513709	0.541748	0.459313	0.52438	0.483801	0.492654	0.946316	0.280635	0.490753	0.312382	0.326042	0.903051	NA	NA	NA	NA	NA	NA	NA	NA
YJL041W	YJL041W	0.450063	0.415179	0.471986	0.497382	0.501458	0.537209	0	0.0492986	0.586596	0.855904	0.981861	0.418378	NA	NA	NA	NA	NA	NA	NA	NA
YJL039C	NUP192	0.475472	0.476364	0.516129	0.443396	0.52649	0.535055	0.243457	0.699464	0.483266	0.362008	0.508586	0.947447	0.470156	0.41629	0.447297	0.483737	0.202304	0	0	0.503652
YJL036W	SNX4	0.527559	0.475	0.445946	0.435028	0.487923	0.473373	0.723223	0.742168	0.356666	0.204535	0.867521	0.701928	0.521223	0.522036	0.525734	0.50539	0.320066	0.286696	0.0793494	0.831331
YJL035C	TAD2	0.592879	0.560132	0.584874	0.625917	0.666058	0.594286	0	0.016435	0	0.0506848	0	0.0054528	NA	NA	NA	NA	NA	NA	NA	NA
YJL034W	KAR2	0.516333	0.503965	0.508529	0.498375	0.503286	0.488436	0.0927101	0.791804	0.465294	0.947243	0.816164	0.395468	0.539823	0.557895	0.504425	0.504065	0.737854	0.613537	1	1
YJL031C	BET4	0.394737	0.405405	0.5	0.557143	0.47191	0.478873	0.247942	0.288597	1	0.606793	0.815946	0.915687	0.477612	0.485294	0.525	0.511111	0.812476	1	0.866505	0.928699
YJL030W	MAD2	0.451613	0.491124	0.476684	0.519608	0.466063	0.430303	0.372277	0.955366	0.763835	0.745583	0.515726	0.157973	0.637255	0.478261	0.474576	0.528736	0.0835868	0.898214	0.653799	0.591416
YJL029C	VPS53	0.434659	0.440771	0.549618	0.52987	0.548117	0.502336	0.777152	0.424782	0.18285	1	0	0.882805	0.53908	0.499671	0.5125	0.485277	0.0116325	1	0.4887	0.417998
YJL026W	RNR2	0.455357	0.485414	0.496269	0.540804	0.52808	0.483784	0.0379473	0.619203	0.95201	0.0621733	0.169422	0.596792	NA	NA	NA	NA	NA	NA	NA	NA
YJL024C	APS3	0.520833	0.35514	0.538462	0.419355	0.488189	0.504274	0.884106	0.0210875	0.605014	0.286108	0.879599	0.956939	0.509549	0.476148	0.505203	0.518167	0.758747	0.346934	0.856975	0.378428
YJL023C	PET130	0.564103	0.456693	0.627907	0.522293	0.388128	0.504673	0.877257	1	1	0.778063	0	0.990517	0.5	0.511416	0.526854	0.56	1	0.90925	0.629378	0.15116
YJL020C	BBC1	0.55027	0.565861	0.565517	0.529596	0.589655	0.533794	0.192813	0.0658319	0.0157309	0.204535	0	0.159664	0.416162	0.471579	0.496222	0.478544	0.0116325	0.535699	0.942429	0.533052
YJL019W	MPS3	0.545455	0.421053	0.6	NA	NA	NA	0.809505	0.658795	0.590797	NA	NA	NA	0.416162	0.471579	0.496222	0.478544	0	0.524386	0.94807	0.502292
YJL016W	TPH3	0.423864	0.471455	0.472252	0.519608	0.490465	0.497699	0	0.18301	0.223303	0.289306	0.599651	0.950491	0.46516	0.44877	0.461654	0.447251	0.343309	0.140227	0.190115	0.0335443
YJL014W	CCT3	0.443325	0.462585	0.466951	0.467836	0.421488	0.451895	0.0901611	0.266463	0.316503	0.455642	0.00451416	0.19761	0.495798	0.522124	0.508242	0.5	1	0.820862	0.933367	1
YJL013C	MAD3	0.490909	0.470513	0.49004	0.482885	0.497248	0.476852	0.827813	0.2416	0.694098	0.333352	0.862806	0.430413	0.578947	0.481481	0.55814	0.509554	0.359404	0.918761	0.53304	0.97012
YJL012C	VTC4	0.507524	0.528443	0.531469	0.524556	0.494042	0.531411	0.839007	0.329736	0.239245	0.289306	0.821387	0.133758	NA	NA	NA	NA	NA	NA	NA	NA
YJL008C	CCT8	0.474359	0.495261	0.484783	0.50339	0.49797	0.491694	0.322423	0.9092	0.556057	0.963496	0.966367	0.858304	0.523179	0.44843	0.506211	0.471182	0.619446	0.200738	0.925228	0.401132
YJL006C	CTK2	0.531746	0.439252	0.583333	NA	NA	NA	0.933678	0.518554	0.767935	NA	NA	NA	0.500695	0.50384	0.451741	0.465517	1	0.94842	0.0175345	0.147198
YJL005W	CYR1	0.530211	0.535163	0.530735	0.505747	0.503122	0.498741	0.43899	0.202749	0.0245119	0.99624	0.771765	0.733875	0.507812	0.4	0.481481	0.448276	0.988924	0.203188	0.877082	0.420839
YJL004C	SYS1	0.5	0.489796	0.602151	0.54386	0.507246	0.511628	1	0.976582	0.161835	0.595263	0.970394	0.945831	NA	NA	NA	NA	NA	NA	NA	NA
YJL002C	OST1	0.488867	0.4845	0.479841	0.487549	0.475405	0.497862	0.413342	0.225115	0.105865	0.338243	0.0121155	0.926795	0.542962	0.539446	0.522039	0.528497	0.18347	0.288171	0.557882	0.356722
[truncated: 2,215 more rows]
