# Supplementary material for: Uncovering Divergence in Gene Expression Regulation in the Adaptation of Yeast to Nitrogen Scarcity
Source: mSystems. 2021 Aug 24;6(4):e00466-21. doi: 10.1128/mSystems.00466-21 (PMC8407396; doi:10.1128/mSystems.00466-21)
Supplement: TABLE S4 [file msystems.00466-21-st004.xlsx]

## Sheet: Table S4a
Table S4a - GO enrichment among genes in ASE with higher WE allelic expression
SM300
GO ID	Term	Annotated	Significant	Expected	P adj	ASE genes in GO term
GO:1901678	iron coordination entity transport	8	4	0.26	6.8e-05	AAC3,SIT1,ARN1,FIT2
GO:0051181	cofactor transport	16	5	0.52	0.00011	AAC3,SIT1,VHT1,ARN1,FIT2
GO:0017001	antibiotic catabolic process	9	4	0.29	0.00012	SFA1,ALD5,CTT1,ALD6
GO:0033212	iron assimilation	4	3	0.13	0.00013	SIT1,FET5,ARN1
GO:0017144	drug metabolic process	183	16	5.97	0.00023	RIB5,SFA1,CYC7,ALD5,BNA6,COX13,CTT1,THI4,YHR112C,SDH2,ADI1,PHA2,TYE7,ALD6,ISA2,ASN1
GO:0015688	iron chelate transport	5	3	0.16	0.00032	SIT1,ARN1,FIT2
GO:0015891	siderophore transport	5	3	0.16	0.00032	SIT1,ARN1,FIT2
GO:0033214	iron assimilation by chelation and trans...	2	2	0.07	0.00105	SIT1,ARN1
GO:0044718	siderophore transmembrane transport	2	2	0.07	0.00105	SIT1,ARN1
GO:0055072	iron ion homeostasis	38	6	1.24	0.00124	SIT1,FET5,ARN1,FET4,FIT2,AFT2
GO:0006068	ethanol catabolic process	3	2	0.1	0.00310	ALD5,ALD6
GO:0019413	acetate biosynthetic process	3	2	0.1	0.00310	ALD5,ALD6
GO:0034310	primary alcohol catabolic process	3	2	0.1	0.00310	ALD5,ALD6
GO:0044272	sulfur compound biosynthetic process	47	6	1.53	0.00380	THI4,YHR112C,MET1,ADI1,GSH2,ISA2
GO:0006072	glycerol-3-phosphate metabolic process	4	2	0.13	0.00606	GPD1,GUT1
GO:0017000	antibiotic biosynthetic process	4	2	0.13	0.00606	ALD5,ALD6
GO:0052646	alditol phosphate metabolic process	4	2	0.13	0.00606	GPD1,GUT1
GO:0070534	protein K63-linked ubiquitination	4	2	0.13	0.00606	UBC13,RAD6
SM60
GO ID	Term	Annotated	Significant	Expected	P adj	ASE genes in GO term
GO:0017001	antibiotic catabolic process	9	5	0.38	1.3e-05	SFA1,ALD5,CTT1,YJL068C,ALD6
GO:0017144	drug metabolic process	183	20	7.64	5.3e-05	RIB5,THI3,SFA1,RIB3,SAM2,CYC7,ALD5,BNA6,CTT1,THI4,YHR112C,DAL7,YJL068C,BAT2,SDH2,SYM1,TYE7,PYK2,ALD6,ASN1
GO:0016999	antibiotic metabolic process	44	9	1.84	6.1e-05	THI3,SFA1,ALD5,CTT1,DAL7,YJL068C,SDH2,SYM1,ALD6
GO:0006067	ethanol metabolic process	14	5	0.58	0.00018	THI3,SFA1,ALD5,SYM1,ALD6
GO:0034308	primary alcohol metabolic process	15	5	0.63	0.00025	THI3,SFA1,ALD5,SYM1,ALD6
GO:0044282	small molecule catabolic process	103	13	4.3	0.00029	THI3,SFA1,HSP31,ALD5,BNA6,XBP1,YJL068C,YJR096W,BAT2,PUT1,DAK1,ALD6,EEB1
GO:0055114	oxidation-reduction process	293	25	12.24	0.00036	BDH2,ETR1,GPD1,SFA1,RIB3,YDR541C,CYC7,HEM14,ALD5,FET5,CTT1,ERG11,PIG2,DAL7,YJR096W,MAE1,HAP4,SDH2,PUT1,HMG2,DAK1,PBR1,GPD2,ALD6,GLR1
GO:0042737	drug catabolic process	26	6	1.09	0.00055	THI3,ALD5,BNA6,CTT1,DAL7,ALD6
GO:0044281	small molecule metabolic process	517	36	21.6	0.00092	ETR1,RIB5,GPD1,THI3,SFA1,ARO3,RIB3,SAM2,HSP31,CYC7,ALD5,BNA6,YGR066C,THI4,ERG11,ARG4,YHR112C,PIG2,XBP1,DAL7,YJL068C,YJR096W,BAT2,MAE1,SRY1,SDH2,PUT1,SYM1,HMG2,DAK1,GPD2,TYE7,PYK2,ALD6,EEB1,ASN1
GO:0044283	small molecule biosynthetic process	244	21	10.19	0.00099	ETR1,RIB5,THI3,SFA1,ARO3,RIB3,HSP31,ALD5,YGR066C,THI4,ERG11,ARG4,YHR112C,BAT2,PUT1,HMG2,TYE7,PYK2,ALD6,EEB1,ASN1
GO:0006066	alcohol metabolic process	66	9	2.76	0.00146	THI3,SFA1,ALD5,ERG11,SYM1,HMG2,DAK1,GPD2,ALD6
GO:0046168	glycerol-3-phosphate catabolic process	2	2	0.08	0.00173	GPD1,GPD2
GO:0046292	formaldehyde metabolic process	2	2	0.08	0.00173	SFA1,YJL068C
GO:0046294	formaldehyde catabolic process	2	2	0.08	0.00173	SFA1,YJL068C
GO:0110095	cellular detoxification of aldehyde	2	2	0.08	0.00173	SFA1,YJL068C
GO:0009636	response to toxic substance	43	7	1.8	0.00175	SFA1,MIG3,CTT1,YJL068C,DAK1,PDR5,GLR1
GO:0072330	monocarboxylic acid biosynthetic process	58	8	2.42	0.00249	ETR1,HSP31,ALD5,TYE7,PYK2,ALD6,EEB1,ASN1
GO:0019752	carboxylic acid metabolic process	286	22	11.95	0.00324	ETR1,THI3,SFA1,ARO3,SAM2,HSP31,ALD5,BNA6,ARG4,YHR112C,XBP1,DAL7,BAT2,MAE1,SRY1,SDH2,PUT1,TYE7,PYK2,ALD6,EEB1,ASN1

## Sheet: Table S4b
Table S4b - GO enrichment among genes in ASE with higher NA allelic expression
SM300
GO ID	Term	Annotated	Significant	Expected	P adj	ASE genes in GO term
GO:0042135	neurotransmitter catabolic process	6	4	0.19	1.3e-05	UGA2,GCV1,UGA1,YHB1
GO:0001505	regulation of neurotransmitter levels	11	4	0.35	0.00026	UGA2,GCV1,UGA1,YHB1
GO:0042133	neurotransmitter metabolic process	11	4	0.35	0.00026	UGA2,GCV1,UGA1,YHB1
GO:0009063	cellular amino acid catabolic process	41	6	1.29	0.00155	UGA2,GCV1,UGA1,BNA5,MCM1,GAD1
GO:0009064	glutamine family amino acid metabolic pr...	42	6	1.32	0.00177	UGA2,CIT2,URA8,MCM1,GAD1,DUG3
GO:0009448	gamma-aminobutyric acid metabolic proces...	3	2	0.09	0.00288	UGA2,UGA1
GO:0009450	gamma-aminobutyric acid catabolic proces...	3	2	0.09	0.00288	UGA2,UGA1
GO:0006536	glutamate metabolic process	10	3	0.31	0.00310	UGA2,CIT2,GAD1
GO:1901606	alpha-amino acid catabolic process	33	5	1.04	0.00331	UGA2,GCV1,BNA5,MCM1,GAD1
GO:0046395	carboxylic acid catabolic process	66	7	2.08	0.00425	UGA2,EHT1,GCV1,UGA1,BNA5,MCM1,GAD1
GO:0044282	small molecule catabolic process	103	9	3.24	0.00461	UGA2,EHT1,GCV1,URH1,UGA1,BNA5,MCM1,GAD1,GCY1
GO:0016054	organic acid catabolic process	67	7	2.11	0.00463	UGA2,EHT1,GCV1,UGA1,BNA5,MCM1,GAD1
GO:0006538	glutamate catabolic process	4	2	0.13	0.00565	UGA2,GAD1
GO:0006037	cell wall chitin metabolic process	13	3	0.41	0.00689	UTR2,CRH1,CHS5
GO:0009065	glutamine family amino acid catabolic pr...	14	3	0.44	0.00857	UGA2,MCM1,GAD1
GO:0034472	snRNA 3'-end processing	14	3	0.44	0.00857	RRP43,RRP46,NRD1
GO:0006022	aminoglycan metabolic process	15	3	0.47	0.01047	UTR2,CRH1,CHS5
GO:0006030	chitin metabolic process	15	3	0.47	0.01047	UTR2,CRH1,CHS5
SM60
GO ID	Term	Annotated	Significant	Expected	P adj	ASE genes in GO term
GO:0032780	negative regulation of ATPase activity	6	4	0.24	3.5e-05	HSP30,STF1,INH1,MRH1
GO:0000296	spermine transport	2	2	0.08	0.0016	TPO1,TPO4
GO:0042939	tripeptide transport	2	2	0.08	0.0016	DAL5,PTR2
GO:1903710	spermine transmembrane transport	2	2	0.08	0.0016	TPO1,TPO4
GO:0051346	negative regulation of hydrolase activit...	14	4	0.56	0.0018	HSP30,STF1,INH1,MRH1
GO:0006040	amino sugar metabolic process	17	4	0.68	0.0039	QRI1,UTR2,CRH1,CHS5
GO:0015695	organic cation transport	9	3	0.36	0.0044	TPO1,FAA4,TPO4
GO:0015848	spermidine transport	3	2	0.12	0.0047	TPO1,TPO4
GO:1903711	spermidine transmembrane transport	3	2	0.12	0.0047	TPO1,TPO4
GO:0006855	drug transmembrane transport	31	5	1.24	0.0070	ERC1,QDR2,TPO1,THI7,TPO4
GO:0043462	regulation of ATPase activity	20	4	0.8	0.0072	HSP30,STF1,INH1,MRH1
GO:0043086	negative regulation of catalytic activit...	44	6	1.76	0.0075	HSP30,STF1,INH1,MRH1,NBP2,DCS2
GO:0055085	transmembrane transport	286	20	11.46	0.0090	SSA3,HSP30,COX9,MRH1,ITR1,HXK1,VMA16,ERC1,QDR2,DAL5,TPO1,YBT1,PEX13,THI7,MCH4,ECM3,TPO4,COT1,AFT2,YPR011C
GO:0006538	glutamate catabolic process	4	2	0.16	0.0091	AAT1,GAD1
GO:0044092	negative regulation of molecular functio...	49	6	1.96	0.0125	HSP30,STF1,INH1,MRH1,NBP2,DCS2
GO:0006970	response to osmotic stress	64	7	2.56	0.0131	HSP30,NBP2,MNN4,PSR1,AIP1,CIN5,STD1
GO:0006037	cell wall chitin metabolic process	13	3	0.52	0.0134	UTR2,CRH1,CHS5
GO:0015696	ammonium transport	13	3	0.52	0.0134	TPO1,FAA4,TPO4

## Sheet: Table S4c
Table S4c - GO enrichment among regions in ASA with higher WE allelic accesibility
SM300
GO ID	Term	Annotated	Significant	Expected	P adj	ASA regions in GO term
GO:0046185	aldehyde catabolic process	8	2	0.09	0.0032	SFA1,HSP31
GO:0055080	cation homeostasis	120	5	1.33	0.0096	SAT4,FTR1,BTN2,FIT2,YLH47
GO:0006069	ethanol oxidation	1	1	0.01	0.0111	SFA1
GO:0010034	response to acetate	1	1	0.01	0.0111	YPK1
GO:0019249	lactate biosynthetic process	1	1	0.01	0.0111	HSP31
GO:0043271	negative regulation of ion transport	1	1	0.01	0.0111	YPK1
GO:0046167	glycerol-3-phosphate biosynthetic proces...	1	1	0.01	0.0111	GUT1
GO:0046963	3'-phosphoadenosine 5'-phosphosulfate tr...	1	1	0.01	0.0111	YPR011C
GO:0061091	regulation of phospholipid translocation	1	1	0.01	0.0111	YPK1
GO:0061093	negative regulation of phospholipid tran...	1	1	0.01	0.0111	YPK1
GO:0071311	cellular response to acetate	1	1	0.01	0.0111	YPK1
GO:1902558	5'-adenylyl sulfate transmembrane transp...	1	1	0.01	0.0111	YPR011C
GO:1902559	3'-phospho-5'-adenylyl sulfate transmemb...	1	1	0.01	0.0111	YPR011C
GO:1903329	regulation of iron-sulfur cluster assemb...	1	1	0.01	0.0111	SAT4
GO:1903792	negative regulation of anion transport	1	1	0.01	0.0111	YPK1
GO:2001138	regulation of phospholipid transport	1	1	0.01	0.0111	YPK1
GO:2001139	negative regulation of phospholipid tran...	1	1	0.01	0.0111	YPK1
SM60
GO ID	Term	Annotated	Significant	Expected	P adj	ASA regions in GO term
GO:0033859	furaldehyde metabolic process	2	2	0.04	0.00037	SFA1,ADH6
GO:0034502	protein localization to chromosome	26	4	0.5	0.00138	LRS4,CRM1,RAP1,RPD3
GO:0034503	protein localization to nucleolar rDNA r...	4	2	0.08	0.00215	LRS4,RPD3
GO:0006081	cellular aldehyde metabolic process	33	4	0.64	0.00340	SFA1,HSP31,GND1,ADH6
GO:0007000	nucleolus organization	5	2	0.1	0.00353	LRS4,RPD3
GO:0014070	response to organic cyclic compound	6	2	0.12	0.00524	YDR541C,RPL28
GO:0032889	regulation of vacuole fusion, non-autoph...	7	2	0.14	0.00724	CDC42,YPT7
GO:0055080	cation homeostasis	120	7	2.32	0.00772	SAT4,VMA1,DBF2,BTN2,SMF3,FIT2,YLH47
GO:0046185	aldehyde catabolic process	8	2	0.15	0.00953	SFA1,HSP31
GO:0048878	chemical homeostasis	158	8	3.05	0.01021	SAT4,VMA1,BRR6,DBF2,BTN2,SMF3,FIT2,YLH47
GO:0006885	regulation of pH	24	3	0.46	0.01041	VMA1,DBF2,BTN2
GO:0050801	ion homeostasis	132	7	2.55	0.01274	SAT4,VMA1,DBF2,BTN2,SMF3,FIT2,YLH47
GO:0042592	homeostatic process	236	10	4.55	0.01389	SAT4,VMA1,BRR6,DBF2,BTN2,DOA1,SMF3,RAP1,FIT2,YLH47
GO:0044088	regulation of vacuole organization	10	2	0.19	0.01494	CDC42,YPT7
GO:0006865	amino acid transport	29	3	0.56	0.01755	HNM1,MUP1,BTN2
GO:0051193	regulation of cofactor metabolic process	11	2	0.21	0.01804	SAT4,RAP1
GO:0072348	sulfur compound transport	11	2	0.21	0.01804	MUP1,YPR011C
GO:1902475	L-alpha-amino acid transmembrane transpo...	11	2	0.21	0.01804	HNM1,MUP1

## Sheet: Table S4d
Table S4d - GO enrichment among regions in ASA with higher NA allelic accesibility
SM300
GO ID	Term	Annotated	Significant	Expected	P adj	ASA regions in GO term
GO:0006613	cotranslational protein targeting to mem...	17	3	0.24	0.0016	SBH2,SRP21,HRI1
GO:0042182	ketone catabolic process	7	2	0.1	0.0040	BNA5,GLO1
GO:0070588	calcium ion transmembrane transport	9	2	0.13	0.0067	YVC1,YPK9
GO:0061587	transfer RNA gene-mediated silencing	10	2	0.14	0.0083	DOT6,GLC7
GO:0006813	potassium ion transport	11	2	0.16	0.0100	MDM38,YVC1
GO:0006616	SRP-dependent cotranslational protein ta...	12	2	0.17	0.0119	SBH2,SRP21
GO:0006816	calcium ion transport	12	2	0.17	0.0119	YVC1,YPK9
GO:0006874	cellular calcium ion homeostasis	13	2	0.18	0.0139	YVC1,YPK9
GO:0010810	regulation of cell-substrate adhesion	1	1	0.01	0.0142	SNF2
GO:0010811	positive regulation of cell-substrate ad...	1	1	0.01	0.0142	SNF2
GO:0016576	histone dephosphorylation	1	1	0.01	0.0142	GLC7
GO:0019852	L-ascorbic acid metabolic process	1	1	0.01	0.0142	YBR053C
GO:0019853	L-ascorbic acid biosynthetic process	1	1	0.01	0.0142	YBR053C
GO:0030155	regulation of cell adhesion	1	1	0.01	0.0142	SNF2
GO:0031589	cell-substrate adhesion	1	1	0.01	0.0142	SNF2
GO:0032265	XMP salvage	1	1	0.01	0.0142	XPT1
GO:0032297	negative regulation of DNA-dependent DNA...	1	1	0.01	0.0142	CDC16
GO:0034478	phosphatidylglycerol catabolic process	1	1	0.01	0.0142	PGC1
SM60
GO ID	Term	Annotated	Significant	Expected	P adj	ASA regions in GO term
GO:0034599	cellular response to oxidative stress	89	8	1.59	0.00015	GRX7,ZTA1,FAP7,YPR1,YHB1,SKN7,ALO1,IRA2
GO:0006979	response to oxidative stress	96	8	1.72	0.00026	GRX7,ZTA1,FAP7,YPR1,YHB1,SKN7,ALO1,IRA2
GO:0071216	cellular response to biotic stimulus	6	2	0.11	0.00451	NUP53,HRP1
GO:0072396	response to cell cycle checkpoint signal...	6	2	0.11	0.00451	NUP53,HRP1
GO:0006829	zinc ion transport	8	2	0.14	0.00822	ZRT1,ATX2
GO:0071577	zinc ion transmembrane transport	8	2	0.14	0.00822	ZRT1,ATX2
GO:0009607	response to biotic stimulus	10	2	0.18	0.01291	NUP53,HRP1
GO:0070131	positive regulation of mitochondrial tra...	10	2	0.18	0.01291	PET122,MDM38
GO:0098660	inorganic ion transmembrane transport	82	5	1.47	0.01476	VMA2,ZRT1,OAC1,ATX2,YVC1
GO:0006813	potassium ion transport	11	2	0.2	0.01559	MDM38,YVC1
GO:0070129	regulation of mitochondrial translation	11	2	0.2	0.01559	PET122,MDM38
GO:0070838	divalent metal ion transport	31	3	0.55	0.01714	ZRT1,ATX2,YVC1
GO:0000736	double-strand break repair via single-st...	1	1	0.02	0.01788	SAW1
GO:0006218	uridine catabolic process	1	1	0.02	0.01788	URH1
GO:0010810	regulation of cell-substrate adhesion	1	1	0.02	0.01788	SNF2
GO:0010811	positive regulation of cell-substrate ad...	1	1	0.02	0.01788	SNF2
GO:0018016	N-terminal peptidyl-proline dimethylatio...	1	1	0.02	0.01788	TAE1
GO:0030155	regulation of cell adhesion	1	1	0.02	0.01788	SNF2
