# Supplementary material for: Uncovering Divergence in Gene Expression Regulation in the Adaptation of Yeast to Nitrogen Scarcity
Source: mSystems. 2021 Aug 24;6(4):e00466-21. doi: 10.1128/mSystems.00466-21 (PMC8407396; doi:10.1128/mSystems.00466-21)
Supplement: TABLE S5 [file msystems.00466-21-st005.xlsx]

## Sheet: S5a
Table S5a - Correlation between TFB, RNA-seq, and ATAC-seq for fold changes between conditions
TF name	Correlation TFB vs ATACseq	FDR	Correlation TFB vs RNAseq	FDR	Number of tested motifs
CST6	0.824221	1.24431e-15	0.364553	0.0375739	59
YAP6	0.87434	7.56319e-18	0.285633	0.189502	54
MCM1	0.758153	3.2603e-39	0.276142	0.00397381	207
HAP1	0.705181	4.91797e-19	0.273727	0.026118	119
MET32	0.751229	2.22863e-27	0.273718	0.0129843	146
TEC1	0.774173	4.73965e-18	0.238396	0.155033	85
YRM1	0.651278	1.34631e-18	0.238012	0.0358699	144
TDA9	0.702424	4.39906e-46	0.229925	0.00397381	307
MIG1	0.698443	8.76295e-41	0.223269	0.00889762	275
ASG1	0.650324	4.69964e-26	0.22184	0.0138862	208
SOK2	0.735857	1.09707e-24	0.218515	0.070593	139
GAT1	0.793787	8.15371e-16	0.213003	0.2861	68
MIG2	0.713148	2.71319e-44	0.203067	0.012125	282
PDR3	0.607337	6.59219e-17	0.20117	0.0810659	155
STP1	0.74891	2.68517e-50	0.196924	0.0135854	278
CHA4	0.644892	5.26596e-33	0.195172	0.013695	274
MIG3	0.687332	1.17789e-41	0.188617	0.013695	294
SUT1	0.637309	4.12187e-37	0.187555	0.0129843	319
YOX1	0.622792	0.000109333	0.184966	0.559287	33
GSM1	0.70177	6.94299e-23	0.184383	0.149076	147
TBS1	0.784228	4.47031e-25	0.177073	0.230869	116
YLR278C	0.696262	2.76476e-18	0.17384	0.234018	118
CAD1	0.646052	7.07571e-10	0.171824	0.361316	73
ECM22	0.595561	3.41073e-07	0.169139	0.403308	62
RGT1	0.699015	9.95994e-29	0.168766	0.12774	190
SKO1	0.828105	4.03717e-22	0.167177	0.355319	84
STP3	0.748478	1.60651e-21	0.164549	0.2861	114
STB5	0.698374	3.83842e-20	0.163836	0.238254	130
SUT2	0.607665	1.76602e-11	0.163332	0.314727	101
OAF1	0.642552	1.80563e-18	0.161177	0.221849	148
FKH1	0.852383	1.92902e-32	0.158788	0.297984	113
GIS1	0.650441	4.68373e-16	0.156679	0.287231	123
RIM101	0.672495	1.94651e-29	0.156159	0.131068	217
SIP4	0.680653	2.29734e-22	0.152533	0.230869	156
LYS14	0.618138	1.48927e-10	0.151483	0.361316	88
RAP1	0.713071	7.56909e-59	0.149263	0.0341148	378
DAL81	0.731975	2.77543e-51	0.147507	0.070593	304
PDR8	0.734267	1.44129e-30	0.143711	0.230869	176
RPH1	0.71726	1.27024e-23	0.142003	0.297984	143
PDR1	0.670261	1.8864e-28	0.14054	0.199555	211
STP4	0.727666	6.3284e-24	0.139931	0.314557	139
SMP1	0.725447	2.81064e-11	0.134396	0.559287	62
XBP1	0.759837	7.87503e-27	0.130845	0.355319	138
HAC1	0.807825	7.522e-23	0.12955	0.443704	95
UME6	0.71663	1.89557e-28	0.127546	0.297984	175
MSN2	0.690155	1.19331e-110	0.122879	0.012125	784
MSN4	0.690155	1.19331e-110	0.122879	0.012125	784
RGM1	0.690155	1.19331e-110	0.122879	0.012125	784
LEU3	0.712997	5.33194e-45	0.119859	0.199555	287
HSF1	0.782408	8.13821e-18	0.119743	0.554867	81
YRR1	0.625896	2.15125e-19	0.116995	0.358294	167
YPR015C	0.72291	9.40978e-15	0.111054	0.561437	84
MET31	0.720517	9.00449e-32	0.110655	0.355319	194
MOT3	0.733641	9.31201e-27	0.107888	0.399931	153
RPN4	0.728201	4.33758e-48	0.106222	0.264859	289
NRG1	0.707596	1.64599e-28	0.10487	0.361316	182
RDS2	0.725036	3.9532e-17	0.104585	0.559287	98
RFX1	0.681164	1.49846e-15	0.10216	0.559287	105
AFT2	0.640071	1.656e-22	0.100337	0.383731	185
NHP10	0.743044	3.64277e-38	0.0987077	0.361316	214
HAP2	0.738871	5.74284e-138	0.0958044	0.0513618	804
ARG81	0.792711	5.20829e-20	0.0935904	0.625218	88
CRZ1	0.647822	1.214e-31	0.0888052	0.361316	259
ROX1	0.67343	5.96105e-17	0.0879732	0.578936	119
CUP2	0.688828	3.25295e-28	0.087222	0.469739	194
ABF2	0.668994	0.00239777	0.085886	0.908735	18
RME1	0.648708	1.53067e-18	0.0845665	0.561437	145
RSC30	0.695239	1.90604e-40	0.0822325	0.383731	276
FHL1	0.738979	9.9579e-20	0.0819537	0.639497	108
UGA3	0.673897	5.36534e-45	0.0799553	0.361316	336
TYE7	0.684872	7.69543e-29	0.0794638	0.522722	202
ASH1	0.677632	1.656e-22	0.0786126	0.56511	159
REI1	0.649615	2.25853e-18	0.0767682	0.60072	143
THI2	0.729713	1.15701e-22	0.0732258	0.645904	130
YAP5	0.706165	1.61801e-34	0.0666702	0.56495	224
STE12	0.63948	3.02848e-08	0.0662156	0.829923	61
INO4	0.862716	8.17975e-25	0.0655926	0.815055	81
EDS1	0.757541	2.18388e-46	0.0604886	0.578936	247
SPT23	0.749308	5.72066e-17	0.0570774	0.823063	88
TEA1	0.683673	4.13541e-29	0.0560582	0.665311	205
RTG3	0.666063	9.11508e-27	0.0540758	0.690748	201
RLM1	0.575576	2.33257e-06	0.053862	0.884195	58
SPT15	0.722522	1.69594e-25	0.0536137	0.767727	152
ACE2	0.716612	6.05648e-25	0.0517911	0.781127	152
GCR1	0.770031	2.36482e-23	0.0504005	0.823063	114
INO2	0.760784	3.28875e-26	0.0486963	0.823063	134
GLN3	0.760562	2.75496e-213	0.0468547	0.335832	1137
ABF1	0.633962	5.23421e-67	0.043696	0.554867	595
USV1	0.714787	2.5025e-24	0.0431575	0.823063	149
CBF1	0.690641	1.59899e-28	0.043007	0.808583	195
PHO2	0.764513	1.67855e-116	0.0383075	0.578936	610
SWI4	0.742	1.23397e-30	0.0295787	0.888486	171
ARG80	0.79457	9.31201e-27	0.0263406	0.924089	119
YHP1	0.791483	5.47872e-55	0.0261058	0.884195	255
CEP3	0.802382	8.96942e-25	0.0203282	0.950774	106
STP2	0.750636	4.06149e-58	0.0202665	0.89589	320
OPI1	0.800013	1.05925e-26	0.020195	0.950774	116
NSI1	0.586506	3.41619e-39	0.0196024	0.884195	417
REB1	0.518645	1.40723e-38	0.00956217	0.950774	551
HAP5	0.768342	5.53476e-30	0.00933913	0.975757	150
IXR1	0.620911	3.24496e-23	0.00879249	0.975757	207
GZF3	0.80821	1.49638e-23	0.00748323	0.983556	98
DAL80	0.881931	3.07695e-25	0.00501606	0.991358	75
YAP1	0.853669	3.89778e-13	0.00447162	0.991358	43
YAP3	0.761508	4.52682e-16	0.00376707	0.991358	79
PHD1	0.666433	1.4736e-20	0.00325157	0.991358	151
AZF1	0.659255	7.4262e-72	0.000251813	0.995188	576
TOS8	0.706099	2.47316e-14	-0.00180007	0.993847	87
MOT2	0.739252	1.04354e-274	-0.00228166	0.975757	1601
SFL1	0.763144	3.28545e-31	-0.00757117	0.975757	160
STB4	0.778437	4.58912e-28	-0.00945257	0.975757	134
FZF1	0.685364	6.56824e-31	-0.011188	0.973391	217
AFT1	0.688018	4.14624e-23	-0.0114923	0.975757	157
DAL82	0.796554	3.42635e-31	-0.0122975	0.975757	139
SPT2	0.647601	8.90382e-07	-0.0151901	0.975757	47
HAP3	0.681429	1.35192e-19	-0.0152217	0.971098	135
PUT3	0.737303	1.25048e-25	-0.0200028	0.946107	144
ARO80	0.662013	7.39981e-19	-0.024979	0.924089	140
RDR1	0.653273	9.41277e-28	-0.0255976	0.888486	220
ERT1	0.78808	5.73462e-22	-0.0274988	0.924746	99
PHO4	0.699682	1.79039e-15	-0.0317044	0.924089	97
YAP7	0.693351	1.17312e-11	-0.0339974	0.924089	73
MAC1	0.675189	1.53642e-10	-0.0340024	0.924089	70
SWI5	0.780046	1.92038e-27	-0.0404095	0.870235	130
MGA1	0.655818	2.01205e-14	-0.0417013	0.884195	107
RSC3	0.685786	6.3769e-38	-0.0425681	0.746717	268
GCR2	0.718239	2.1154e-25	-0.0435565	0.823063	154
MBP1	0.746978	5.79659e-23	-0.0488096	0.823063	123
DOT6	0.650166	3.37371e-30	-0.0559524	0.625218	244
CIN5	0.745551	3.11771e-11	-0.0560988	0.884195	57
CUP9	0.741748	9.28398e-20	-0.0670614	0.746717	107
STB3	0.762174	1.62352e-63	-0.0868026	0.335832	334
TBF1	0.645165	4.44761e-18	-0.0941794	0.522722	143
SKN7	0.746269	1.02226e-40	-0.0949853	0.361316	226
SFP1	0.732623	8.16519e-37	-0.102071	0.361131	215
BAS1	0.714927	8.55571e-25	-0.119932	0.361316	152
SUM1	0.781748	2.29565e-51	-0.126564	0.211376	248
GCN4	0.775901	8.90817e-16	-0.135152	0.519586	73
HCM1	0.605114	4.43978e-11	-0.143523	0.361316	98
UPC2	0.707235	3.81405e-18	-0.194627	0.199555	112
FKH2	0.509101	3.14331e-06	-0.252902	0.155033	75

## Sheet: S5b
Table S5b - Correlation between ASB, ASE, and ASA using counts or score ratios
TF name	Correlation ASB vs ASA SM300	FDR	Correlation ASB vs ASA SM60	FDR	Correlation ASB vs ASE SM300	FDR	Correlation ASB vs ASE SM60	FDR
ABF1	0.501829	8.55816e-22	0.425719	2.02619e-15	0.107506	0.254288	0.109782	0.159885
ABF2	0.339306	0.133338	0.567171	0.00783332	0.313604	0.527957	0.243812	0.522661
ACE2	0.611913	2.48813e-11	0.61486	2.37329e-11	0.245191	0.145644	0.232046	0.132571
AFT1	0.456362	3.81263e-07	0.493832	2.9209e-08	0.0547285	0.754814	0.15986	0.27969
AFT2	0.463156	2.44149e-07	0.530038	1.81178e-09	0.151182	0.476471	0.144676	0.319404
ARG80	0.478496	5.00931e-06	0.418024	8.49459e-05	0.0427926	0.874644	-0.0369766	0.832018
ARG81	0.765835	8.36903e-14	0.733913	3.62428e-12	-0.309812	0.142568	-0.194822	0.287954
ARO80	0.585555	4.98687e-10	0.358594	0.000333036	0.0294596	0.874644	0.115462	0.464567
ASG1	0.512682	4.33133e-10	0.480458	7.66022e-09	0.116846	0.527957	-0.010741	0.940901
ASH1	0.605249	1.21716e-11	0.588857	7.01787e-11	0.15696	0.472111	0.154827	0.314065
AZF1	0.490089	5.40747e-29	0.462501	1.50611e-25	-0.00442839	0.955987	0.0411386	0.605245
BAS1	0.444223	1.34389e-05	0.61677	1.8978e-10	-0.0923801	0.708915	0.147101	0.355732
CAD1	0.466144	7.37141e-05	0.435007	0.000244331	0.276415	0.181005	-0.0776928	0.703484
CBF1	0.428433	5.68178e-06	0.436673	3.74127e-06	-0.181327	0.314398	-0.160688	0.280457
CEP3	0.471907	2.53186e-06	0.424708	2.87905e-05	0.0863631	0.708915	0.154491	0.34315
CHA4	0.489125	4.06048e-12	0.428341	2.58828e-09	0.0260535	0.874644	0.0800888	0.517259
CIN5	0.644652	5.11332e-10	0.278123	0.0151813	0.208111	0.454985	-0.0240298	0.907857
CRZ1	0.61495	4.50178e-17	0.559354	9.82008e-14	-0.0984526	0.537755	-0.0465633	0.72475
CST6	0.52076	6.58337e-05	0.46618	0.000436919	0.0949267	0.754814	0.0155283	0.946396
CUP2	0.52049	2.29351e-14	0.447523	1.5827e-10	0.000670581	0.992615	0.140282	0.216859
CUP9	0.685135	5.80067e-14	0.698488	1.52746e-14	-0.019143	0.927485	-0.0161154	0.927475
DAL80	0.608917	1.19091e-06	0.634384	3.37716e-07	0.253399	0.300569	0.379875	0.0349603
DAL81	0.546111	1.80386e-15	0.515897	1.2809e-13	-0.107769	0.527957	-0.0993469	0.378776
DAL82	0.709161	7.52906e-16	0.674546	7.39771e-14	0.279261	0.141436	0.25222	0.11115
DOT6	0.513132	7.45796e-15	0.523934	2.10341e-15	0.0245995	0.874644	0.13002	0.247261
ECM22	0.30306	0.0692378	0.354078	0.0329538	0.214345	0.527957	-0.0593074	0.82103
EDS1	0.593464	7.52906e-16	0.486709	2.20805e-10	-0.00509805	0.966792	0.164162	0.176718
ERT1	0.417061	0.000113089	0.575863	2.92074e-08	-0.153579	0.527957	0.0362716	0.832018
FHL1	0.518672	1.40237e-06	0.557109	1.6878e-07	0.169441	0.527957	0.0874532	0.688118
FKH1	0.516136	9.53208e-08	0.300031	0.00293623	-0.0912747	0.706447	0.037167	0.818578
FKH2	0.596429	1.37642e-07	0.278365	0.0226562	-0.00777314	0.966792	0.0249018	0.907857
FZF1	0.618003	1.07023e-22	0.600002	4.76855e-21	-0.0110432	0.937081	0.0388575	0.72475
GAT1	0.571481	3.17607e-06	0.498759	7.30973e-05	0.129452	0.66366	0.400708	0.0242964
GCN4	0.77362	2.83267e-13	0.73038	3.21627e-11	-0.16912	0.527957	-0.15199	0.429879
GCR1	0.52884	7.72447e-08	0.468975	2.82682e-06	0.0230944	0.915264	0.102631	0.556539
GCR2	0.449055	7.53666e-07	0.351902	0.000136222	0.127958	0.527957	0.0731231	0.66106
GIS1	0.665808	2.77621e-10	0.606352	2.59412e-08	0.0972748	0.708915	0.182208	0.319404
GLN3	0.636123	1.78442e-114	0.575135	1.12089e-88	0.0456516	0.527957	0.0904211	0.0359432
GSM1	0.484708	3.52195e-07	0.588433	1.61584e-10	0.114854	0.567244	-0.0566693	0.72475
GZF3	0.617379	2.97437e-08	0.604615	6.80316e-08	0.294324	0.145644	0.324456	0.0520398
HAC1	0.654998	6.43974e-10	0.638805	2.58828e-09	0.0712411	0.754814	-0.0144392	0.940901
HAP1	0.454928	1.3969e-05	0.562336	3.302e-08	0.0281028	0.897695	0.152597	0.355732
HAP2	0.651868	7.93897e-79	0.626069	6.63792e-71	0.117506	0.0865236	0.138432	0.0113009
HAP3	0.57712	7.45496e-09	0.36701	0.000491919	-0.0143814	0.94734	0.0492598	0.779584
HAP5	0.628627	1.03847e-11	0.51415	1.09349e-07	0.147432	0.527957	0.168971	0.287954
HCM1	0.456944	7.17157e-06	0.509841	4.05633e-07	-0.0639009	0.754814	0.0907506	0.611713
HSF1	0.459785	5.93679e-05	0.527284	2.92152e-06	0.28194	0.145644	0.260792	0.132571
INO2	0.408141	7.72413e-05	0.463872	5.82243e-06	0.122793	0.537755	-0.0466859	0.775405
INO4	0.270373	0.0143272	0.524706	6.71144e-07	-0.0444656	0.874644	0.0417169	0.818578
IXR1	0.47082	5.18275e-10	0.647688	9.601e-20	0.100906	0.537755	0.058287	0.688815
LEU3	0.587769	7.5499e-17	0.498433	9.35435e-12	0.120273	0.476471	0.147271	0.204593
LYS14	0.39485	0.000505684	0.650604	6.22372e-10	0.155107	0.537755	-0.0111013	0.946396
MAC1	0.419648	2.8745e-05	0.424824	2.38902e-05	-0.0796241	0.709856	-0.0534997	0.758306
MBP1	0.660346	1.67124e-13	0.41765	1.88475e-05	0.0410671	0.874644	0.128516	0.407837
MCM1	0.64427	2.1082e-12	0.495672	3.54067e-07	-0.122249	0.537755	0.146919	0.34315
MET31	0.661373	2.51961e-19	0.632963	2.45309e-17	0.0525263	0.754814	-0.125242	0.319404
MET32	0.627017	4.71887e-13	0.651758	3.791e-14	-0.070676	0.709856	-0.184775	0.203168
MGA1	0.644556	4.77233e-11	0.60206	1.94584e-09	-0.145311	0.527957	0.00122496	0.991016
MIG1	0.66545	1.83283e-22	0.635723	6.09472e-20	-0.0265624	0.874644	0.0702989	0.611713
MIG2	0.685803	4.2675e-24	0.708288	3.48622e-26	-0.0195477	0.898436	0.091456	0.463946
MIG3	0.680447	2.24732e-24	0.699537	3.48622e-26	0.0279489	0.874644	0.0873362	0.464567
MOT2	0.554834	1.27375e-139	0.511459	4.76922e-115	0.0740174	0.0661655	0.124135	1.77371e-05
MOT3	0.681471	7.45796e-15	0.579617	3.36433e-10	0.161922	0.472111	0.22315	0.132571
MSN2	0.552403	3.02575e-36	0.525216	3.52344e-32	0.115401	0.145644	0.139882	0.0349603
MSN4	0.552403	3.02575e-36	0.525216	3.52344e-32	0.115401	0.145644	0.139882	0.0349603
NHP10	0.587554	7.33466e-15	0.532463	6.30901e-12	0.0657788	0.708915	0.0559024	0.699279
NRG1	0.538235	6.19882e-11	0.552954	1.90077e-11	-0.0455337	0.807561	-0.0550429	0.703484
NSI1	0.491818	3.36324e-18	0.494766	2.80362e-18	-0.00612373	0.955987	-0.0151176	0.870387
OAF1	0.489232	1.35015e-07	0.466761	5.74578e-07	0.075185	0.708915	0.210564	0.151683
OPI1	0.504574	1.45671e-05	0.471102	6.43592e-05	0.153469	0.537755	0.0394674	0.832018
PDR1	0.573613	2.32176e-13	0.521216	7.93575e-11	0.0875047	0.65845	0.177201	0.176718
PDR3	0.395455	0.000112329	0.453467	7.87556e-06	0.0937718	0.708915	0.152246	0.34315
PDR8	0.353263	0.000143363	0.473897	1.97236e-07	-0.0648691	0.752462	-0.0383815	0.807113
PHD1	0.523522	1.08536e-07	0.471814	2.45366e-06	0.0522151	0.828999	0.0803509	0.688118
PHO2	0.568959	6.64503e-56	0.562095	2.79481e-54	0.0615681	0.472111	0.150062	0.0027727
PHO4	0.200035	0.23521	0.460718	0.00445789	-0.171456	0.678976	0.00782634	0.970213
PUT3	0.50294	7.80198e-07	0.53579	1.10712e-07	0.123013	0.596801	0.184822	0.287954
RAP1	0.425829	6.56282e-09	0.406617	3.62764e-08	-0.0638375	0.708915	-0.0399439	0.758306
RDR1	0.529073	1.528e-13	0.464903	2.20805e-10	0.162355	0.258233	0.13168	0.287954
RDS2	0.647887	1.51959e-07	0.535584	3.2521e-05	0.156324	0.567244	0.3189	0.115879
REB1	0.508067	2.74076e-25	0.425227	1.98861e-17	0.0872379	0.43321	0.0333803	0.699279
REI1	0.445878	0.000201105	0.155586	0.212233	0.108282	0.706447	0.0796754	0.699279
RFX1	0.319687	0.008606	0.169199	0.172289	0.0735622	0.754814	0.103515	0.612909
RGM1	0.552403	3.02575e-36	0.525216	3.52344e-32	0.115401	0.145644	0.139882	0.0349603
RGT1	0.489521	5.96102e-08	0.356103	0.000120522	-0.00562301	0.966792	0.137021	0.34315
RIM101	0.682435	1.55945e-24	0.732634	8.27246e-30	-0.0652718	0.708915	0.0404214	0.757604
RLM1	0.487928	2.65914e-05	0.464111	7.36201e-05	-0.258847	0.254288	-0.00646272	0.970213
RME1	0.319794	0.000758819	0.398239	2.39181e-05	0.0657592	0.748527	0.170074	0.25673
ROX1	0.639931	4.2376e-16	0.665442	1.34802e-17	0.0547666	0.754814	0.158174	0.247261
RPH1	0.675329	9.75845e-10	0.675944	1.09592e-09	0.165212	0.527957	0.253809	0.171189
RPN4	0.644082	1.96396e-21	0.604013	2.98253e-18	-0.0635629	0.708915	-0.0953978	0.398304
RSC3	0.629777	1.02316e-19	0.511942	2.08826e-12	-0.0114657	0.945577	0.0929529	0.448442
RSC30	0.551578	2.32176e-13	0.445694	1.11322e-08	0.0143519	0.93503	0.0693194	0.615647
RTG3	0.565615	2.32176e-13	0.472497	3.2456e-09	0.0967897	0.562871	0.138943	0.284262
SFL1	0.604411	7.51492e-18	0.476162	1.0794e-10	0.0633283	0.708915	0.0976624	0.407837
SFP1	0.584253	3.36596e-18	0.53401	7.87932e-15	0.124495	0.441403	0.192077	0.0700793
SIP4	0.459761	1.05759e-06	0.455982	1.41249e-06	0.221065	0.194386	0.0630631	0.70103
SKN7	0.439458	0.000842252	0.506328	9.82422e-05	0.243187	0.332518	0.35819	0.0537444
SKO1	0.340494	0.00317339	0.519909	3.06039e-06	0.0574756	0.828999	0.0615101	0.758306
SMP1	0.472995	0.000842252	0.279326	0.0593495	0.0534204	0.874644	0.218704	0.319404
SOK2	0.461045	2.52799e-06	0.548592	1.01704e-08	0.0305024	0.874644	-0.0274891	0.870387
SPT15	0.637717	1.81892e-18	0.654753	1.36991e-19	0.168236	0.299401	0.185739	0.132571
SPT2	0.434679	0.000572378	0.482402	0.00011441	0.105589	0.708915	-0.0811658	0.70103
SPT23	0.284696	0.00590252	0.192035	0.0670752	0.0692399	0.754814	0.12931	0.429879
STB3	0.479292	2.22794e-16	0.489979	4.53862e-17	0.0813823	0.527957	0.135349	0.132571
STB4	0.433728	8.62669e-06	0.44936	3.93578e-06	0.081579	0.708915	0.116165	0.460513
STB5	0.777275	5.99346e-17	0.700992	1.12202e-12	0.0687539	0.754814	0.201326	0.247261
STE12	0.385532	0.00590252	0.203832	0.157903	0.161249	0.567244	0.162632	0.464567
STP1	0.684172	7.29041e-23	0.555214	5.69884e-14	0.123247	0.495047	0.101749	0.398304
STP2	0.656425	7.34318e-23	0.649456	3.53613e-22	-0.0576026	0.708915	-0.0280008	0.818578
STP3	0.47591	7.60527e-07	0.455561	2.59587e-06	0.0252365	0.897695	0.15171	0.319404
STP4	0.401563	1.45671e-05	0.392415	2.47067e-05	0.0305034	0.874644	0.0919066	0.556539
SUM1	0.526183	1.52977e-18	0.521918	3.7542e-18	0.0783248	0.537755	0.127435	0.198695
SUT1	0.595485	1.75428e-21	0.553758	3.78924e-18	-0.0245315	0.874644	0.0350725	0.758306
SUT2	0.453537	4.25181e-05	0.392104	0.00047834	0.0783224	0.754814	-0.0199983	0.925724
SWI4	0.674514	9.18248e-19	0.697239	2.608e-20	0.272977	0.0646534	0.332082	0.0027727
SWI5	0.485223	6.58882e-07	0.559509	4.44791e-09	0.0568432	0.765522	0.159825	0.318966
TBF1	0.543319	4.45582e-07	0.505611	3.43538e-06	-0.0370491	0.874644	-0.0308638	0.832018
TBS1	0.398137	0.000495772	0.588384	6.46367e-08	-0.0116479	0.955987	0.173058	0.333094
TDA9	0.707749	9.87302e-29	0.657957	1.1763e-23	-0.0242856	0.874644	0.0432475	0.72475
TEA1	0.643553	7.23362e-16	0.574164	3.70583e-12	-0.0328856	0.874644	0.139576	0.319404
TEC1	0.454169	0.000343964	0.239306	0.0694123	0.00565158	0.972121	0.0896003	0.699279
THI2	0.591009	8.64036e-11	0.3745	0.000109194	0.102436	0.65845	-0.0712461	0.699279
TOS8	0.681529	2.1408e-11	0.591589	2.86884e-08	0.290984	0.145644	0.352707	0.0349603
TYE7	0.427996	8.62669e-06	0.438356	5.17928e-06	-0.162047	0.454985	-0.109458	0.460513
UGA3	0.675259	2.13299e-29	0.629473	1.30277e-24	0.0670674	0.681138	0.117443	0.287954
UME6	0.627672	1.02723e-17	0.506593	5.0392e-11	0.0663927	0.708915	0.112602	0.355732
UPC2	0.631504	0.000464106	0.81321	4.14728e-07	0.222216	0.597065	0.282229	0.357881
USV1	0.600484	4.59199e-11	0.41949	1.41095e-05	0.193356	0.314398	0.156652	0.319404
XBP1	0.654866	2.66021e-09	0.564928	8.25032e-07	-0.136027	0.567244	0.10464	0.611713
YAP1	0.542621	6.78439e-05	0.381994	0.00727504	0.186952	0.537755	-0.101314	0.699279
YAP3	0.519707	9.94565e-07	0.433525	6.70752e-05	0.0688906	0.755132	-0.0518499	0.779584
YAP5	0.577156	6.20073e-22	0.505462	2.39162e-16	0.297466	0.000248487	0.24766	0.0027727
YAP6	0.601087	9.19471e-07	0.470454	0.000228076	0.179564	0.527957	-0.0126296	0.946396
YAP7	0.353414	0.00379269	0.417938	0.000537001	0.388688	0.0646534	0.110282	0.611713
YHP1	0.51023	2.88049e-18	0.510949	3.21296e-18	0.0846655	0.527957	0.162187	0.0537444
YLR278C	0.360122	0.000576488	0.348692	0.00090107	0.035127	0.874644	0.0859946	0.647134
YOX1	0.677127	7.10306e-07	0.46389	0.00166968	0.398072	0.141436	0.388164	0.0618301
YPR015C	0.51649	7.44851e-06	0.5061	1.26466e-05	0.0378062	0.874644	0.168874	0.372899
YRM1	0.49659	1.25307e-06	0.638896	5.96041e-11	0.0948599	0.706447	0.0708651	0.699279
YRR1	0.57648	4.44215e-11	0.649482	2.2475e-14	0.0755185	0.708915	0.208449	0.132571

## Sheet: S5c
Table S5c - Motifs with significant ASB in SM60
Motif				Target Gene		Allele specific binding scores				Limma test	Target gene information
Motif Chr	Motif start	Motif end	Jaspar ID	Target ID	Target Name	WE R1 SM60 score	WE R2 SM60 score	NA R1 SM60 score	NA R2 SM60 score	P adj	ASE	ASA	Response to low nitrogen
chrXV	487398	487404	PHO2_MA0356.1	YOR087W	YVC1	4.28625	4.9144	76.78	82.2363	0.00221065	Not in ASE	ASA	Induced by low nitrogen
chrIV	992990	992995	MOT2_MA0379.1	YDR262W	YDR262W	69.7126	72.1298	16.9423	17.0102	0.00221065	ASE	Not in ASA	Induced by low nitrogen
chrXV	487390	487395	GLN3_MA0307.1	YOR087W	YVC1	4.36477	4.83987	73.7417	81.3294	0.00221065	Not in ASE	ASA	Induced by low nitrogen
chrXV	487380	487381	CUP9_MA0288.1	YOR086C	TCB1	4.74761	4.83987	65.2318	71.9545	0.00221065	Not in ASE	ASA	Induced by low nitrogen
chrXV	487380	487389	CUP9_MA0288.1	YOR087W	YVC1	4.74761	4.83987	65.2318	71.9545	0.00221065	Not in ASE	ASA	Induced by low nitrogen
chrIV	1461865	1461870	MOT2_MA0379.1	YDR506C	GMC1	5.25424	5.4339	47.3805	49.1233	0.00261776	Not in ASE	ASA	Induced by low nitrogen
chrXVI	369632	369638	PHO2_MA0356.1	YPL095C	EEB1	55.7595	56.7363	18.6613	17.9378	0.00261776	ASE	ASA	Repressed by low nitrogen
chrXIII	225532	225542	RAP1_MA0359.1	YML024W	RPS17A	15.1347	16.0337	53.6163	56.005	0.00261776	Not in ASE	Not in ASA	Repressed by low nitrogen
chrIV	992997	993013	ABF1_MA0265.1	YDR262W	YDR262W	57.8165	63.2489	12.9357	13.2737	0.00261776	ASE	Not in ASA	Induced by low nitrogen
chrII	266390	266410	STP2_MA0395.1	YBR013C	YBR013C	46.1423	50.2401	6.11889	6.54991	0.00261776	Not in ASE	ASA	Induced by low nitrogen
chrII	266401	266408	MET32_MA0334.1	YBR013C	YBR013C	46.1423	50.2401	6.92499	6.81631	0.00261776	Not in ASE	ASA	Induced by low nitrogen
chrII	266401	266408	RPN4_MA0373.1	YBR013C	YBR013C	46.1423	50.2401	6.92499	6.81631	0.00261776	Not in ASE	ASA	Induced by low nitrogen
chrII	266401	266410	MET31_MA0333.1	YBR013C	YBR013C	46.1423	50.2401	7.2859	7.73033	0.00261776	Not in ASE	ASA	Induced by low nitrogen
chrXV	986829	986836	RSC3_MA0374.1	YOR347C	PYK2	51.289	51.2784	16.372	17.4663	0.00261776	ASE	ASA	Induced by low nitrogen
chrXV	986829	986836	SUT1_MA0399.1	YOR347C	PYK2	51.289	51.2784	16.372	17.4663	0.00261776	ASE	ASA	Induced by low nitrogen
chrII	266385	266392	RIM101_MA0368.1	YBR013C	YBR013C	45.6125	50.2401	5.41215	6.54991	0.00261776	Not in ASE	ASA	Induced by low nitrogen
chrII	266386	266391	HAP2_MA0313.1	YBR013C	YBR013C	45.6125	50.2401	5.41215	6.54991	0.00261776	Not in ASE	ASA	Induced by low nitrogen
chrXII	241953	241961	CHA4_MA0283.1	YLR047C	FRE8	35.9558	36.8945	69.8873	71.1674	0.00261776	Not in ASE	Not in ASA
chrXII	241953	241961	RDR1_MA0360.1	YLR047C	FRE8	35.9558	36.8945	69.8873	71.1674	0.00261776	Not in ASE	Not in ASA
chrXV	986830	986840	LEU3_MA0324.1	YOR347C	PYK2	51.9261	51.2784	18.1846	18.7797	0.00261776	ASE	ASA	Induced by low nitrogen
chrXIV	301092	301098	YHP1_MA0426.1	YNL180C	RHO5	63.1511	59.9374	20.7198	23.6104	0.00261776	Not in ASE	ASA	Repressed by low nitrogen
chrXIV	301088	301109	GCN4_MA0303.1	YNL180C	RHO5	63.892	59.9374	22.8918	23.7846	0.00261776	Not in ASE	ASA	Repressed by low nitrogen
chrXIV	301094	301104	CAD1_MA0279.1	YNL180C	RHO5	63.892	59.9374	22.8918	23.821	0.00261776	Not in ASE	ASA	Repressed by low nitrogen
chrIV	993081	993086	MSN2_MA0341.1	YDR262W	YDR262W	41.4643	40.9318	8.66533	7.18801	0.00261776	ASE	Not in ASA	Induced by low nitrogen
chrIV	993081	993086	MSN4_MA0342.1	YDR262W	YDR262W	41.4643	40.9318	8.66533	7.18801	0.00261776	ASE	Not in ASA	Induced by low nitrogen
chrIV	993081	993086	RGM1_MA0366.1	YDR262W	YDR262W	41.4643	40.9318	8.66533	7.18801	0.00261776	ASE	Not in ASA	Induced by low nitrogen
chrXIV	301095	301116	DOT6_MA0351.1	YNL180C	RHO5	64.1787	59.9374	22.5554	24.6669	0.00316564	Not in ASE	ASA	Repressed by low nitrogen
chrXIII	540532	540538	ARG80_MA0271.1	YMR136W	GAT2	98.6029	97.0548	65.127	66.188	0.00316564	Not in ASE	Not in ASA	Induced by low nitrogen
chrXII	241946	241955	STP3_MA0396.1	YLR047C	FRE8	35.0622	37.1919	69.8873	73.0327	0.00316564	Not in ASE	Not in ASA
chrXII	241946	241955	STP4_MA0397.1	YLR047C	FRE8	35.0622	37.1919	69.8873	73.0327	0.00316564	Not in ASE	Not in ASA
chrII	36490	36501	CUP2_MA0287.1	YBL099W	ATP1	5.53145	5.13353	36.9345	39.6213	0.00316564	Not in ASE	Not in ASA	Induced by low nitrogen
chrXIII	225545	225555	RAP1_MA0359.1	YML024W	RPS17A	12.8439	12.6905	47.8207	52.6578	0.00331631	Not in ASE	Not in ASA	Repressed by low nitrogen
chrV	225484	225493	REB1_MA0363.1	YER036C	ARB1	62.0518	65.6578	29.0243	30.5022	0.00352028	ASE	Not in ASA	Repressed by low nitrogen
chrXV	384781	384786	GLN3_MA0307.1	YOR028C	CIN5	99.0417	104.472	64.0052	62.6598	0.00352028	ASE	Not in ASA
chrXIV	651933	651943	NSI1_MA0421.1	YNR013C	PHO91	46.0001	45.9158	14.9519	16.7656	0.00352028	ASE	Not in ASA
chrXIV	651934	651943	REB1_MA0363.1	YNR013C	PHO91	46.0001	45.9158	14.9519	16.7656	0.00352028	ASE	Not in ASA
chrXIV	651925	651940	IXR1_MA0323.1	YNR013C	PHO91	46.0001	45.9158	17.5203	16.7656	0.00352028	ASE	Not in ASA
chrXIV	651929	651937	TBS1_MA0404.1	YNR013C	PHO91	46.0001	45.9158	17.5203	16.7656	0.00352028	ASE	Not in ASA
chrXIV	301075	301095	NRG1_MA0347.1	YNL180C	RHO5	58.7496	53.6812	20.0158	19.6269	0.00352028	Not in ASE	ASA	Repressed by low nitrogen
chrXIV	651916	651923	RDS2_MA0362.1	YNR013C	PHO91	46.0001	45.9158	17.5203	17.3817	0.00352028	ASE	Not in ASA
chrXIV	651913	651922	OAF1_MA0348.1	YNR013C	PHO91	46.0001	45.9158	17.5203	17.5907	0.00352028	ASE	Not in ASA
chrXIII	540536	540542	FZF1_MA0298.1	YMR136W	GAT2	94.1874	97.2557	61.9058	64.1683	0.00363966	Not in ASE	Not in ASA	Induced by low nitrogen
chrXV	986836	986857	SFP1_MA0378.1	YOR347C	PYK2	52.4653	51.2784	17.4852	21.4282	0.00421635	ASE	ASA	Induced by low nitrogen
chrXV	986935	986942	MIG1_MA0337.1	YOR347C	PYK2	59.502	58.0917	30.9066	31.0262	0.00422747	ASE	ASA	Induced by low nitrogen
chrXV	986928	986947	DAL81_MA0290.1	YOR347C	PYK2	59.502	57.8178	30.9066	31.0262	0.00424671	ASE	ASA	Induced by low nitrogen
chrXV	986934	986941	MIG2_MA0338.1	YOR347C	PYK2	59.502	57.8178	30.9066	31.0262	0.00424671	ASE	ASA	Induced by low nitrogen
chrXV	986934	986941	MIG3_MA0339.1	YOR347C	PYK2	59.502	57.8178	30.9066	31.0262	0.00424671	ASE	ASA	Induced by low nitrogen
chrIV	159495	159515	RTG3_MA0376.1	YDL168W	SFA1	41.8343	43.8843	14.3342	15.1946	0.00424671	ASE	ASA
chrIV	159289	159295	YAP5_MA0417.1	YDL168W	SFA1	37.3907	42.4447	6.09493	6.2205	0.00424671	ASE	ASA
chrXV	487446	487453	RIM101_MA0368.1	YOR087W	YVC1	2.83635	4.00667	37.8066	44.1781	0.00424671	Not in ASE	ASA	Induced by low nitrogen
chrXV	487447	487452	HAP2_MA0313.1	YOR087W	YVC1	2.83635	4.00667	37.8066	44.1781	0.00424671	Not in ASE	ASA	Induced by low nitrogen
chrXIII	225516	225527	RGT1_MA0367.1	YML024W	RPS17A	16.1943	17.539	43.2442	43.5521	0.00453847	Not in ASE	Not in ASA	Repressed by low nitrogen
chrXIII	225517	225526	EDS1_MA0294.1	YML024W	RPS17A	16.1943	17.539	43.2442	43.5521	0.00453847	Not in ASE	Not in ASA	Repressed by low nitrogen
chrXIII	653014	653025	YRR1_MA0439.1	YMR194C-B	CMC4	30.9635	29.8638	61.4813	66.7223	0.00453847	Not in ASE	Not in ASA	Induced by low nitrogen
chrII	36485	36493	TEC1_MA0406.1	YBL099W	ATP1	6.2024	5.46778	41.543	48.9139	0.00453847	Not in ASE	Not in ASA	Induced by low nitrogen
chrVIII	74638	74643	GLN3_MA0307.1	YHL015W-A	YHL015W-A	42.8189	45.2206	17.3069	17.0556	0.00522677	Not in ASE	ASA	Repressed by low nitrogen
chrXIII	15112	15120	SKO1_MA0382.1	YML129C	COX14	66.392	63.0043	36.979	36.4951	0.00545536	Not in ASE	Not in ASA	Induced by low nitrogen
chrXIII	15113	15121	YAP3_MA0416.1	YML129C	COX14	66.392	63.0043	36.979	36.4951	0.00545536	Not in ASE	Not in ASA	Induced by low nitrogen
chrXII	819065	819074	AZF1_MA0277.1	YLR344W	RPL26A	39.0531	38.6103	13.6217	11.164	0.00545536	ASE	Not in ASA	Repressed by low nitrogen
chrII	266338	266343	GLN3_MA0307.1	YBR013C	YBR013C	29.2709	28.4851	4.01208	4.08782	0.00545536	Not in ASE	ASA	Induced by low nitrogen
chrXV	386330	386335	GLN3_MA0307.1	YOR030W	DFG16	28.2247	27.8774	3.87976	3.48201	0.00580134	Not in ASE	ASA	Induced by low nitrogen
chrXIII	225521	225527	ASG1_MA0275.1	YML024W	RPS17A	15.4503	17.4421	41.7554	43.5034	0.00580134	Not in ASE	Not in ASA	Repressed by low nitrogen
chrXIII	225600	225605	HAP2_MA0313.1	YML024W	RPS17A	17.1167	15.8952	50.4559	45.2692	0.00580134	Not in ASE	Not in ASA	Repressed by low nitrogen
chrXIV	301150	301171	STB3_MA0390.1	YNL180C	RHO5	63.7859	65.7796	39.7002	38.2563	0.00580134	Not in ASE	ASA	Repressed by low nitrogen
chrXII	241915	241936	SFP1_MA0378.1	YLR047C	FRE8	32.232	32.2903	61.5436	67.2475	0.00580134	Not in ASE	Not in ASA
chrXV	866778	866787	AZF1_MA0277.1	YOR292C	YOR292C	33.0832	31.2778	56.9824	56.9408	0.00597234	Not in ASE	Not in ASA	Induced by low nitrogen
chrV	396379	396389	RAP1_MA0359.1	YER116C	SLX8	98.1573	93.0366	63.1508	58.6056	0.00600581	ASE	Not in ASA
chrIV	1461840	1461849	SUM1_MA0398.1	YDR506C	GMC1	2.78927	4.04439	27.4428	27.5811	0.00610576	Not in ASE	ASA	Induced by low nitrogen
chrVIII	148937	148945	STP1_MA0394.1	YHR021C	RPS27B	41.2988	42.3445	66.5369	65.4702	0.00614844	Not in ASE	Not in ASA	Repressed by low nitrogen
chrIII	50476	50481	GLN3_MA0307.1	YCL040W	GLK1	32.4148	31.8026	60.8232	57.2352	0.00624859	Not in ASE	Not in ASA	Induced by low nitrogen
chrIV	1461818	1461823	HAP2_MA0313.1	YDR506C	GMC1	4.44539	2.96928	27.4428	27.5811	0.00652472	Not in ASE	ASA	Induced by low nitrogen
chrXV	386331	386339	HCM1_MA0317.1	YOR030W	DFG16	27.5465	30.2853	4.10606	3.28335	0.00667753	Not in ASE	ASA	Induced by low nitrogen
chrIV	1301338	1301357	DAL81_MA0290.1	YDR418W	RPL12B	45.3467	43.5773	19.6077	20.8769	0.00676163	Not in ASE	ASA	Repressed by low nitrogen
chrII	266350	266371	GCN4_MA0303.1	YBR013C	YBR013C	28.1003	31.0761	4.14995	4.74918	0.00693072	Not in ASE	ASA	Induced by low nitrogen
chrII	266356	266364	ARG81_MA0272.1	YBR013C	YBR013C	28.1003	31.0761	4.14995	4.74918	0.00693072	Not in ASE	ASA	Induced by low nitrogen
chrX	220504	220522	RLM1_MA0369.1	YJL107C	YJL107C	56.2841	52.1196	92.3855	101.859	0.00697017	Not in ASE	Not in ASA	Repressed by low nitrogen
chrIV	592215	592225	NSI1_MA0421.1	YDR073W	SNF11	11.0336	13.233	36.7723	35.706	0.00701076	Not in ASE	Not in ASA
chrIV	592216	592225	REB1_MA0363.1	YDR073W	SNF11	11.0336	13.233	36.7723	35.706	0.00701076	Not in ASE	Not in ASA
chrIII	50478	50487	INO2_MA0321.1	YCL040W	GLK1	32.5245	33.6594	60.8232	57.2352	0.00709456	Not in ASE	Not in ASA	Induced by low nitrogen
chrIII	50479	50486	TYE7_MA0409.1	YCL040W	GLK1	32.5245	33.6594	60.8232	57.2352	0.00709456	Not in ASE	Not in ASA	Induced by low nitrogen
chrV	69188	69209	ARO80_MA0273.1	YEL046C	GLY1	40.7233	45.2377	70.7468	73.8636	0.0071422	Not in ASE	Not in ASA	Repressed by low nitrogen
chrXII	819073	819084	CUP2_MA0287.1	YLR344W	RPL26A	39.0531	36.4198	13.6217	11.164	0.00742739	ASE	Not in ASA	Repressed by low nitrogen
chrXV	386352	386360	YRM1_MA0438.1	YOR030W	DFG16	27.5465	30.2853	4.29192	5.29285	0.00761215	Not in ASE	ASA	Induced by low nitrogen
chrII	680359	680368	INO2_MA0321.1	YBR230C	OM14	51.3237	52.41	27.5833	23.3173	0.00786392	Not in ASE	Not in ASA	Induced by low nitrogen
chrVIII	74556	74562	FZF1_MA0298.1	YHL015W-A	YHL015W-A	40.0921	36.4571	12.7591	13.7203	0.00816309	Not in ASE	ASA	Repressed by low nitrogen
chrXV	386354	386364	RME1_MA0370.1	YOR030W	DFG16	27.5465	30.2853	4.55266	5.7649	0.00817006	Not in ASE	ASA	Induced by low nitrogen
chrXVI	369633	369646	UME6_MA0412.1	YPL095C	EEB1	50.4777	51.1741	25.0432	28.2591	0.00817006	ASE	ASA	Repressed by low nitrogen
chrII	61043	61054	SOK2_MA0385.1	YBL087C	RPL23A	69.3522	68.482	43.5575	46.5919	0.00833516	Not in ASE	Not in ASA	Repressed by low nitrogen
chrXV	986939	986960	DOT6_MA0351.1	YOR347C	PYK2	42.9487	42.8882	21.7245	19.3149	0.00919262	ASE	ASA	Induced by low nitrogen
chrIV	1490057	1490068	RGT1_MA0367.1	YDR524C-B	YDR524C-B	52.5247	56.6369	28.4177	24.3182	0.00919262	Not in ASE	Not in ASA	Repressed by low nitrogen
chrXIII	225605	225617	MCM1_MA0331.1	YML024W	RPS17A	20.4495	21.4319	49.9592	44.9332	0.00919262	Not in ASE	Not in ASA	Repressed by low nitrogen
chrIV	1459662	1459670	STP1_MA0394.1	YDR505C	PSP1	47.5125	43.1535	19.4472	20.5876	0.00919262	ASE	Not in ASA	Induced by low nitrogen
chrIII	50481	50491	PHD1_MA0355.1	YCL040W	GLK1	32.5245	33.6594	55.9816	53.9873	0.00919262	Not in ASE	Not in ASA	Induced by low nitrogen
chrIII	50481	50492	SOK2_MA0385.1	YCL040W	GLK1	32.5245	33.6594	55.9816	53.9873	0.00919262	Not in ASE	Not in ASA	Induced by low nitrogen
chrII	36515	36523	SPT23_MA0388.1	YBL099W	ATP1	3.3789	4.44672	28.1282	33.4627	0.00919262	Not in ASE	Not in ASA	Induced by low nitrogen
chrIV	1459656	1459667	CUP2_MA0287.1	YDR505C	PSP1	47.5125	45.0226	24.0603	21.3459	0.00919262	ASE	Not in ASA	Induced by low nitrogen
chrX	415105	415114	AZF1_MA0277.1	YJL011C	RPC17	38.208	38.4481	18.0665	16.5544	0.00919262	Not in ASE	ASA	Repressed by low nitrogen
chrXV	514700	514705	MSN2_MA0341.1	YOR100C	CRC1	59.9914	55.9299	31.7516	33.9385	0.00919262	Not in ASE	Not in ASA	Induced by low nitrogen
chrXV	514700	514705	MSN4_MA0342.1	YOR100C	CRC1	59.9914	55.9299	31.7516	33.9385	0.00919262	Not in ASE	Not in ASA	Induced by low nitrogen
chrXV	514700	514705	RGM1_MA0366.1	YOR100C	CRC1	59.9914	55.9299	31.7516	33.9385	0.00919262	Not in ASE	Not in ASA	Induced by low nitrogen
chrIV	1301469	1301477	RDR1_MA0360.1	YDR418W	RPL12B	41.3938	40.8007	20.2422	20.8238	0.00919262	Not in ASE	ASA	Repressed by low nitrogen
chrVIII	74571	74579	GAT1_MA0300.1	YHL015W-A	YHL015W-A	40.0921	36.4571	15.1881	13.7372	0.00919262	Not in ASE	ASA	Repressed by low nitrogen
chrVIII	74572	74580	GZF3_MA0309.1	YHL015W-A	YHL015W-A	40.0921	36.4571	15.1881	13.7372	0.00919262	Not in ASE	ASA	Repressed by low nitrogen
chrVIII	74572	74579	DAL80_MA0289.1	YHL015W-A	YHL015W-A	40.0921	36.4571	15.1881	13.7372	0.00919262	Not in ASE	ASA	Repressed by low nitrogen
chrVIII	74573	74578	GLN3_MA0307.1	YHL015W-A	YHL015W-A	40.0921	36.4571	15.1881	13.7372	0.00919262	Not in ASE	ASA	Repressed by low nitrogen
chrXII	784354	784369	HAP3_MA0314.1	YLR328W	NMA1	21.1764	20.9974	43.2737	47.4723	0.00919262	Not in ASE	Not in ASA	Repressed by low nitrogen
chrV	42252	42271	DAL81_MA0290.1	YEL060C	PRB1	40.9792	44.1477	65.3565	67.9386	0.00919262	Not in ASE	Not in ASA	Induced by low nitrogen
chrVIII	56391	56396	MOT2_MA0379.1	YHL024W	RIM4	5.77252	3.64615	28.3384	26.0814	0.00925972	ASE	ASA	Induced by low nitrogen
chrVII	894435	894443	PDR3_MA0353.1	YGR197C	SNG1	80.4388	76.3071	53.1553	54.8112	0.00934937	Not in ASE	Not in ASA	Induced by low nitrogen
chrIII	50473	50493	RTG3_MA0376.1	YCL040W	GLK1	32.5245	33.6594	60.3509	55.7023	0.00934937	Not in ASE	Not in ASA	Induced by low nitrogen
chrIII	50479	50487	CBF1_MA0281.1	YCL040W	GLK1	32.5245	33.6594	60.3509	55.7023	0.00934937	Not in ASE	Not in ASA	Induced by low nitrogen
chrIV	1301340	1301345	MSN2_MA0341.1	YDR418W	RPL12B	46.0444	47.1839	22.5985	25.6897	0.00934937	Not in ASE	ASA	Repressed by low nitrogen
chrIV	1301340	1301345	MSN4_MA0342.1	YDR418W	RPL12B	46.0444	47.1839	22.5985	25.6897	0.00934937	Not in ASE	ASA	Repressed by low nitrogen
chrIV	1301340	1301345	RGM1_MA0366.1	YDR418W	RPL12B	46.0444	47.1839	22.5985	25.6897	0.00934937	Not in ASE	ASA	Repressed by low nitrogen
chrXII	241937	241958	AFT1_MA0269.1	YLR047C	FRE8	42.823	45.5315	68.63	73.8791	0.00934937	Not in ASE	Not in ASA
chrVIII	74578	74583	GLN3_MA0307.1	YHL015W-A	YHL015W-A	37.7457	35.4036	14.7868	11.5458	0.00934937	Not in ASE	ASA	Repressed by low nitrogen
chrII	680390	680397	MET32_MA0334.1	YBR230C	OM14	55.1803	54.9468	33.6687	29.6453	0.00934937	Not in ASE	Not in ASA	Induced by low nitrogen
chrII	680390	680397	RPN4_MA0373.1	YBR230C	OM14	55.1803	54.9468	33.6687	29.6453	0.00934937	Not in ASE	Not in ASA	Induced by low nitrogen
chrVIII	483974	483980	PHO2_MA0356.1	YHR188C	GPI16	42.4092	41.4798	21.4534	22.1814	0.00934937	Not in ASE	Not in ASA	Induced by low nitrogen
chrVII	433520	433527	MIG2_MA0338.1	YGL035C	MIG1	80.7343	79.4039	57.4843	52.6379	0.00934937	Not in ASE	Not in ASA
chrVII	433520	433527	MIG3_MA0339.1	YGL035C	MIG1	80.7343	79.4039	57.4843	52.6379	0.00934937	Not in ASE	Not in ASA
chrVII	433520	433528	RSC30_MA0375.1	YGL035C	MIG1	80.7343	79.4039	57.4843	52.6379	0.00934937	Not in ASE	Not in ASA
chrVII	433520	433527	RSC3_MA0374.1	YGL035C	MIG1	80.7343	79.4039	57.4843	52.6379	0.00934937	Not in ASE	Not in ASA
chrVII	433520	433527	SUT1_MA0399.1	YGL035C	MIG1	80.7343	79.4039	57.4843	52.6379	0.00934937	Not in ASE	Not in ASA
chrVII	433521	433528	MIG1_MA0337.1	YGL035C	MIG1	80.7343	79.4039	57.4843	52.6379	0.00934937	Not in ASE	Not in ASA
chrIV	1468918	1468925	STE12_MA0393.1	YDR510W	SMT3	45.3661	47.7848	76.7595	71.0581	0.00934937	Not in ASE	Not in ASA
chrXII	1019136	1019141	MOT2_MA0379.1	YLR441C	RPS1A	18.0875	15.7304	39.2808	43.5019	0.00960167	Not in ASE	ASA	Repressed by low nitrogen
chrXV	384766	384775	INO2_MA0321.1	YOR028C	CIN5	66.9156	67.4458	44.2635	38.7805	0.00970602	ASE	Not in ASA
chrXV	682717	682723	MOT3_MA0340.1	YOR186W	YOR186W	23.2061	24.6464	44.7146	48.145	0.00970602	ASE	ASA	Induced by low nitrogen
chrXI	226241	226257	ABF1_MA0265.1	YKL112W	ABF1	44.9784	49.7674	23.4901	22.1883	0.00975151	Not in ASE	ASA
chrII	36529	36540	RGT1_MA0367.1	YBL099W	ATP1	3.3789	4.44672	32.9465	41.9454	0.00975151	Not in ASE	Not in ASA	Induced by low nitrogen
chrV	287435	287442	XBP1_MA0414.1	YER065C	ICL1	31.3579	29.4152	57.8241	52.9425	0.00982216	Not in ASE	Not in ASA	Induced by low nitrogen
chrV	69181	69191	RAP1_MA0359.1	YEL046C	GLY1	40.7233	42.1578	61.0991	61.3639	0.00987686	Not in ASE	Not in ASA	Repressed by low nitrogen
chrV	225468	225484	ABF1_MA0265.1	YER036C	ARB1	62.0518	65.6578	37.7274	41.171	0.00987686	ASE	Not in ASA	Repressed by low nitrogen
chrII	680388	680397	MET31_MA0333.1	YBR230C	OM14	55.1803	54.9468	33.0968	28.0347	0.00993563	Not in ASE	Not in ASA	Induced by low nitrogen
chrXI	431727	431739	MCM1_MA0331.1	YKL006W	RPL14A	35.2558	35.508	54.7304	54.4687	0.00995702	Not in ASE	Not in ASA	Repressed by low nitrogen
chrXI	431732	431737	HAP2_MA0313.1	YKL006W	RPL14A	35.2558	35.508	54.7304	54.4687	0.00995702	Not in ASE	Not in ASA	Repressed by low nitrogen
chrV	402153	402162	STP3_MA0396.1	YER121W	YER121W	25.5691	25.1472	48.8319	45.2976	0.0103926	Not in ASE	Not in ASA	Induced by low nitrogen
chrV	402153	402162	STP4_MA0397.1	YER121W	YER121W	25.5691	25.1472	48.8319	45.2976	0.0103926	Not in ASE	Not in ASA	Induced by low nitrogen
chrVII	894432	894452	SUT2_MA0400.1	YGR197C	SNG1	74.7696	72.0899	53.1553	52.6478	0.0106091	Not in ASE	Not in ASA	Induced by low nitrogen
chrXIII	601259	601270	CUP2_MA0287.1	YMR169C	ALD3	39.0212	38.7047	58.0737	57.4765	0.0108252	Not in ASE	Not in ASA	Induced by low nitrogen
chrXV	860568	860576	SWI4_MA0401.1	YOR290C	SNF2	19.9085	18.0547	38.1899	39.2379	0.0109969	Not in ASE	ASA	Induced by low nitrogen
chrXIII	540530	540537	MBP1_MA0329.1	YMR136W	GAT2	96.503	90.2459	65.127	67.6961	0.0113471	Not in ASE	Not in ASA	Induced by low nitrogen
chrV	69176	69183	MIG2_MA0338.1	YEL046C	GLY1	40.7233	42.7826	61.0991	61.3639	0.0113471	Not in ASE	Not in ASA	Repressed by low nitrogen
chrV	69176	69183	MIG3_MA0339.1	YEL046C	GLY1	40.7233	42.7826	61.0991	61.3639	0.0113471	Not in ASE	Not in ASA	Repressed by low nitrogen
chrV	69177	69184	MIG1_MA0337.1	YEL046C	GLY1	40.7233	42.7826	61.0991	61.3639	0.0113471	Not in ASE	Not in ASA	Repressed by low nitrogen
chrVII	581866	581872	YHP1_MA0426.1	YGR043C	NQM1	29.9803	28.407	48.1608	48.2334	0.0115427	Not in ASE	Not in ASA	Induced by low nitrogen
chrXII	1019136	1019142	PHO2_MA0356.1	YLR441C	RPS1A	18.0875	14.8447	40.7292	47.0589	0.0116733	Not in ASE	ASA	Repressed by low nitrogen
chrVII	779825	779834	MET31_MA0333.1	YGR144W	THI4	33.0065	34.3265	60.0462	54.8938	0.0117205	ASE	Not in ASA	Repressed by low nitrogen
chrXV	514699	514708	TDA9_MA0431.1	YOR100C	CRC1	63.5807	57.1344	34.0297	34.6406	0.0117205	Not in ASE	Not in ASA	Induced by low nitrogen
chrVII	581866	581879	UME6_MA0412.1	YGR043C	NQM1	29.9803	29.7915	48.1608	48.2334	0.0117205	Not in ASE	Not in ASA	Induced by low nitrogen
chrXV	986952	986962	SPT2_MA0387.1	YOR347C	PYK2	39.2159	36.055	17.5519	16.5271	0.0117205	ASE	ASA	Induced by low nitrogen
chrII	61123	61130	MIG1_MA0337.1	YBL087C	RPL23A	93.9465	85.1373	57.6769	52.1252	0.011861	Not in ASE	Not in ASA	Repressed by low nitrogen
chrIV	159409	159419	RAP1_MA0359.1	YDL168W	SFA1	52.3481	52.177	34.1165	31.895	0.011861	ASE	ASA
chrII	515550	515555	GLN3_MA0307.1	YBR138C	YBR138C	17.315	17.7335	36.6748	35.43	0.011861	Not in ASE	Not in ASA	Induced by low nitrogen
chrIV	992950	992956	MOT3_MA0340.1	YDR262W	YDR262W	51.1612	58.3093	27.5089	23.7614	0.011861	ASE	Not in ASA	Induced by low nitrogen
chrII	36504	36525	STB3_MA0390.1	YBL099W	ATP1	3.3789	4.41833	26.8151	33.4627	0.011861	Not in ASE	Not in ASA	Induced by low nitrogen
chrIX	117814	117823	CRZ1_MA0285.1	YIL126W	STH1	45.5971	45.0412	26.923	27.292	0.011861	Not in ASE	Not in ASA
chrIX	117814	117822	UGA3_MA0410.1	YIL126W	STH1	45.5971	45.0412	26.923	27.292	0.011861	Not in ASE	Not in ASA
chrXIII	15121	15129	AFT2_MA0270.1	YML129C	COX14	59.2653	67.7593	32.3601	34.0486	0.0119284	Not in ASE	Not in ASA	Induced by low nitrogen
chrXV	986780	986787	ACE2_MA0267.1	YOR347C	PYK2	33.2116	37.2043	10.9861	13.8963	0.0119284	ASE	ASA	Induced by low nitrogen
chrXV	682752	682760	ERT1_MA0420.1	YOR186W	YOR186W	24.3523	32.0259	56.4186	56.0577	0.011929	ASE	ASA	Induced by low nitrogen
chrXV	682752	682760	RDR1_MA0360.1	YOR186W	YOR186W	24.3523	32.0259	56.4186	56.0577	0.011929	ASE	ASA	Induced by low nitrogen
chrV	69180	69201	AFT1_MA0269.1	YEL046C	GLY1	40.7233	37.4055	59.0569	59.7608	0.011929	Not in ASE	Not in ASA	Repressed by low nitrogen
chrXV	860577	860582	HAP2_MA0313.1	YOR290C	SNF2	19.9085	18.0547	37.3778	38.5286	0.0119689	Not in ASE	ASA	Induced by low nitrogen
chrV	69186	69196	PHD1_MA0355.1	YEL046C	GLY1	40.7233	37.2501	59.0569	59.7608	0.0121724	Not in ASE	Not in ASA	Repressed by low nitrogen
chrXV	619346	619354	RDR1_MA0360.1	YOR153W	PDR5	48.7518	47.5932	66.4484	69.105	0.0121724	ASE	Not in ASA	Induced by low nitrogen
chrV	225527	225532	MOT2_MA0379.1	YER036C	ARB1	49.2605	47.9258	25.7631	29.5337	0.012436	ASE	Not in ASA	Repressed by low nitrogen
chrXIV	138131	138139	SKO1_MA0382.1	YNL268W	LYP1	25.2421	20.214	0.21938	0.21225	0.0125574	ASE	Not in ASA	Repressed by low nitrogen
chrII	61046	61056	RAP1_MA0359.1	YBL087C	RPL23A	61.3147	61.2139	39.0288	42.7347	0.012572	Not in ASE	Not in ASA	Repressed by low nitrogen
chrXV	464547	464552	MSN2_MA0341.1	YOR073W	SGO1	21.5417	22.3708	39.4799	40.9633	0.012572	Not in ASE	Not in ASA
chrXV	464547	464552	MSN4_MA0342.1	YOR073W	SGO1	21.5417	22.3708	39.4799	40.9633	0.012572	Not in ASE	Not in ASA
chrXV	464547	464552	RGM1_MA0366.1	YOR073W	SGO1	21.5417	22.3708	39.4799	40.9633	0.012572	Not in ASE	Not in ASA
chrV	100640	100646	YHP1_MA0426.1	YEL027W	VMA3	15.8181	18.7135	38.2323	43.0294	0.0126624	Not in ASE	Not in ASA	Induced by low nitrogen
chrIX	139396	139404	AFT2_MA0270.1	YIL118W	RHO3	52.465	52.5103	34.9998	34.7998	0.0127514	Not in ASE	Not in ASA	Induced by low nitrogen
chrV	69185	69193	AFT2_MA0270.1	YEL046C	GLY1	40.7233	42.1578	59.0569	59.7608	0.0130389	Not in ASE	Not in ASA	Repressed by low nitrogen
chrXV	860917	860925	STP1_MA0394.1	YOR291W	YPK9	14.5731	13.4292	32.6756	31.3887	0.0130389	Not in ASE	Not in ASA
chrXV	860918	860926	UGA3_MA0410.1	YOR291W	YPK9	14.5731	13.4292	32.6756	31.3887	0.0130389	Not in ASE	Not in ASA
chrXV	860919	860927	PDR1_MA0352.1	YOR291W	YPK9	14.5731	13.4292	32.6756	31.3887	0.0130389	Not in ASE	Not in ASA
chrXV	860919	860927	RSC30_MA0375.1	YOR291W	YPK9	14.5731	13.4292	32.6756	31.3887	0.0130389	Not in ASE	Not in ASA
chrXIII	675234	675244	CIN5_MA0284.1	YMR206W	YMR206W	29.072	28.0158	45.9209	47.6913	0.0130389	Not in ASE	Not in ASA	Induced by low nitrogen
chrV	222225	222230	HAP2_MA0313.1	YER035W	EDC2	31.7205	31.3587	58.827	52.5947	0.0130389	Not in ASE	Not in ASA	Induced by low nitrogen
chrXV	384747	384768	SFP1_MA0378.1	YOR028C	CIN5	68.4375	67.4458	48.7986	50.628	0.0130389	ASE	Not in ASA
chrXII	818999	819009	RAP1_MA0359.1	YLR344W	RPL26A	73.5592	81.0141	49.0304	42.8173	0.0130389	ASE	Not in ASA	Repressed by low nitrogen
chrXV	682754	682762	TBS1_MA0404.1	YOR186W	YOR186W	24.3523	32.4385	56.4186	56.0577	0.0130389	ASE	ASA	Induced by low nitrogen
chrXI	581103	581114	RGT1_MA0367.1	YKR075C	YKR075C	43.8899	46.6931	64.6482	63.8976	0.0130389	Not in ASE	Not in ASA
chrXI	581104	581113	EDS1_MA0294.1	YKR075C	YKR075C	43.8899	46.6931	64.6482	63.8976	0.0130389	Not in ASE	Not in ASA
chrXV	487142	487147	HAP2_MA0313.1	YOR086C	TCB1	5.77871	6.49785	23.2764	25.3396	0.0133879	Not in ASE	ASA	Induced by low nitrogen
chrXIV	302269	302280	SOK2_MA0385.1	YNL178W	RPS3	29.162	30.3032	12.3188	9.77321	0.013581	Not in ASE	Not in ASA	Repressed by low nitrogen
chrV	287419	287425	YHP1_MA0426.1	YER065C	ICL1	35.7581	37.3882	56.614	54.0484	0.0143477	Not in ASE	Not in ASA	Induced by low nitrogen
chrVI	119257	119273	ABF1_MA0265.1	YFL008W	SMC1	34.4637	34.8324	17.9738	17.0694	0.0144032	Not in ASE	ASA
chrVII	779823	779828	MOT2_MA0379.1	YGR144W	THI4	40.7717	45.3794	66.7645	63.8076	0.0144138	ASE	Not in ASA	Repressed by low nitrogen
chrV	221756	221777	DOT6_MA0351.1	YER034W	YER034W	32.1352	28.785	50.9661	49.143	0.0145982	ASE	Not in ASA
chrIV	1014087	1014096	DAL82_MA0291.1	YDR276C	PMP3	27.3471	28.8239	52.3526	47.3115	0.0145982	Not in ASE	Not in ASA	Induced by low nitrogen
chrXIII	551529	551539	RAP1_MA0359.1	YMR142C	RPL13B	46.9379	40.0409	67.6599	70.0708	0.0147591	Not in ASE	Not in ASA	Repressed by low nitrogen
chrIV	106927	106932	MSN2_MA0341.1	YDL195W	SEC31	42.3432	46.558	24.1388	24.6312	0.0147591	Not in ASE	Not in ASA
chrIV	106927	106932	MSN4_MA0342.1	YDL195W	SEC31	42.3432	46.558	24.1388	24.6312	0.0147591	Not in ASE	Not in ASA
chrIV	106927	106932	RGM1_MA0366.1	YDL195W	SEC31	42.3432	46.558	24.1388	24.6312	0.0147591	Not in ASE	Not in ASA
chrII	36532	36540	PDR8_MA0354.1	YBL099W	ATP1	3.3789	4.44672	32.9465	44.7005	0.0148409	Not in ASE	Not in ASA	Induced by low nitrogen
chrIX	139435	139445	NSI1_MA0421.1	YIL118W	RHO3	51.3312	56.7422	29.3291	32.3834	0.0148409	Not in ASE	Not in ASA	Induced by low nitrogen
chrIX	139436	139445	REB1_MA0363.1	YIL118W	RHO3	51.3312	56.7422	29.3291	32.3834	0.0148409	Not in ASE	Not in ASA	Induced by low nitrogen
chrIX	139436	139445	OAF1_MA0348.1	YIL118W	RHO3	51.3312	56.7422	29.3291	32.3834	0.0148409	Not in ASE	Not in ASA	Induced by low nitrogen
chrIX	139439	139454	THI2_MA0407.1	YIL118W	RHO3	47.0138	48.149	30.9481	30.26	0.0149385	Not in ASE	Not in ASA	Induced by low nitrogen
chrII	36533	36541	CHA4_MA0283.1	YBL099W	ATP1	3.3789	4.44672	32.9465	44.8001	0.0149385	Not in ASE	Not in ASA	Induced by low nitrogen
chrII	501782	501787	MOT2_MA0379.1	YBR132C	AGP2	50.7025	51.9837	34.4618	34.4667	0.0152198	Not in ASE	Not in ASA
chrXV	683682	683687	MOT2_MA0379.1	YOR187W	TUF1	74.6752	72.9389	48.5129	54.1717	0.0152586	Not in ASE	Not in ASA	Induced by low nitrogen
chrXIII	551533	551541	AFT2_MA0270.1	YMR142C	RPL13B	43.5913	40.0409	63.6195	70.0708	0.015486	Not in ASE	Not in ASA	Repressed by low nitrogen
chrXV	79949	79959	RAP1_MA0359.1	YOL127W	RPL25	57.5822	62.9025	85.3633	92.9937	0.015486	Not in ASE	Not in ASA	Repressed by low nitrogen
chrXV	619365	619373	PDR1_MA0352.1	YOR153W	PDR5	51.2783	47.9957	70.1102	75.7371	0.0158003	ASE	Not in ASA	Induced by low nitrogen
chrVII	754401	754421	STP2_MA0395.1	YGR131W	FHN1	20.9967	20.4056	37.7476	36.8203	0.0158003	Not in ASE	Not in ASA	Repressed by low nitrogen
chrVII	754407	754415	STP1_MA0394.1	YGR131W	FHN1	20.9967	20.4056	37.7476	36.8203	0.0158003	Not in ASE	Not in ASA	Repressed by low nitrogen
chrVII	1010981	1011002	STB3_MA0390.1	YGR258C	RAD2	12.4561	16.331	35.2707	33.1523	0.0158003	Not in ASE	Not in ASA	Induced by low nitrogen
chrV	287426	287432	PHO2_MA0356.1	YER065C	ICL1	32.6738	27.8726	53.5022	50.5057	0.0158003	Not in ASE	Not in ASA	Induced by low nitrogen
chrVIII	74589	74598	DAL82_MA0291.1	YHL015W-A	YHL015W-A	34.9802	37.6431	18.8579	18.4085	0.0158003	Not in ASE	ASA	Repressed by low nitrogen
chrXIII	551490	551506	ABF1_MA0265.1	YMR142C	RPL13B	44.351	44.3382	27.7925	28.2345	0.0158003	Not in ASE	Not in ASA	Repressed by low nitrogen
chrXV	386355	386375	NRG1_MA0347.1	YOR030W	DFG16	24.3171	26.6571	7.88016	8.34799	0.0158003	Not in ASE	ASA	Induced by low nitrogen
chrXV	487149	487164	IXR1_MA0323.1	YOR086C	TCB1	4.29838	7.83976	24.221	25.5279	0.016103	Not in ASE	ASA	Induced by low nitrogen
chrIX	175054	175061	MET32_MA0334.1	YIL102C	YIL102C	27.2329	23.7578	43.473	44.6167	0.0164663	Not in ASE	ASA	Induced by low nitrogen
chrIX	175054	175061	RPN4_MA0373.1	YIL102C	YIL102C	27.2329	23.7578	43.473	44.6167	0.0164663	Not in ASE	ASA	Induced by low nitrogen
chrIV	1150637	1150653	ABF1_MA0265.1	YDR339C	FCF1	32.482	29.1474	48.6007	50.1553	0.0164663	Not in ASE	Not in ASA	Repressed by low nitrogen
chrIV	993107	993113	PHO2_MA0356.1	YDR262W	YDR262W	21.8147	22.0777	4.9955	6.16006	0.0165082	ASE	Not in ASA	Induced by low nitrogen
chrXV	860925	860930	HAP2_MA0313.1	YOR291W	YPK9	14.5731	13.4292	29.9361	31.3887	0.0165699	Not in ASE	Not in ASA
chrXV	860929	860936	REI1_MA0364.1	YOR291W	YPK9	14.5731	13.4292	29.9361	31.3887	0.0165699	Not in ASE	Not in ASA
chrXV	860931	860936	MSN2_MA0341.1	YOR291W	YPK9	14.5731	13.4292	29.9361	31.3887	0.0165699	Not in ASE	Not in ASA
chrXV	860931	860936	MSN4_MA0342.1	YOR291W	YPK9	14.5731	13.4292	29.9361	31.3887	0.0165699	Not in ASE	Not in ASA
chrXV	860931	860936	RGM1_MA0366.1	YOR291W	YPK9	14.5731	13.4292	29.9361	31.3887	0.0165699	Not in ASE	Not in ASA
chrVIII	56320	56327	RPN4_MA0373.1	YHL024W	RIM4	19.9484	15.2594	46.3457	39.8795	0.0165699	ASE	ASA	Induced by low nitrogen
chrXV	860564	860569	MOT2_MA0379.1	YOR290C	SNF2	19.9085	16.3836	36.0215	37.9067	0.0165699	Not in ASE	ASA	Induced by low nitrogen
chrXI	431733	431741	RFX1_MA0365.1	YKL006W	RPL14A	35.2558	34.8004	51.1426	50.9654	0.0165699	Not in ASE	Not in ASA	Repressed by low nitrogen
chrXV	619348	619356	PDR1_MA0352.1	YOR153W	PDR5	50.8962	49.3613	66.4484	69.105	0.0166538	ASE	Not in ASA	Induced by low nitrogen
chrXV	619348	619356	PDR3_MA0353.1	YOR153W	PDR5	50.8962	49.3613	66.4484	69.105	0.0166538	ASE	Not in ASA	Induced by low nitrogen
chrXV	619351	619359	LYS14_MA0325.1	YOR153W	PDR5	50.8962	49.7887	66.4484	69.105	0.0166538	ASE	Not in ASA	Induced by low nitrogen
chrXIV	651906	651913	TYE7_MA0409.1	YNR013C	PHO91	38.0189	39.4873	22.3806	22.4926	0.0166538	ASE	Not in ASA
chrXII	819094	819114	NRG1_MA0347.1	YLR344W	RPL26A	43.5545	36.6658	16.0014	17.2263	0.0166538	ASE	Not in ASA	Repressed by low nitrogen
chrXI	581798	581804	ASG1_MA0275.1	YKR076W	ECM4	41.3629	33.341	62.2046	64.1356	0.0167264	Not in ASE	Not in ASA	Induced by low nitrogen
chrIV	579226	579236	RAP1_MA0359.1	YDR064W	RPS13	22.0598	16.2554	41.4566	40.1105	0.0167264	Not in ASE	Not in ASA	Repressed by low nitrogen
chrIX	175054	175063	MET31_MA0333.1	YIL102C	YIL102C	27.0769	22.9141	43.473	44.6167	0.0169388	Not in ASE	ASA	Induced by low nitrogen
chrVI	119268	119273	GLN3_MA0307.1	YFL008W	SMC1	48.7743	47.6562	28.5325	21.7566	0.0171387	Not in ASE	ASA
chrVII	987438	987446	UGA3_MA0410.1	YGR249W	MGA1	39.8791	46.9578	20.6022	18.6765	0.01764	Not in ASE	Not in ASA	Repressed by low nitrogen
chrV	222231	222252	MGA1_MA0336.1	YER035W	EDC2	33.1103	31.3587	58.7029	51.9193	0.017934	Not in ASE	Not in ASA	Induced by low nitrogen
chrVI	119273	119280	MBP1_MA0329.1	YFL008W	SMC1	41.849	40.6505	25.6381	23.5898	0.017934	Not in ASE	ASA
chrII	452448	452469	SFL1_MA0377.1	YBR106W	PHO88	36.0023	41.837	16.7708	18.3849	0.0182144	Not in ASE	Not in ASA	Repressed by low nitrogen
chrIV	1319343	1319349	PHO2_MA0356.1	YDR423C	CAD1	30.2838	26.1862	9.26239	5.005	0.0182144	Not in ASE	ASA
chrXV	553056	553061	HAP2_MA0313.1	YOR122C	PFY1	36.5767	35.3628	18.0335	20.4174	0.0183619	Not in ASE	ASA	Induced by low nitrogen
chrII	680405	680414	TDA9_MA0431.1	YBR230C	OM14	52.3018	54.5436	31.8936	23.6415	0.0183619	Not in ASE	Not in ASA	Induced by low nitrogen
chrII	680408	680413	MSN2_MA0341.1	YBR230C	OM14	52.3018	54.4282	31.8936	23.6415	0.0183619	Not in ASE	Not in ASA	Induced by low nitrogen
chrII	680408	680413	MSN4_MA0342.1	YBR230C	OM14	52.3018	54.4282	31.8936	23.6415	0.0183619	Not in ASE	Not in ASA	Induced by low nitrogen
chrII	680408	680413	RGM1_MA0366.1	YBR230C	OM14	52.3018	54.4282	31.8936	23.6415	0.0183619	Not in ASE	Not in ASA	Induced by low nitrogen
chrVII	779827	779834	MET32_MA0334.1	YGR144W	THI4	32.939	34.3265	52.9067	49.6159	0.0183619	ASE	Not in ASA	Repressed by low nitrogen
chrVII	779827	779834	RPN4_MA0373.1	YGR144W	THI4	32.939	34.3265	52.9067	49.6159	0.0183619	ASE	Not in ASA	Repressed by low nitrogen
chrVI	167444	167451	RIM101_MA0368.1	YFR011C	MIC19	23.374	22.8044	38.7816	42.046	0.0183619	Not in ASE	ASA	Induced by low nitrogen
chrVI	167445	167450	HAP2_MA0313.1	YFR011C	MIC19	23.374	22.8044	38.7816	42.046	0.0183619	Not in ASE	ASA	Induced by low nitrogen
chrIX	175038	175045	RIM101_MA0368.1	YIL102C	YIL102C	34.3004	31.0783	51.4876	49.5504	0.0183619	Not in ASE	ASA	Induced by low nitrogen
chrIX	175039	175044	HAP2_MA0313.1	YIL102C	YIL102C	34.3004	31.0783	51.4876	49.5504	0.0183619	Not in ASE	ASA	Induced by low nitrogen
chrXV	860554	860575	SPT15_MA0386.1	YOR290C	SNF2	17.4443	14.9662	33.5998	32.3025	0.018396	Not in ASE	ASA	Induced by low nitrogen
chrIV	1497866	1497874	CBF1_MA0281.1	YDR530C	APA2	13.7373	14.8223	30.1347	29.6308	0.018396	ASE	Not in ASA	Induced by low nitrogen
chrIV	1497867	1497874	TYE7_MA0409.1	YDR530C	APA2	13.7373	14.8223	30.1347	29.6308	0.018396	ASE	Not in ASA	Induced by low nitrogen
chrXII	1019144	1019154	RAP1_MA0359.1	YLR441C	RPS1A	16.2567	14.7332	31.8657	35.816	0.018396	Not in ASE	ASA	Repressed by low nitrogen
chrIV	159241	159246	MOT2_MA0379.1	YDL168W	SFA1	20.9266	21.6037	6.1877	5.10125	0.018396	ASE	ASA
chrIX	175043	175063	STP2_MA0395.1	YIL102C	YIL102C	28.8489	27.2391	43.473	44.6167	0.018396	Not in ASE	ASA	Induced by low nitrogen
chrIV	1497870	1497879	CST6_MA0286.1	YDR530C	APA2	12.7203	14.8223	30.1347	29.6308	0.018396	ASE	Not in ASA	Induced by low nitrogen
chrVI	95312	95317	GLN3_MA0307.1	YFL022C	FRS2	32.7385	33.1285	17.927	17.2363	0.018396	Not in ASE	Not in ASA	Repressed by low nitrogen
chrII	680414	680421	RIM101_MA0368.1	YBR230C	OM14	45.2658	43.743	28.7268	25.5604	0.018396	Not in ASE	Not in ASA	Induced by low nitrogen
chrII	680415	680420	HAP2_MA0313.1	YBR230C	OM14	45.2658	43.743	28.7268	25.5604	0.018396	Not in ASE	Not in ASA	Induced by low nitrogen
chrVII	894392	894407	IXR1_MA0323.1	YGR197C	SNG1	53.0381	52.4289	34.773	37.4995	0.018396	Not in ASE	Not in ASA	Induced by low nitrogen
chrXV	202680	202685	MOT2_MA0379.1	YOL067C	RTG1	10.7941	11.7235	26.8774	26.459	0.018396	Not in ASE	Not in ASA
chrXV	487125	487137	ROX1_MA0371.1	YOR086C	TCB1	5.3831	6.49785	22.9308	21.0035	0.018396	Not in ASE	ASA	Induced by low nitrogen
chrVIII	56345	56350	MOT2_MA0379.1	YHL024W	RIM4	20.2021	15.9171	40.1867	36.4081	0.018396	ASE	ASA	Induced by low nitrogen
chrXI	216988	216997	INO2_MA0321.1	YKL120W	OAC1	18.3097	15.0588	40.724	35.2421	0.018396	Not in ASE	ASA	Repressed by low nitrogen
chrXIV	34393	34402	TDA9_MA0431.1	YNL321W	VNX1	36.5541	35.9388	51.9747	55.7807	0.018396	Not in ASE	Not in ASA	Induced by low nitrogen
chrXIV	34396	34401	MSN2_MA0341.1	YNL321W	VNX1	36.5541	35.9388	51.9747	55.7807	0.018396	Not in ASE	Not in ASA	Induced by low nitrogen
chrXIV	34396	34401	MSN4_MA0342.1	YNL321W	VNX1	36.5541	35.9388	51.9747	55.7807	0.018396	Not in ASE	Not in ASA	Induced by low nitrogen
chrXIV	34396	34401	RGM1_MA0366.1	YNL321W	VNX1	36.5541	35.9388	51.9747	55.7807	0.018396	Not in ASE	Not in ASA	Induced by low nitrogen
chrIX	139435	139443	PUT3_MA0358.1	YIL118W	RHO3	51.3312	56.7422	32.2631	34.6838	0.018396	Not in ASE	Not in ASA	Induced by low nitrogen
chrIX	139435	139442	MIG3_MA0339.1	YIL118W	RHO3	51.3312	56.7422	32.2631	34.6838	0.018396	Not in ASE	Not in ASA	Induced by low nitrogen
chrIX	139435	139443	NHP10_MA0344.1	YIL118W	RHO3	51.3312	56.7422	32.2631	34.6838	0.018396	Not in ASE	Not in ASA	Induced by low nitrogen
chrIX	139435	139443	PDR1_MA0352.1	YIL118W	RHO3	51.3312	56.7422	32.2631	34.6838	0.018396	Not in ASE	Not in ASA	Induced by low nitrogen
chrIX	139435	139442	SIP4_MA0380.1	YIL118W	RHO3	51.3312	56.7422	32.2631	34.6838	0.018396	Not in ASE	Not in ASA	Induced by low nitrogen
chrIV	62180	62200	SUT2_MA0400.1	YDL222C	FMP45	75.881	81.3364	58.8527	55.2437	0.018396	Not in ASE	Not in ASA	Induced by low nitrogen
chrIV	62186	62194	YLR278C_MA0430.1	YDL222C	FMP45	75.881	81.3364	58.8527	55.2437	0.018396	Not in ASE	Not in ASA	Induced by low nitrogen
chrXV	386439	386444	MOT2_MA0379.1	YOR030W	DFG16	35.2637	33.1662	13.4285	17.6269	0.0184731	Not in ASE	ASA	Induced by low nitrogen
chrXV	487135	487140	GLN3_MA0307.1	YOR086C	TCB1	4.6371	6.49785	23.2764	21.0035	0.018545	Not in ASE	ASA	Induced by low nitrogen
chrVII	115740	115749	DAL82_MA0291.1	YGL202W	ARO8	33.7788	33.2517	18.5746	18.1696	0.018545	Not in ASE	ASA
chrVII	115748	115756	LYS14_MA0325.1	YGL202W	ARO8	35.4256	33.2517	18.6436	18.1696	0.018545	Not in ASE	ASA
chrVII	115737	115758	GSM1_MA0308.1	YGL202W	ARO8	33.7788	33.2517	18.6424	18.1696	0.0186153	Not in ASE	ASA
chrVII	115747	115755	ERT1_MA0420.1	YGL202W	ARO8	33.7788	33.2517	18.6436	18.1696	0.0186153	Not in ASE	ASA
chrVII	115748	115754	ASG1_MA0275.1	YGL202W	ARO8	33.7788	33.2517	18.6436	18.1696	0.0186153	Not in ASE	ASA
chrIV	1459653	1459662	AZF1_MA0277.1	YDR505C	PSP1	47.5125	45.0226	30.0358	26.593	0.01874	ASE	Not in ASA	Induced by low nitrogen
chrXIII	275764	275785	SFL1_MA0377.1	YMR005W	TAF4	6.54063	11.0112	31.653	40.3243	0.01874	Not in ASE	ASA	Repressed by low nitrogen
chrXV	619364	619372	UGA3_MA0410.1	YOR153W	PDR5	56.1551	49.3613	75.6761	81.7628	0.0187981	ASE	Not in ASA	Induced by low nitrogen
chrVII	593131	593139	RSC30_MA0375.1	YGR052W	FMP48	66.9671	68.1549	49.153	52.3003	0.0190438	Not in ASE	Not in ASA	Repressed by low nitrogen
chrIV	1461940	1461945	GLN3_MA0307.1	YDR506C	GMC1	12.9854	10.6777	27.9802	31.7221	0.0192633	Not in ASE	ASA	Induced by low nitrogen
chrIV	1319331	1319338	UPC2_MA0411.1	YDR423C	CAD1	32.1816	27.0664	10.0268	5.13975	0.0195026	Not in ASE	ASA
chrVIII	74624	74632	UGA3_MA0410.1	YHL015W-A	YHL015W-A	32.2971	35.2784	16.2296	17.8775	0.0195026	Not in ASE	ASA	Repressed by low nitrogen
chrVIII	74624	74633	TDA9_MA0431.1	YHL015W-A	YHL015W-A	32.2971	35.2784	16.2296	17.8775	0.0195026	Not in ASE	ASA	Repressed by low nitrogen
chrVIII	74625	74632	MIG2_MA0338.1	YHL015W-A	YHL015W-A	32.2971	35.2784	16.2296	17.8775	0.0195026	Not in ASE	ASA	Repressed by low nitrogen
chrVIII	74625	74632	MIG3_MA0339.1	YHL015W-A	YHL015W-A	32.2971	35.2784	16.2296	17.8775	0.0195026	Not in ASE	ASA	Repressed by low nitrogen
chrVIII	74625	74632	SUT1_MA0399.1	YHL015W-A	YHL015W-A	32.2971	35.2784	16.2296	17.8775	0.0195026	Not in ASE	ASA	Repressed by low nitrogen
chrXII	737781	737793	ROX1_MA0371.1	YLR304C	ACO1	37.0594	35.1139	51.636	55.0032	0.0195795	Not in ASE	Not in ASA
chrXII	1019162	1019170	PDR1_MA0352.1	YLR441C	RPS1A	12.0976	9.7518	27.0308	26.3478	0.0195795	Not in ASE	ASA	Repressed by low nitrogen
chrXIII	601262	601271	AZF1_MA0277.1	YMR169C	ALD3	39.0212	38.7047	54.6942	53.251	0.0195795	Not in ASE	Not in ASA	Induced by low nitrogen
chrIV	1461895	1461907	ROX1_MA0371.1	YDR506C	GMC1	6.88434	6.59394	21.7996	25.3699	0.0195795	Not in ASE	ASA	Induced by low nitrogen
chrXV	514706	514711	MOT2_MA0379.1	YOR100C	CRC1	75.8699	69.1386	49.0994	41.8048	0.0195795	Not in ASE	Not in ASA	Induced by low nitrogen
chrVIII	74631	74636	HAP2_MA0313.1	YHL015W-A	YHL015W-A	37.0763	39.5055	19.3675	22.5599	0.0195795	Not in ASE	ASA	Repressed by low nitrogen
chrVII	593078	593087	AZF1_MA0277.1	YGR052W	FMP48	66.4242	69.6221	49.2838	42.9262	0.0195795	Not in ASE	Not in ASA	Repressed by low nitrogen
chrVII	593080	593101	ARO80_MA0273.1	YGR052W	FMP48	66.4242	69.6221	49.2838	42.9262	0.0195795	Not in ASE	Not in ASA	Repressed by low nitrogen
chrVII	593084	593103	DAL81_MA0290.1	YGR052W	FMP48	66.4242	69.6221	49.2838	42.9262	0.0195795	Not in ASE	Not in ASA	Repressed by low nitrogen
chrIX	382349	382359	ASH1_MA0276.1	YIR016W	YIR016W	55.8856	50.4355	79.2635	73.5146	0.0199191	Not in ASE	Not in ASA	Induced by low nitrogen
chrXV	866757	866767	RAP1_MA0359.1	YOR292C	YOR292C	43.0145	38.2541	64.7515	74.7364	0.0199198	Not in ASE	Not in ASA	Induced by low nitrogen
chrXII	819006	819014	SKO1_MA0382.1	YLR344W	RPL26A	73.8661	85.8411	49.0304	42.8173	0.0200824	ASE	Not in ASA	Repressed by low nitrogen
chrXVI	129724	129734	RAP1_MA0359.1	YPL222W	FMP40	65.6494	63.8109	49.4492	49.712	0.0203469	Not in ASE	Not in ASA	Induced by low nitrogen
chrVII	581859	581870	YRR1_MA0439.1	YGR043C	NQM1	29.6799	27.0403	44.3319	43.895	0.0203469	Not in ASE	Not in ASA	Induced by low nitrogen
chrXII	932330	932336	PHO2_MA0356.1	YLR407W	YLR407W	39.2649	44.7711	21.884	23.3211	0.0203469	Not in ASE	Not in ASA	Repressed by low nitrogen
chrIX	241835	241841	PHO2_MA0356.1	YIL064W	EFM4	36.2459	34.9379	19.7717	21.1243	0.0203469	Not in ASE	Not in ASA	Repressed by low nitrogen
chrXV	79957	79964	FKH2_MA0297.1	YOL127W	RPL25	53.2062	62.7677	85.3633	92.9937	0.0203603	Not in ASE	Not in ASA	Repressed by low nitrogen
chrXIII	852151	852156	MSN2_MA0341.1	YMR291W	TDA1	45.5584	47.4231	31.6027	31.1085	0.0203603	ASE	Not in ASA
chrXIII	852151	852156	MSN4_MA0342.1	YMR291W	TDA1	45.5584	47.4231	31.6027	31.1085	0.0203603	ASE	Not in ASA
chrXIII	852151	852156	RGM1_MA0366.1	YMR291W	TDA1	45.5584	47.4231	31.6027	31.1085	0.0203603	ASE	Not in ASA
chrVII	581897	581906	REB1_MA0363.1	YGR043C	NQM1	26.2449	27.2888	43.7465	41.2156	0.0203603	Not in ASE	Not in ASA	Induced by low nitrogen
chrVII	953849	953857	TOS8_MA0408.1	YGR231C	PHB2	22.6098	23.1982	37.9022	37.1319	0.0203603	Not in ASE	Not in ASA	Induced by low nitrogen
chrIV	1497865	1497873	HAC1_MA0310.1	YDR530C	APA2	13.8166	14.8223	30.1347	28.5633	0.0203603	ASE	Not in ASA	Induced by low nitrogen
chrIV	1468929	1468937	FHL1_MA0295.1	YDR510W	SMT3	42.6086	42.9853	59.1294	56.9641	0.0203603	Not in ASE	Not in ASA
chrXIII	115461	115470	DAL82_MA0291.1	YML076C	WAR1	13.8494	13.4048	30.9182	28.0307	0.0203603	Not in ASE	ASA	Repressed by low nitrogen
chrXIII	115461	115469	TEA1_MA0405.1	YML076C	WAR1	13.8494	13.4048	30.9182	28.0307	0.0203603	Not in ASE	ASA	Repressed by low nitrogen
chrV	84797	84806	TDA9_MA0431.1	YEL036C	ANP1	35.3209	32.3002	17.0759	18.2441	0.0203603	Not in ASE	Not in ASA	Repressed by low nitrogen
chrV	84798	84805	MIG2_MA0338.1	YEL036C	ANP1	35.3209	32.3002	17.0759	18.2441	0.0203603	Not in ASE	Not in ASA	Repressed by low nitrogen
chrV	84798	84805	MIG3_MA0339.1	YEL036C	ANP1	35.3209	32.3002	17.0759	18.2441	0.0203603	Not in ASE	Not in ASA	Repressed by low nitrogen
chrVII	581792	581802	RAP1_MA0359.1	YGR043C	NQM1	50.0243	51.793	36.2137	35.6102	0.0204845	Not in ASE	Not in ASA	Induced by low nitrogen
chrXV	464545	464552	RPN4_MA0373.1	YOR073W	SGO1	20.3864	22.3708	36.1056	38.2977	0.0205984	Not in ASE	Not in ASA
chrXIII	275776	275781	GLN3_MA0307.1	YMR005W	TAF4	11.6715	11.0112	31.7549	40.8738	0.0205984	Not in ASE	ASA	Repressed by low nitrogen
chrXV	619401	619409	PDR3_MA0353.1	YOR153W	PDR5	45.7792	57.3243	80.5864	85.5536	0.0206134	ASE	Not in ASA	Induced by low nitrogen
chrI	69792	69797	MOT2_MA0379.1	YAL039C	CYC3	43.1285	48.4464	21.1768	26.4413	0.0206662	Not in ASE	ASA	Induced by low nitrogen
chrVII	115748	115759	RGT1_MA0367.1	YGL202W	ARO8	37.1852	33.2517	18.6436	18.1696	0.0206662	Not in ASE	ASA
chrVII	115749	115758	EDS1_MA0294.1	YGL202W	ARO8	37.1852	33.2517	18.6436	18.1696	0.0206662	Not in ASE	ASA
chrV	69212	69217	MSN2_MA0341.1	YEL046C	GLY1	32.1599	39.0219	63.0741	57.2694	0.0206662	Not in ASE	Not in ASA	Repressed by low nitrogen
chrV	69212	69217	MSN4_MA0342.1	YEL046C	GLY1	32.1599	39.0219	63.0741	57.2694	0.0206662	Not in ASE	Not in ASA	Repressed by low nitrogen
chrV	69212	69217	RGM1_MA0366.1	YEL046C	GLY1	32.1599	39.0219	63.0741	57.2694	0.0206662	Not in ASE	Not in ASA	Repressed by low nitrogen
chrIV	1150618	1150639	STB3_MA0390.1	YDR339C	FCF1	27.7381	26.6601	42.7035	41.3148	0.0207676	Not in ASE	Not in ASA	Repressed by low nitrogen
chrXIII	852150	852159	TDA9_MA0431.1	YMR291W	TDA1	45.5584	47.4231	31.6027	31.6939	0.0209594	ASE	Not in ASA
chrX	294962	294977	HAP3_MA0314.1	YJL076W	NET1	63.6075	61.005	43.5603	46.9275	0.0210395	Not in ASE	Not in ASA	Repressed by low nitrogen
chrIV	372072	372078	PHO2_MA0356.1	YDL045W-A	MRP10	25.2695	29.2281	47.6139	43.9744	0.0210395	Not in ASE	Not in ASA
chrXII	65524	65537	UME6_MA0412.1	YLL039C	UBI4	30.5496	31.1586	44.7558	46.4141	0.0210617	Not in ASE	Not in ASA	Induced by low nitrogen
chrXVI	464143	464153	PHD1_MA0355.1	YPL048W	CAM1	33.9602	33.2531	19.3558	16.3376	0.0210617	Not in ASE	Not in ASA
chrIV	158899	158920	DOT6_MA0351.1	YDL169C	UGX2	23.6798	23.4915	9.47475	6.60456	0.0210617	ASE	ASA	Induced by low nitrogen
chrVII	581853	581874	GSM1_MA0308.1	YGR043C	NQM1	27.6356	27.4508	42.9081	41.368	0.0210617	Not in ASE	Not in ASA	Induced by low nitrogen
chrVII	581859	581867	YRM1_MA0438.1	YGR043C	NQM1	27.6356	27.4508	42.9081	41.368	0.0210617	Not in ASE	Not in ASA	Induced by low nitrogen
chrV	46167	46188	DOT6_MA0351.1	YEL057C	SDD1	34.6985	36.2084	21.0727	20.6773	0.0210672	Not in ASE	ASA
chrXI	571318	571329	CUP2_MA0287.1	YKR068C	BET3	46.5067	47.4112	32.4844	29.0182	0.0210672	Not in ASE	Not in ASA
chrIV	227134	227155	MGA1_MA0336.1	YDL131W	LYS21	59.3292	59.3014	45.0295	45.2665	0.0210672	Not in ASE	Not in ASA	Repressed by low nitrogen
chrIV	227140	227148	HSF1_MA0319.1	YDL131W	LYS21	59.3292	59.3014	45.0295	45.2665	0.0210672	Not in ASE	Not in ASA	Repressed by low nitrogen
chrV	69227	69232	HAP2_MA0313.1	YEL046C	GLY1	24.4949	31.5907	51.2989	48.5507	0.0212245	Not in ASE	Not in ASA	Repressed by low nitrogen
chrXIII	91713	91721	SKO1_MA0382.1	YML088W	UFO1	46.3578	46.3832	32.6113	30.8981	0.0212245	Not in ASE	Not in ASA	Repressed by low nitrogen
chrVII	371295	371300	MOT2_MA0379.1	YGL071W	AFT1	42.6119	43.9498	27.9005	23.1783	0.0213144	Not in ASE	Not in ASA	Repressed by low nitrogen
chrVII	593132	593140	UGA3_MA0410.1	YGR052W	FMP48	66.9671	68.1549	53.2097	53.252	0.0213646	Not in ASE	Not in ASA	Repressed by low nitrogen
chrVII	593134	593145	YRR1_MA0439.1	YGR052W	FMP48	66.9671	68.0344	53.2097	53.252	0.0214238	Not in ASE	Not in ASA	Repressed by low nitrogen
chrV	84797	84804	MIG1_MA0337.1	YEL036C	ANP1	35.1963	31.9457	17.0203	18.1863	0.0214328	Not in ASE	Not in ASA	Repressed by low nitrogen
chrXV	912636	912646	NSI1_MA0421.1	YOR319W	HSH49	37.7741	37.2133	52.6533	57.4738	0.0216651	Not in ASE	Not in ASA	Repressed by low nitrogen
chrXV	912636	912645	REB1_MA0363.1	YOR319W	HSH49	37.7741	37.2133	52.6533	57.4738	0.0216651	Not in ASE	Not in ASA	Repressed by low nitrogen
chrVIII	48182	48202	YAP1_MA0415.1	YHL028W	WSC4	60.2829	64.005	42.8453	46.1042	0.021772	ASE	Not in ASA	Induced by low nitrogen
chrIV	993110	993115	MOT2_MA0379.1	YDR262W	YDR262W	20.2463	21.3554	5.72821	6.96383	0.021798	ASE	Not in ASA	Induced by low nitrogen
chrXIII	68089	68096	MIG2_MA0338.1	YML102W	CAC2	62.2082	53.9953	87.2928	81.2325	0.0218992	Not in ASE	Not in ASA	Repressed by low nitrogen
chrXIII	68089	68096	MIG3_MA0339.1	YML102W	CAC2	62.2082	53.9953	87.2928	81.2325	0.0218992	Not in ASE	Not in ASA	Repressed by low nitrogen
chrXIII	68090	68097	MIG1_MA0337.1	YML102W	CAC2	62.2082	53.9953	87.2928	81.2325	0.0218992	Not in ASE	Not in ASA	Repressed by low nitrogen
chrX	608167	608188	BAS1_MA0278.1	YJR094W-A	RPL43B	56.5572	57.7322	42.7875	39.2151	0.0218992	Not in ASE	Not in ASA	Repressed by low nitrogen
chrXV	464536	464555	DAL81_MA0290.1	YOR073W	SGO1	20.3864	22.3708	35.709	38.2977	0.0218992	Not in ASE	Not in ASA
chrVIII	74619	74639	STP2_MA0395.1	YHL015W-A	YHL015W-A	32.2971	33.6471	17.7176	19.1153	0.0218992	Not in ASE	ASA	Repressed by low nitrogen
chrVIII	74626	74633	MIG1_MA0337.1	YHL015W-A	YHL015W-A	32.2971	33.6471	17.7176	19.1153	0.0218992	Not in ASE	ASA	Repressed by low nitrogen
chrXI	216976	216982	YAP5_MA0417.1	YKL120W	OAC1	17.716	14.486	37.1891	32.4119	0.0218992	Not in ASE	ASA	Repressed by low nitrogen
chrV	287463	287473	RME1_MA0370.1	YER065C	ICL1	23.0951	21.0595	36.7395	36.6216	0.0218992	Not in ASE	Not in ASA	Induced by low nitrogen
chrXV	682878	682888	LEU3_MA0324.1	YOR186W	YOR186W	16.5503	15.4104	34.515	30.5146	0.0221046	ASE	ASA	Induced by low nitrogen
chrXI	340773	340781	YLR278C_MA0430.1	YKL051W	SFK1	37.5867	40.9999	60.1084	69.3869	0.0221046	Not in ASE	Not in ASA
chrVII	857827	857836	REB1_MA0363.1	YGR181W	TIM13	8.61437	12.9516	30.9064	27.3692	0.0222653	Not in ASE	Not in ASA	Induced by low nitrogen
chrXV	866738	866748	RAP1_MA0359.1	YOR292C	YOR292C	38.8036	48.909	73.4623	69.0946	0.0222653	Not in ASE	Not in ASA	Induced by low nitrogen
chrXV	866743	866749	YAP5_MA0417.1	YOR292C	YOR292C	38.8036	48.909	73.4623	69.0946	0.0222653	Not in ASE	Not in ASA	Induced by low nitrogen
chrV	261339	261359	YAP1_MA0415.1	YER053C-A	YER053C-A	12.6913	11.9007	29.0248	26.1096	0.0222653	Not in ASE	ASA	Induced by low nitrogen
chrV	261343	261353	CIN5_MA0284.1	YER053C-A	YER053C-A	12.6913	11.9007	29.0248	26.1096	0.0222653	Not in ASE	ASA	Induced by low nitrogen
chrV	261344	261352	YAP3_MA0416.1	YER053C-A	YER053C-A	12.6913	11.9007	29.0248	26.1096	0.0222653	Not in ASE	ASA	Induced by low nitrogen
chrIV	539187	539202	HAP5_MA0316.1	YDR040C	ENA1	41.0506	35.772	55.8426	58.7114	0.0225159	Not in ASE	Not in ASA	Induced by low nitrogen
chrXIII	652995	653003	AFT2_MA0270.1	YMR194C-B	CMC4	23.5959	25.1684	38.1231	39.4541	0.0230144	Not in ASE	Not in ASA	Induced by low nitrogen
chrXI	226268	226278	NSI1_MA0421.1	YKL112W	ABF1	38.9275	47.934	19.3539	20.1944	0.0230144	Not in ASE	ASA
chrIV	1429150	1429156	MOT3_MA0340.1	YDR487C	RIB3	30.343	26.4897	44.4481	44.3182	0.0230144	ASE	Not in ASA	Repressed by low nitrogen
chrIX	382352	382360	UGA3_MA0410.1	YIR016W	YIR016W	57.3689	51.8845	79.2635	73.5146	0.0230144	Not in ASE	Not in ASA	Induced by low nitrogen
chrIX	382358	382367	REB1_MA0363.1	YIR016W	YIR016W	57.3689	51.8845	79.2635	73.5146	0.0230144	Not in ASE	Not in ASA	Induced by low nitrogen
chrIV	1267374	1267379	MOT2_MA0379.1	YDR398W	UTP5	36.5536	37.006	20.496	23.2417	0.0230144	Not in ASE	Not in ASA	Repressed by low nitrogen
chrXIII	275834	275839	MOT2_MA0379.1	YMR005W	TAF4	24.93	22.7623	40.1032	46.0925	0.0230144	Not in ASE	ASA	Repressed by low nitrogen
chrIV	159253	159261	STB5_MA0392.1	YDL168W	SFA1	18.4819	21.0187	5.21303	4.83447	0.0230144	ASE	ASA
chrXV	384748	384753	HAP2_MA0313.1	YOR028C	CIN5	63.9826	67.4458	48.7986	50.628	0.0230661	ASE	Not in ASA
chrIV	134779	134784	MOT2_MA0379.1	YDL181W	INH1	35.8915	40.5583	21.1143	21.5502	0.0231337	ASE	ASA	Induced by low nitrogen
chrXII	954556	954565	CRZ1_MA0285.1	YLR414C	PUN1	27.5242	25.5815	40.4009	42.4397	0.0233838	Not in ASE	Not in ASA	Repressed by low nitrogen
chrV	250562	250572	CAD1_MA0279.1	YER048W-A	ISD11	17.3037	20.6719	34.6917	34.0851	0.0235112	Not in ASE	Not in ASA	Induced by low nitrogen
chrXII	784319	784324	MOT2_MA0379.1	YLR328W	NMA1	29.2189	35.1256	50.781	50.4881	0.0235112	Not in ASE	Not in ASA	Repressed by low nitrogen
chrVIII	74590	74598	TEA1_MA0405.1	YHL015W-A	YHL015W-A	34.9802	41.745	18.8579	18.4085	0.0235112	Not in ASE	ASA	Repressed by low nitrogen
chrXIII	225637	225657	USV1_MA0413.1	YML024W	RPS17A	32.9215	35.0712	48.6723	48.0518	0.0235112	Not in ASE	Not in ASA	Repressed by low nitrogen
chrIV	308234	308239	MOT2_MA0379.1	YDL082W	RPL13A	74.8338	60.8245	30.1725	35.9948	0.0235112	Not in ASE	Not in ASA	Repressed by low nitrogen
chrII	311679	311700	SPT15_MA0386.1	YBR037C	SCO1	54.2773	48.9468	33.1777	34.4299	0.0235112	ASE	Not in ASA	Induced by low nitrogen
chrII	311687	311692	MOT2_MA0379.1	YBR037C	SCO1	54.2773	48.9468	33.1777	34.4299	0.0235112	ASE	Not in ASA	Induced by low nitrogen
chrIV	62181	62186	MOT2_MA0379.1	YDL222C	FMP45	62.1039	68.9097	43.0226	46.2795	0.0236775	Not in ASE	Not in ASA	Induced by low nitrogen
chrIV	579237	579258	SFP1_MA0378.1	YDR064W	RPS13	15.2576	12.6707	29.5444	28.1147	0.0236775	Not in ASE	Not in ASA	Repressed by low nitrogen
chrIV	579243	579252	SUM1_MA0398.1	YDR064W	RPS13	15.2576	12.6707	29.5444	28.1147	0.0236775	Not in ASE	Not in ASA	Repressed by low nitrogen
chrXV	1039579	1039584	GLN3_MA0307.1	YOR374W	ALD4	49.5337	46.9749	65.734	73.0719	0.0236775	Not in ASE	Not in ASA
chrIX	241838	241843	GLN3_MA0307.1	YIL064W	EFM4	36.5407	36.7033	22.9613	23.2772	0.0236775	Not in ASE	Not in ASA	Repressed by low nitrogen
chrXV	1039578	1039588	NSI1_MA0421.1	YOR374W	ALD4	49.5337	46.7689	65.734	73.0719	0.0236775	Not in ASE	Not in ASA
chrV	396501	396508	MIG2_MA0338.1	YER116C	SLX8	43.8291	46.0107	58.841	61.3949	0.0236775	ASE	Not in ASA
chrV	396501	396508	MIG3_MA0339.1	YER116C	SLX8	43.8291	46.0107	58.841	61.3949	0.0236775	ASE	Not in ASA
chrV	396506	396516	LEU3_MA0324.1	YER116C	SLX8	43.8291	46.0107	58.841	61.3949	0.0236775	ASE	Not in ASA
chrV	396514	396521	ACE2_MA0267.1	YER116C	SLX8	43.8291	46.0107	58.841	61.3949	0.0236775	ASE	Not in ASA
chrV	396514	396522	SWI5_MA0402.1	YER116C	SLX8	43.8291	46.0107	58.841	61.3949	0.0236775	ASE	Not in ASA
chrVII	894383	894402	DAL81_MA0290.1	YGR197C	SNG1	47.5671	48.5879	34.773	32.5136	0.0236775	Not in ASE	Not in ASA	Induced by low nitrogen
chrXII	737777	737785	CHA4_MA0283.1	YLR304C	ACO1	37.0594	34.9657	49.8052	50.8553	0.0237022	Not in ASE	Not in ASA
chrXII	737778	737786	PDR8_MA0354.1	YLR304C	ACO1	37.0594	34.9657	49.8052	50.8553	0.0237022	Not in ASE	Not in ASA
chrVII	809835	809843	PDR8_MA0354.1	YGR161C	RTS3	50.5606	52.5441	37.8712	36.5868	0.0237098	Not in ASE	Not in ASA
chrIV	158972	158977	MOT2_MA0379.1	YDL169C	UGX2	37.1221	33.0433	18.8854	14.452	0.0237098	ASE	ASA	Induced by low nitrogen
chrXII	241906	241914	CHA4_MA0283.1	YLR047C	FRE8	41.1112	40.4483	57.575	64.9883	0.0237448	Not in ASE	Not in ASA
chrXII	241906	241914	RDR1_MA0360.1	YLR047C	FRE8	41.1112	40.4483	57.575	64.9883	0.0237448	Not in ASE	Not in ASA
chrVIII	48181	48201	YAP6_MA0418.1	YHL028W	WSC4	59.8366	64.005	42.5797	46.1042	0.0237448	ASE	Not in ASA	Induced by low nitrogen
chrXII	660388	660394	YHP1_MA0426.1	YLR258W	GSY2	63.026	55.8184	36.4483	39.8113	0.0237448	ASE	Not in ASA	Induced by low nitrogen
chrVII	115847	115858	YAP7_MA0419.1	YGL202W	ARO8	26.5991	26.7606	12.7585	13.6005	0.0237448	Not in ASE	ASA
chrVII	20573	20578	GLN3_MA0307.1	YGL255W	ZRT1	30.5501	27.4962	46.111	43.4879	0.0237448	Not in ASE	ASA	Repressed by low nitrogen
chrV	225531	225536	MSN2_MA0341.1	YER036C	ARB1	46.6388	47.7306	23.4626	30.6285	0.0237448	ASE	Not in ASA	Repressed by low nitrogen
chrV	225531	225536	MSN4_MA0342.1	YER036C	ARB1	46.6388	47.7306	23.4626	30.6285	0.0237448	ASE	Not in ASA	Repressed by low nitrogen
chrV	225531	225536	RGM1_MA0366.1	YER036C	ARB1	46.6388	47.7306	23.4626	30.6285	0.0237448	ASE	Not in ASA	Repressed by low nitrogen
chrXII	737775	737783	PDR1_MA0352.1	YLR304C	ACO1	37.0594	34.7661	49.8052	50.5532	0.0237448	Not in ASE	Not in ASA
chrXII	660353	660360	MIG2_MA0338.1	YLR258W	GSY2	65.3439	72.0115	39.9068	47.5593	0.0237448	ASE	Not in ASA	Induced by low nitrogen
chrXII	660353	660360	MIG3_MA0339.1	YLR258W	GSY2	65.3439	72.0115	39.9068	47.5593	0.0237448	ASE	Not in ASA	Induced by low nitrogen
chrXII	660353	660360	RSC3_MA0374.1	YLR258W	GSY2	65.3439	72.0115	39.9068	47.5593	0.0237448	ASE	Not in ASA	Induced by low nitrogen
chrXII	660353	660360	SUT1_MA0399.1	YLR258W	GSY2	65.3439	72.0115	39.9068	47.5593	0.0237448	ASE	Not in ASA	Induced by low nitrogen
chrXV	514691	514700	AZF1_MA0277.1	YOR100C	CRC1	41.2064	40.1511	25.6224	27.5518	0.0238481	Not in ASE	Not in ASA	Induced by low nitrogen
chrXV	514726	514731	MOT2_MA0379.1	YOR100C	CRC1	82.6249	71.3155	50.6509	48.8466	0.0238481	Not in ASE	Not in ASA	Induced by low nitrogen
chrXIII	91714	91722	YAP3_MA0416.1	YML088W	UFO1	47.8788	47.1995	34.266	31.1726	0.0241386	Not in ASE	Not in ASA	Repressed by low nitrogen
chrXIII	480370	480378	RDR1_MA0360.1	YMR106C	YKU80	20.737	23.8097	8.00853	5.92557	0.02446	Not in ASE	ASA	Repressed by low nitrogen
chrXV	619339	619355	ABF1_MA0265.1	YOR153W	PDR5	45.3905	40.9824	58.786	61.4501	0.024744	ASE	Not in ASA	Induced by low nitrogen
chrXV	494646	494667	STB3_MA0390.1	YOR092W	ECM3	34.939	30.1722	49.0201	48.9898	0.024744	ASE	ASA	Repressed by low nitrogen
chrXV	779805	779812	STE12_MA0393.1	YOR234C	RPL33B	39.5594	43.3821	56.3995	58.7056	0.024744	Not in ASE	Not in ASA	Repressed by low nitrogen
chrXII	963647	963668	GSM1_MA0308.1	YLR420W	URA4	7.3047	6.37734	24.5398	20.5196	0.0247454	Not in ASE	ASA	Repressed by low nitrogen
chrXV	514866	514875	MET31_MA0333.1	YOR101W	RAS1	52.2368	52.2944	65.753	65.1754	0.0249996	Not in ASE	Not in ASA	Repressed by low nitrogen
chrVII	754404	754414	LEU3_MA0324.1	YGR131W	FHN1	20.9967	20.4056	35.245	33.5003	0.0249996	Not in ASE	Not in ASA	Repressed by low nitrogen
chrVIII	390054	390060	PHO2_MA0356.1	YHR146W	CRP1	9.61905	12.7394	25.3319	26.9804	0.0249996	ASE	ASA	Induced by low nitrogen
chrVIII	390063	390084	MGA1_MA0336.1	YHR146W	CRP1	9.61905	12.7394	25.3319	26.948	0.0249996	ASE	ASA	Induced by low nitrogen
chrIV	1150620	1150641	SFP1_MA0378.1	YDR339C	FCF1	28.9279	27.2487	43.7346	41.3148	0.0249996	Not in ASE	Not in ASA	Repressed by low nitrogen
chrIV	1150626	1150635	SUM1_MA0398.1	YDR339C	FCF1	28.9279	27.2487	43.7346	41.3148	0.0249996	Not in ASE	Not in ASA	Repressed by low nitrogen
chrXII	660338	660343	MSN2_MA0341.1	YLR258W	GSY2	63.355	58.3837	39.0573	43.9539	0.0249996	ASE	Not in ASA	Induced by low nitrogen
chrXII	660338	660343	MSN4_MA0342.1	YLR258W	GSY2	63.355	58.3837	39.0573	43.9539	0.0249996	ASE	Not in ASA	Induced by low nitrogen
chrXII	660338	660345	REI1_MA0364.1	YLR258W	GSY2	63.355	58.3837	39.0573	43.9539	0.0249996	ASE	Not in ASA	Induced by low nitrogen
chrXII	660338	660343	RGM1_MA0366.1	YLR258W	GSY2	63.355	58.3837	39.0573	43.9539	0.0249996	ASE	Not in ASA	Induced by low nitrogen
chrXI	385431	385438	OPI1_MA0349.1	YKL028W	TFA1	27.0006	31.3908	49.1339	45.0234	0.0255507	Not in ASE	Not in ASA	Repressed by low nitrogen
chrX	391235	391250	THI2_MA0407.1	YJL029C	VPS53	53.3512	53.3685	38.8053	33.1597	0.0255507	Not in ASE	Not in ASA
chrV	225528	225537	GIS1_MA0306.1	YER036C	ARB1	46.6388	47.7306	22.4798	30.3765	0.0257649	ASE	Not in ASA	Repressed by low nitrogen
chrXII	660352	660359	MIG1_MA0337.1	YLR258W	GSY2	63.355	66.004	39.9068	47.5593	0.0257719	ASE	Not in ASA	Induced by low nitrogen
chrV	423200	423219	DAL81_MA0290.1	YER131W	RPS26B	50.3481	46.8653	33.5308	29.0505	0.025884	Not in ASE	Not in ASA	Repressed by low nitrogen
chrV	423205	423213	STP1_MA0394.1	YER131W	RPS26B	50.3481	46.8653	33.5308	29.0505	0.025884	Not in ASE	Not in ASA	Repressed by low nitrogen
chrV	423207	423215	RSC30_MA0375.1	YER131W	RPS26B	50.3481	46.8653	33.5308	29.0505	0.025884	Not in ASE	Not in ASA	Repressed by low nitrogen
chrV	423210	423231	ARO80_MA0273.1	YER131W	RPS26B	50.3481	46.8653	33.5308	29.0505	0.025884	Not in ASE	Not in ASA	Repressed by low nitrogen
chrX	639118	639134	ABF1_MA0265.1	YJR113C	RSM7	22.7181	25.3704	37.9054	38.3168	0.025884	Not in ASE	Not in ASA	Induced by low nitrogen
chrXI	431671	431692	STB3_MA0390.1	YKL006W	RPL14A	34.8841	36.7475	52.5778	49.2448	0.025884	Not in ASE	Not in ASA	Repressed by low nitrogen
chrXI	431677	431686	EDS1_MA0294.1	YKL006W	RPL14A	34.8841	36.7475	52.5778	49.2448	0.025884	Not in ASE	Not in ASA	Repressed by low nitrogen
chrXIII	605865	605884	DAL81_MA0290.1	YMR171C	EAR1	55.212	51.8187	39.3095	37.0817	0.0259031	ASE	Not in ASA	Induced by low nitrogen
chrXI	431681	431693	MCM1_MA0331.1	YKL006W	RPL14A	34.3332	36.7475	52.5778	49.2448	0.0259031	Not in ASE	Not in ASA	Repressed by low nitrogen
chrXVI	409021	409026	MOT2_MA0379.1	YPL078C	ATP4	23.8906	20.2678	39.1045	36.5262	0.0259031	Not in ASE	Not in ASA	Induced by low nitrogen
chrXI	581134	581145	CUP2_MA0287.1	YKR075C	YKR075C	27.7065	26.911	40.1639	40.582	0.0259031	Not in ASE	Not in ASA
chrXI	581135	581143	RDR1_MA0360.1	YKR075C	YKR075C	27.7065	26.911	40.1639	40.582	0.0259031	Not in ASE	Not in ASA
chrIV	1075315	1075321	SKN7_MA0381.1	YDR306C	YDR306C	57.5046	63.6958	42.9827	39.1687	0.0259031	Not in ASE	Not in ASA	Induced by low nitrogen
chrXIII	759321	759327	ARG80_MA0271.1	YMR246W	FAA4	35.0162	36.3227	19.0846	22.5049	0.0259031	ASE	Not in ASA	Repressed by low nitrogen
chrXIII	652987	653008	AFT1_MA0269.1	YMR194C-B	CMC4	23.3091	24.1324	36.4181	38.8539	0.0259031	Not in ASE	Not in ASA	Induced by low nitrogen
chrIV	1502377	1502382	MSN2_MA0341.1	YDR533C	HSP31	40.0386	44.3441	26.4521	21.943	0.0259031	ASE	ASA	Induced by low nitrogen
chrIV	1502377	1502382	MSN4_MA0342.1	YDR533C	HSP31	40.0386	44.3441	26.4521	21.943	0.0259031	ASE	ASA	Induced by low nitrogen
chrIV	1502377	1502382	RGM1_MA0366.1	YDR533C	HSP31	40.0386	44.3441	26.4521	21.943	0.0259031	ASE	ASA	Induced by low nitrogen
chrV	287402	287420	RLM1_MA0369.1	YER065C	ICL1	40.2199	29.2855	59.383	63.0225	0.0260842	Not in ASE	Not in ASA	Induced by low nitrogen
chrXV	779814	779823	SUM1_MA0398.1	YOR234C	RPL33B	39.5594	43.3821	57.0871	62.2189	0.0260842	Not in ASE	Not in ASA	Repressed by low nitrogen
chrV	396484	396490	YAP5_MA0417.1	YER116C	SLX8	33.7912	39.3647	59.8093	54.189	0.0260842	ASE	Not in ASA
chrX	415080	415085	GLN3_MA0307.1	YJL011C	RPC17	30.3962	31.32	17.2441	12.6681	0.0260842	Not in ASE	ASA	Repressed by low nitrogen
chrI	69790	69810	STP2_MA0395.1	YAL039C	CYC3	33.1973	34.1101	19.5569	21.0706	0.0260842	Not in ASE	ASA	Induced by low nitrogen
chrI	69796	69804	STP1_MA0394.1	YAL039C	CYC3	33.1973	34.1101	19.5569	21.0706	0.0260842	Not in ASE	ASA	Induced by low nitrogen
chrXV	860598	860607	MET31_MA0333.1	YOR290C	SNF2	13.8177	10.8628	26.217	26.8953	0.0260842	Not in ASE	ASA	Induced by low nitrogen
chrXIII	653111	653116	HAP2_MA0313.1	YMR194C-B	CMC4	35.4486	29.5013	54.1583	64.2658	0.0260842	Not in ASE	Not in ASA	Induced by low nitrogen
chrXII	585972	585987	THI2_MA0407.1	YLR223C	IFH1	33.6271	35.0185	48.1128	52.7738	0.0260842	Not in ASE	Not in ASA	Repressed by low nitrogen
chrIV	1517987	1517995	HCM1_MA0317.1	YDR540C	IRC4	11.8081	16.0447	28.8298	30.4939	0.0261717	Not in ASE	ASA	Induced by low nitrogen
chrIX	268343	268363	RTG3_MA0376.1	YIL046W	MET30	25.1088	25.0411	12.5094	11.8328	0.0262585	Not in ASE	Not in ASA	Induced by low nitrogen
chrX	79573	79578	GLN3_MA0307.1	YJL187C	SWE1	12.3193	13.5161	44.4952	33.2439	0.0262639	Not in ASE	Not in ASA
chrII	267540	267548	PUT3_MA0358.1	YBR014C	GRX7	19.7736	21.4733	33.5452	36.1365	0.0263369	Not in ASE	ASA	Induced by low nitrogen
chrVIII	390060	390068	YOX1_MA0433.1	YHR146W	CRP1	10.641	13.2588	25.3319	27.3112	0.0263369	ASE	ASA	Induced by low nitrogen
chrV	221762	221782	RTG3_MA0376.1	YER034W	YER034W	28.7429	32.8775	57.3635	49.0858	0.0263369	ASE	Not in ASA
chrV	221767	221776	INO2_MA0321.1	YER034W	YER034W	28.7429	32.8775	57.3635	49.0858	0.0263369	ASE	Not in ASA
chrV	221768	221776	PHO4_MA0357.1	YER034W	YER034W	28.7429	32.8775	57.3635	49.0858	0.0263369	ASE	Not in ASA
chrIV	117519	117527	UGA3_MA0410.1	YDL191W	RPL35A	41.6893	46.6892	25.9836	28.501	0.026401	Not in ASE	Not in ASA	Repressed by low nitrogen
chrXI	261003	261024	SMP1_MA0383.1	YKL096W	CWP1	23.9657	23.7743	9.24197	11.4683	0.0265433	ASE	Not in ASA	Repressed by low nitrogen
chrV	221765	221773	MAC1_MA0326.1	YER034W	YER034W	32.1352	32.8775	57.3635	49.143	0.02663	ASE	Not in ASA
chrIX	268348	268356	RSC30_MA0375.1	YIL046W	MET30	24.9024	25.0411	12.5094	11.8328	0.0267823	Not in ASE	Not in ASA	Induced by low nitrogen
chrIII	228871	228887	ABF1_MA0265.1	YCR065W	HCM1	15.8903	15.443	30.2987	28.0518	0.0267823	Not in ASE	Not in ASA
chrXVI	464120	464128	NHP10_MA0344.1	YPL048W	CAM1	40.8635	40.8683	28.3127	27.9335	0.0267823	Not in ASE	Not in ASA
chrXVI	464120	464127	RDS2_MA0362.1	YPL048W	CAM1	40.8635	40.8683	28.3127	27.9335	0.0267823	Not in ASE	Not in ASA
chrXII	514940	514945	MOT2_MA0379.1	YLR179C	YLR179C	31.2326	33.5676	45.8205	46.0329	0.026823	Not in ASE	Not in ASA	Repressed by low nitrogen
chrXV	514731	514737	YAP5_MA0417.1	YOR100C	CRC1	82.4489	70.8902	50.6509	43.676	0.026823	Not in ASE	Not in ASA	Induced by low nitrogen
chrXV	514737	514742	MSN2_MA0341.1	YOR100C	CRC1	82.4489	70.8902	50.6509	43.676	0.026823	Not in ASE	Not in ASA	Induced by low nitrogen
chrXV	514737	514742	MSN4_MA0342.1	YOR100C	CRC1	82.4489	70.8902	50.6509	43.676	0.026823	Not in ASE	Not in ASA	Induced by low nitrogen
chrXV	514737	514742	RGM1_MA0366.1	YOR100C	CRC1	82.4489	70.8902	50.6509	43.676	0.026823	Not in ASE	Not in ASA	Induced by low nitrogen
chrX	639298	639306	MAC1_MA0326.1	YJR113C	RSM7	35.193	38.5021	21.5874	23.0345	0.0269244	Not in ASE	Not in ASA	Induced by low nitrogen
chrXI	171451	171459	UGA3_MA0410.1	YKL146W	AVT3	50.2814	48.6696	32.0782	23.1969	0.0269244	Not in ASE	Not in ASA	Induced by low nitrogen
chrXIII	480368	480379	CUP2_MA0287.1	YMR106C	YKU80	20.737	23.708	8.7118	6.50539	0.0269335	Not in ASE	ASA	Repressed by low nitrogen
chrIV	520922	520928	YAP5_MA0417.1	YDR034W-B	YDR034W-B	21.7215	20.1303	35.0916	33.5408	0.0269335	Not in ASE	Not in ASA	Induced by low nitrogen
chrIV	1056282	1056290	RDR1_MA0360.1	YDR297W	SUR2	23.4385	20.8244	7.81048	8.85202	0.0269335	Not in ASE	Not in ASA	Repressed by low nitrogen
chrVIII	56345	56356	YRR1_MA0439.1	YHL024W	RIM4	15.787	14.5341	31.0847	27.8879	0.0269335	ASE	ASA	Induced by low nitrogen
chrII	61038	61044	PHO2_MA0356.1	YBL087C	RPL23A	60.9538	60.2847	35.2148	43.7989	0.0269335	Not in ASE	Not in ASA	Repressed by low nitrogen
chrXV	553148	553168	FKH1_MA0296.1	YOR122C	PFY1	39.681	37.8122	22.1702	25.6562	0.0269335	Not in ASE	ASA	Induced by low nitrogen
chrXV	553154	553162	HCM1_MA0317.1	YOR122C	PFY1	39.681	37.8122	22.1702	25.6562	0.0269335	Not in ASE	ASA	Induced by low nitrogen
chrXIII	759317	759324	RSC3_MA0374.1	YMR246W	FAA4	35.0162	36.9322	19.1697	22.8004	0.0269335	ASE	Not in ASA	Repressed by low nitrogen
chrX	85450	85456	PHO2_MA0356.1	YJL181W	RBH1	27.0604	31.7074	13.7697	13.8688	0.0270906	Not in ASE	ASA	Repressed by low nitrogen
chrXV	683676	683681	MOT2_MA0379.1	YOR187W	TUF1	67.9678	69.1983	48.1756	54.1717	0.0270906	Not in ASE	Not in ASA	Induced by low nitrogen
chrIV	1150631	1150644	UME6_MA0412.1	YDR339C	FCF1	29.2545	27.6287	45.2439	41.4989	0.0271156	Not in ASE	Not in ASA	Repressed by low nitrogen
chrIV	592123	592128	HAP2_MA0313.1	YDR073W	SNF11	45.4951	45.64	32.4936	33.2612	0.0271178	Not in ASE	Not in ASA
chrXV	79927	79937	RAP1_MA0359.1	YOL127W	RPL25	53.2062	62.7677	80.8732	87.8445	0.0271178	Not in ASE	Not in ASA	Repressed by low nitrogen
chrIII	127622	127630	FHL1_MA0295.1	YCR008W	SAT4	25.3747	28.0817	13.431	12.6003	0.027339	Not in ASE	ASA	Induced by low nitrogen
chrXI	171450	171458	CHA4_MA0283.1	YKL146W	AVT3	50.2814	48.6696	32.1902	23.1969	0.027339	Not in ASE	Not in ASA	Induced by low nitrogen
chrXI	171450	171458	NHP10_MA0344.1	YKL146W	AVT3	50.2814	48.6696	32.1902	23.1969	0.027339	Not in ASE	Not in ASA	Induced by low nitrogen
chrXI	171450	171458	RSC30_MA0375.1	YKL146W	AVT3	50.2814	48.6696	32.1902	23.1969	0.027339	Not in ASE	Not in ASA	Induced by low nitrogen
chrXI	171450	171459	TDA9_MA0431.1	YKL146W	AVT3	50.2814	48.6696	32.1902	23.1969	0.027339	Not in ASE	Not in ASA	Induced by low nitrogen
chrXI	171451	171458	MIG2_MA0338.1	YKL146W	AVT3	50.2814	48.6696	32.1902	23.1969	0.027339	Not in ASE	Not in ASA	Induced by low nitrogen
chrXI	171451	171458	MIG3_MA0339.1	YKL146W	AVT3	50.2814	48.6696	32.1902	23.1969	0.027339	Not in ASE	Not in ASA	Induced by low nitrogen
chrXI	171451	171458	SUT1_MA0399.1	YKL146W	AVT3	50.2814	48.6696	32.1902	23.1969	0.027339	Not in ASE	Not in ASA	Induced by low nitrogen
chrXII	241828	241838	RAP1_MA0359.1	YLR047C	FRE8	67.595	63.3451	41.9154	48.8275	0.0279149	Not in ASE	Not in ASA
chrXV	444431	444437	SKN7_MA0381.1	YOR063W	RPL3	36.633	35.2294	22.6682	23.4639	0.0279553	Not in ASE	Not in ASA	Repressed by low nitrogen
chrXV	820379	820387	FHL1_MA0295.1	YOR265W	RBL2	27.7768	25.0419	40.4158	39.6587	0.0280002	Not in ASE	Not in ASA	Induced by low nitrogen
chrIX	270991	270996	MOT2_MA0379.1	YIL045W	PIG2	32.6621	34.6063	20.9715	19.9557	0.0280002	ASE	Not in ASA	Induced by low nitrogen
chrVII	131392	131408	ABF1_MA0265.1	YGL195W	GCN1	18.4593	21.7852	33.7737	34.7771	0.0280424	Not in ASE	Not in ASA	Repressed by low nitrogen
chrXVI	339518	339523	GLN3_MA0307.1	YPL111W	CAR1	68.8776	58.8302	37.9851	41.5431	0.0280424	Not in ASE	Not in ASA	Induced by low nitrogen
chrIV	465529	465534	MSN2_MA0341.1	YDR011W	SNQ2	39.7602	40.0286	21.0415	26.3857	0.0280424	Not in ASE	Not in ASA
chrIV	465529	465534	MSN4_MA0342.1	YDR011W	SNQ2	39.7602	40.0286	21.0415	26.3857	0.0280424	Not in ASE	Not in ASA
chrIV	465529	465534	RGM1_MA0366.1	YDR011W	SNQ2	39.7602	40.0286	21.0415	26.3857	0.0280424	Not in ASE	Not in ASA
chrVII	809853	809861	CHA4_MA0283.1	YGR161C	RTS3	71.7803	63.1766	47.1827	46.1459	0.0283393	Not in ASE	Not in ASA
chrVII	809854	809861	SUT1_MA0399.1	YGR161C	RTS3	71.7803	63.1766	47.1827	46.1459	0.0283393	Not in ASE	Not in ASA
chrVII	953840	953849	REB1_MA0363.1	YGR231C	PHB2	21.2254	20.7012	33.1664	33.7411	0.0283625	Not in ASE	Not in ASA	Induced by low nitrogen
chrXII	660360	660367	MIG1_MA0337.1	YLR258W	GSY2	62.9102	68.2872	39.9068	47.5593	0.0284126	ASE	Not in ASA	Induced by low nitrogen
chrIV	1517868	1517874	MOT3_MA0340.1	YDR540C	IRC4	8.15737	7.46958	20.3455	24.1234	0.0284667	Not in ASE	ASA	Induced by low nitrogen
chrIV	525324	525345	SPT15_MA0386.1	YDR037W	KRS1	14.4421	13.0104	1.179	0.90234	0.028495	ASE	Not in ASA	Repressed by low nitrogen
chrIV	525331	525336	MOT2_MA0379.1	YDR037W	KRS1	14.4421	13.0104	1.179	0.90234	0.028495	ASE	Not in ASA	Repressed by low nitrogen
chrXII	65525	65533	UGA3_MA0410.1	YLL039C	UBI4	35.3055	33.8113	46.8374	49.0881	0.0284966	Not in ASE	Not in ASA	Induced by low nitrogen
chrXV	820382	820388	ARG80_MA0271.1	YOR265W	RBL2	30.2822	29.8794	42.7774	42.2313	0.0284966	Not in ASE	Not in ASA	Induced by low nitrogen
chrXIII	759309	759320	CUP2_MA0287.1	YMR246W	FAA4	35.0162	36.9322	20.5983	23.4055	0.0284966	ASE	Not in ASA	Repressed by low nitrogen
chrXIII	759313	759318	HAP2_MA0313.1	YMR246W	FAA4	35.0162	36.9322	20.5983	23.4055	0.0284966	ASE	Not in ASA	Repressed by low nitrogen
chrV	69040	69061	SFL1_MA0377.1	YEL046C	GLY1	32.1763	40.5019	56.0182	57.3363	0.0285944	Not in ASE	Not in ASA	Repressed by low nitrogen
chrXI	261007	261013	YHP1_MA0426.1	YKL096W	CWP1	23.1541	23.7451	10.1098	11.4683	0.0285944	ASE	Not in ASA	Repressed by low nitrogen
chrIX	423022	423042	USV1_MA0413.1	YIR036C	IRC24	18.8246	18.5468	32.6147	30.5905	0.0287661	Not in ASE	Not in ASA	Induced by low nitrogen
chrVII	809904	809911	SUT1_MA0399.1	YGR161W-C	YGR161W-C	48.4263	45.0719	31.8284	33.3294	0.0287661	ASE	Not in ASA
chrIV	159339	159347	RFX1_MA0365.1	YDL168W	SFA1	52.4578	49.5038	34.9678	27.4245	0.0287661	ASE	ASA
chrII	61119	61124	GLN3_MA0307.1	YBL087C	RPL23A	87.1237	76.0512	57.6769	52.1252	0.0287661	Not in ASE	Not in ASA	Repressed by low nitrogen
chrIV	955098	955106	TBS1_MA0404.1	YDR246W-A	YDR246W-A	37.3181	36.1681	59.9894	52.2451	0.0287661	Not in ASE	Not in ASA
chrII	556208	556229	SPT15_MA0386.1	YBR158W	AMN1	19.4905	21.1333	32.6718	33.5491	0.0287661	Not in ASE	Not in ASA	Repressed by low nitrogen
chrII	556220	556225	MOT2_MA0379.1	YBR158W	AMN1	19.4905	21.1333	32.6718	33.5491	0.0287661	Not in ASE	Not in ASA	Repressed by low nitrogen
chrXV	427671	427680	STP3_MA0396.1	YOR052C	TMC1	26.6839	25.3653	39.4679	38.1554	0.0288374	Not in ASE	Not in ASA	Induced by low nitrogen
chrV	492276	492296	FKH1_MA0296.1	YER159C	BUR6	32.5158	31.067	18.2548	19.6286	0.0289282	Not in ASE	ASA	Repressed by low nitrogen
chrVIII	74587	74607	STP2_MA0395.1	YHL015W-A	YHL015W-A	34.9802	43.5242	18.8579	18.8727	0.0289664	Not in ASE	ASA	Repressed by low nitrogen
chrXIII	675276	675284	LYS14_MA0325.1	YMR206W	YMR206W	17.4845	19.5628	31.1482	31.7811	0.0289664	Not in ASE	Not in ASA	Induced by low nitrogen
chrVII	115766	115776	NSI1_MA0421.1	YGL202W	ARO8	28.0339	30.6057	14.0818	16.5474	0.0289688	Not in ASE	ASA
chrVII	115767	115776	REB1_MA0363.1	YGL202W	ARO8	28.0339	30.6057	14.0818	16.5474	0.0289688	Not in ASE	ASA
chrV	225494	225502	HSF1_MA0319.1	YER036C	ARB1	52.589	55.6913	29.4055	37.5699	0.0289688	ASE	Not in ASA	Repressed by low nitrogen
chrVIII	56347	56356	OAF1_MA0348.1	YHL024W	RIM4	15.6295	14.5341	30.4436	27.2788	0.0291588	ASE	ASA	Induced by low nitrogen
chrVIII	56347	56355	STB5_MA0392.1	YHL024W	RIM4	15.6295	14.5341	30.4436	27.2788	0.0291588	ASE	ASA	Induced by low nitrogen
chrXI	260774	260794	NRG1_MA0347.1	YKL096W	CWP1	58.5697	51.5461	37.532	35.8477	0.0291588	ASE	Not in ASA	Repressed by low nitrogen
chrXII	705236	705244	UGA3_MA0410.1	YLR281C	YLR281C	18.3963	16.9937	30.8436	29.841	0.0291588	Not in ASE	Not in ASA	Induced by low nitrogen
chrVIII	74614	74623	EDS1_MA0294.1	YHL015W-A	YHL015W-A	34.5657	43.5242	18.8579	15.9365	0.0292363	Not in ASE	ASA	Repressed by low nitrogen
chrX	391241	391250	AZF1_MA0277.1	YJL029C	VPS53	53.3512	50.6403	37.0891	30.4851	0.0293435	Not in ASE	Not in ASA
chrXVI	378717	378738	AFT1_MA0269.1	YPL090C	RPS6A	38.8902	38.3121	50.6341	53.7668	0.0293435	Not in ASE	Not in ASA	Repressed by low nitrogen
chrXIII	379442	379447	MOT2_MA0379.1	YMR052W	FAR3	36.247	37.2468	50.8985	48.6627	0.0293435	Not in ASE	Not in ASA	Repressed by low nitrogen
chrXVI	369681	369688	DAL80_MA0289.1	YPL095C	EEB1	33.9363	35.4102	21.8487	22.4196	0.0293435	ASE	ASA	Repressed by low nitrogen
chrXVI	369682	369687	GLN3_MA0307.1	YPL095C	EEB1	33.9363	35.4102	21.8487	22.4196	0.0293435	ASE	ASA	Repressed by low nitrogen
chrVIII	74617	74632	IXR1_MA0323.1	YHL015W-A	YHL015W-A	33.258	43.5242	14.0821	16.1898	0.0293895	Not in ASE	ASA	Repressed by low nitrogen
chrIV	1301385	1301390	MSN2_MA0341.1	YDR418W	RPL12B	32.6496	29.045	49.2264	59.1618	0.0293895	Not in ASE	ASA	Repressed by low nitrogen
chrIV	1301385	1301390	MSN4_MA0342.1	YDR418W	RPL12B	32.6496	29.045	49.2264	59.1618	0.0293895	Not in ASE	ASA	Repressed by low nitrogen
chrIV	1301385	1301390	RGM1_MA0366.1	YDR418W	RPL12B	32.6496	29.045	49.2264	59.1618	0.0293895	Not in ASE	ASA	Repressed by low nitrogen
chrIX	268348	268355	MBP1_MA0329.1	YIL046W	MET30	23.822	25.0411	12.2765	11.8328	0.0293895	Not in ASE	Not in ASA	Induced by low nitrogen
chrX	60645	60654	TDA9_MA0431.1	YJL198W	PHO90	43.4864	43.125	31.2962	31.0021	0.0293895	Not in ASE	Not in ASA	Repressed by low nitrogen
chrX	60646	60654	CHA4_MA0283.1	YJL198W	PHO90	43.4864	43.125	31.2962	31.0021	0.0293895	Not in ASE	Not in ASA	Repressed by low nitrogen
chrX	60646	60653	MIG2_MA0338.1	YJL198W	PHO90	43.4864	43.125	31.2962	31.0021	0.0293895	Not in ASE	Not in ASA	Repressed by low nitrogen
chrX	60646	60653	MIG3_MA0339.1	YJL198W	PHO90	43.4864	43.125	31.2962	31.0021	0.0293895	Not in ASE	Not in ASA	Repressed by low nitrogen
chrX	60646	60653	SUT1_MA0399.1	YJL198W	PHO90	43.4864	43.125	31.2962	31.0021	0.0293895	Not in ASE	Not in ASA	Repressed by low nitrogen
chrX	60647	60654	MIG1_MA0337.1	YJL198W	PHO90	43.4864	43.125	31.2962	31.0021	0.0293895	Not in ASE	Not in ASA	Repressed by low nitrogen
chrXVI	591465	591470	HAP2_MA0313.1	YPR015C	YPR015C	19.4813	18.4838	35.9877	31.5886	0.0293895	Not in ASE	Not in ASA
chrXII	932329	932334	GLN3_MA0307.1	YLR407W	YLR407W	39.2649	50.7655	19.5383	20.6686	0.0293895	Not in ASE	Not in ASA	Repressed by low nitrogen
chrIV	1461902	1461907	HAP2_MA0313.1	YDR506C	GMC1	7.62578	6.59394	20.7941	26.8218	0.0293895	Not in ASE	ASA	Induced by low nitrogen
chrVII	779764	779769	MSN2_MA0341.1	YGR144W	THI4	13.4543	14.6178	29.2412	26.0987	0.0293895	ASE	Not in ASA	Repressed by low nitrogen
chrVII	779764	779769	MSN4_MA0342.1	YGR144W	THI4	13.4543	14.6178	29.2412	26.0987	0.0293895	ASE	Not in ASA	Repressed by low nitrogen
chrVII	779764	779769	RGM1_MA0366.1	YGR144W	THI4	13.4543	14.6178	29.2412	26.0987	0.0293895	ASE	Not in ASA	Repressed by low nitrogen
chrVII	547987	547992	MOT2_MA0379.1	YGR032W	GSC2	7.62715	7.17793	19.4048	19.6558	0.0293895	Not in ASE	ASA	Induced by low nitrogen
chrVIII	38758	38768	RAP1_MA0359.1	YHL032C	GUT1	56.2376	54.0885	39.0524	30.6272	0.0293895	Not in ASE	ASA	Induced by low nitrogen
chrXV	619357	619377	STP2_MA0395.1	YOR153W	PDR5	63.2333	50.6867	82.5161	85.8454	0.0293895	ASE	Not in ASA	Induced by low nitrogen
chrX	85452	85461	STP4_MA0397.1	YJL181W	RBH1	25.6845	29.6042	12.8577	13.8688	0.0293895	Not in ASE	ASA	Repressed by low nitrogen
chrXII	514912	514920	YRM1_MA0438.1	YLR179C	YLR179C	16.5677	19.9922	31.4713	33.2555	0.0293895	Not in ASE	Not in ASA	Repressed by low nitrogen
chrVII	953840	953850	NSI1_MA0421.1	YGR231C	PHB2	21.7444	20.7012	33.1664	33.884	0.0293895	Not in ASE	Not in ASA	Induced by low nitrogen
chrXV	391192	391199	XBP1_MA0414.1	YOR032C	HMS1	13.5365	14.9316	31.3843	26.9211	0.0293895	Not in ASE	ASA
chrXIII	653233	653238	MSN2_MA0341.1	YMR194C-B	CMC4	48.4338	52.7599	35.0115	36.5419	0.0293895	Not in ASE	Not in ASA	Induced by low nitrogen
chrXIII	653233	653238	MSN4_MA0342.1	YMR194C-B	CMC4	48.4338	52.7599	35.0115	36.5419	0.0293895	Not in ASE	Not in ASA	Induced by low nitrogen
chrXIII	653233	653238	RGM1_MA0366.1	YMR194C-B	CMC4	48.4338	52.7599	35.0115	36.5419	0.0293895	Not in ASE	Not in ASA	Induced by low nitrogen
chrXIII	832076	832085	CUP9_MA0288.1	YMR281W	GPI12	34.2266	32.1365	45.4584	47.9941	0.0293895	Not in ASE	Not in ASA	Induced by low nitrogen
chrII	311674	311694	FKH1_MA0296.1	YBR037C	SCO1	58.1708	52.0997	28.7369	36.7845	0.029586	ASE	Not in ASA	Induced by low nitrogen
chrII	311680	311688	HCM1_MA0317.1	YBR037C	SCO1	58.1708	52.0997	28.7369	36.7845	0.029586	ASE	Not in ASA	Induced by low nitrogen
chrXIII	453632	453639	RPN4_MA0373.1	YMR092C	AIP1	27.4855	24.1878	38.8907	40.442	0.029586	ASE	Not in ASA
chrXVI	921701	921711	PHD1_MA0355.1	YPR192W	AQY1	10.0572	9.19324	23.0061	21.3207	0.029586	Not in ASE	ASA	Induced by low nitrogen
chrXVI	921701	921712	SOK2_MA0385.1	YPR192W	AQY1	10.0572	9.19324	23.0061	21.3207	0.029586	Not in ASE	ASA	Induced by low nitrogen
chrXIII	192636	192641	MOT2_MA0379.1	YML042W	CAT2	19.6622	19.4738	7.20568	7.84283	0.0301625	Not in ASE	ASA	Induced by low nitrogen
chrV	42268	42289	ARO80_MA0273.1	YEL060C	PRB1	67.3358	72.9846	54.8197	52.8691	0.0304108	Not in ASE	Not in ASA	Induced by low nitrogen
chrV	42274	42282	PUT3_MA0358.1	YEL060C	PRB1	67.3358	72.9846	54.8197	52.8691	0.0304108	Not in ASE	Not in ASA	Induced by low nitrogen
chrXII	783774	783781	MIG2_MA0338.1	YLR327C	TMA10	10.1819	5.70644	24.9564	21.9974	0.0306163	Not in ASE	ASA	Induced by low nitrogen
chrXII	783774	783781	MIG3_MA0339.1	YLR327C	TMA10	10.1819	5.70644	24.9564	21.9974	0.0306163	Not in ASE	ASA	Induced by low nitrogen
chrXV	494662	494669	STB4_MA0391.1	YOR092W	ECM3	36.4698	37.4243	49.0201	48.9898	0.0306163	ASE	ASA	Repressed by low nitrogen
chrV	225455	225464	AZF1_MA0277.1	YER036C	ARB1	55.5732	63.5902	39.2756	41.171	0.0306695	ASE	Not in ASA	Repressed by low nitrogen
chrXII	737799	737808	SUM1_MA0398.1	YLR304C	ACO1	56.0088	49.0034	69.4811	71.7191	0.0306695	Not in ASE	Not in ASA
chrXIII	652992	652997	MOT2_MA0379.1	YMR194C-B	CMC4	23.3091	24.1324	35.5474	38.8539	0.0306695	Not in ASE	Not in ASA	Induced by low nitrogen
chrIV	690775	690794	DAL81_MA0290.1	YDR119W-A	COX26	39.2099	38.2162	26.7274	23.0744	0.0306819	Not in ASE	Not in ASA
chrXIV	664071	664078	GCR2_MA0305.1	YNR018W	RCF2	46.7078	49.7731	60.9636	62.4788	0.0306819	ASE	Not in ASA	Repressed by low nitrogen
chrVII	433518	433526	PDR1_MA0352.1	YGL035C	MIG1	76.5926	72.3898	59.1312	52.6379	0.0307077	Not in ASE	Not in ASA
chrXV	986723	986731	HAC1_MA0310.1	YOR347C	PYK2	43.6301	47.9056	29.5777	32.0116	0.0307143	ASE	ASA	Induced by low nitrogen
chrX	639318	639339	SMP1_MA0383.1	YJR113C	RSM7	28.7021	27.9895	16.7957	15.5509	0.0307975	Not in ASE	Not in ASA	Induced by low nitrogen
chrXIII	653224	653244	USV1_MA0413.1	YMR194C-B	CMC4	48.4338	52.7599	34.9995	36.7992	0.0307975	Not in ASE	Not in ASA	Induced by low nitrogen
chrVIII	337908	337916	SWI4_MA0401.1	YHR114W	BZZ1	25.693	29.873	12.4492	14.1344	0.0309097	ASE	ASA
chrVII	987427	987433	ARG80_MA0271.1	YGR249W	MGA1	39.8791	46.9578	26.0139	25.5422	0.0311164	Not in ASE	Not in ASA	Repressed by low nitrogen
chrXVI	921537	921558	MGA1_MA0336.1	YPR192W	AQY1	15.1204	17.3678	43.5154	33.5204	0.0311294	Not in ASE	ASA	Induced by low nitrogen
chrIV	130777	130787	RAP1_MA0359.1	YDL184C	RPL41A	29.8001	31.1384	18.8316	17.06	0.0311467	Not in ASE	ASA	Repressed by low nitrogen
chrXI	93807	93815	CHA4_MA0283.1	YKL185W	ASH1	49.8508	46.3766	33.6178	35.1376	0.0311467	Not in ASE	Not in ASA	Repressed by low nitrogen
chrXII	963659	963667	LYS14_MA0325.1	YLR420W	URA4	7.3047	6.262	23.7974	19.1687	0.0311467	Not in ASE	ASA	Repressed by low nitrogen
chrXIII	777796	777803	ACE2_MA0267.1	YMR255W	GFD1	14.0636	14.0898	26.474	31.3424	0.0311467	Not in ASE	Not in ASA	Induced by low nitrogen
chrXI	260759	260768	MET31_MA0333.1	YKL096W	CWP1	52.4899	50.8785	39.1015	39.7637	0.0311467	ASE	Not in ASA	Repressed by low nitrogen
chrX	612177	612186	AZF1_MA0277.1	YJR097W	JJJ3	16.1914	13.3699	27.4312	28.0197	0.0311521	Not in ASE	Not in ASA	Repressed by low nitrogen
chrI	69753	69761	STP1_MA0394.1	YAL039C	CYC3	35.568	31.1921	19.5685	18.2027	0.0311521	Not in ASE	ASA	Induced by low nitrogen
chrI	69754	69761	RSC3_MA0374.1	YAL039C	CYC3	35.568	31.1921	19.5685	18.2027	0.0311521	Not in ASE	ASA	Induced by low nitrogen
chrI	69754	69761	SUT1_MA0399.1	YAL039C	CYC3	35.568	31.1921	19.5685	18.2027	0.0311521	Not in ASE	ASA	Induced by low nitrogen
chrI	69754	69761	MET32_MA0334.1	YAL039C	CYC3	35.568	31.1921	19.5685	18.2027	0.0311521	Not in ASE	ASA	Induced by low nitrogen
chrXVI	921706	921721	IXR1_MA0323.1	YPR192W	AQY1	10.3183	8.4912	22.2816	21.3207	0.0311521	Not in ASE	ASA	Induced by low nitrogen
chrXIV	302293	302303	CIN5_MA0284.1	YNL178W	RPS3	18.5001	18.2316	6.52901	6.61879	0.0312904	Not in ASE	Not in ASA	Repressed by low nitrogen
chrXIV	302294	302302	YAP3_MA0416.1	YNL178W	RPS3	18.5001	18.2316	6.52901	6.61879	0.0312904	Not in ASE	Not in ASA	Repressed by low nitrogen
chrIV	1150908	1150914	MOT3_MA0340.1	YDR339C	FCF1	12.0647	11.2832	25.4624	32.2676	0.0312904	Not in ASE	Not in ASA	Repressed by low nitrogen
chrXIV	591379	591385	PHO2_MA0356.1	YNL023C	FAP1	45.9749	44.358	30.9755	23.9132	0.0312904	Not in ASE	Not in ASA	Repressed by low nitrogen
chrVII	157718	157726	RDR1_MA0360.1	YGL181W	GTS1	28.1187	34.2613	51.183	47.0604	0.0312904	ASE	Not in ASA	Induced by low nitrogen
chrVII	157719	157729	LEU3_MA0324.1	YGL181W	GTS1	28.1187	34.2613	51.183	47.0604	0.0312904	ASE	Not in ASA	Induced by low nitrogen
chrVII	157720	157728	TBS1_MA0404.1	YGL181W	GTS1	28.1187	34.2613	51.183	47.0604	0.0312904	ASE	Not in ASA	Induced by low nitrogen
chrXII	963660	963668	ERT1_MA0420.1	YLR420W	URA4	7.3047	6.55358	23.7974	19.1687	0.0312904	Not in ASE	ASA	Repressed by low nitrogen
chrXV	682836	682843	RIM101_MA0368.1	YOR186W	YOR186W	19.1699	18.5052	36.9123	31.5251	0.0312904	ASE	ASA	Induced by low nitrogen
chrXV	682837	682842	HAP2_MA0313.1	YOR186W	YOR186W	19.1699	18.5052	36.9123	31.5251	0.0312904	ASE	ASA	Induced by low nitrogen
chrXVI	921537	921543	MOT3_MA0340.1	YPR192W	AQY1	14.2663	15.9695	46.7334	34.4749	0.0312904	Not in ASE	ASA	Induced by low nitrogen
chrIV	229038	229044	PHO2_MA0356.1	YDL130W-A	STF1	31.3746	32.9141	18.6957	20.5269	0.0313466	ASE	Not in ASA	Induced by low nitrogen
chrII	770674	770682	MAC1_MA0326.1	YBR283C	SSH1	22.202	25.2656	39.5505	36.3743	0.0314391	Not in ASE	Not in ASA	Repressed by low nitrogen
chrXV	384788	384796	FHL1_MA0295.1	YOR028C	CIN5	74.2238	78.8327	62.2679	61.895	0.0314391	ASE	Not in ASA
chrI	69754	69763	MET31_MA0333.1	YAL039C	CYC3	35.568	31.2293	19.5685	18.7901	0.0314391	Not in ASE	ASA	Induced by low nitrogen
chrIX	270964	270970	PHO2_MA0356.1	YIL045W	PIG2	47.029	55.8813	29.7784	32.2713	0.0316255	ASE	Not in ASA	Induced by low nitrogen
chrXV	1039581	1039602	DOT6_MA0351.1	YOR374W	ALD4	36.0543	43.1293	57.9854	65.5219	0.0316255	Not in ASE	Not in ASA
chrXV	391817	391824	RIM101_MA0368.1	YOR032W-A	YOR032W-A	27.0973	30.59	43.9772	41.6464	0.0316403	Not in ASE	Not in ASA	Induced by low nitrogen
chrXV	391818	391823	HAP2_MA0313.1	YOR032W-A	YOR032W-A	27.0973	30.59	43.9772	41.6464	0.0316403	Not in ASE	Not in ASA	Induced by low nitrogen
chrXII	963627	963648	BAS1_MA0278.1	YLR420W	URA4	11.7195	7.79394	27.4915	23.3287	0.0316403	Not in ASE	ASA	Repressed by low nitrogen
chrX	85427	85432	MOT2_MA0379.1	YJL181W	RBH1	24.7536	27.9417	13.3428	13.2458	0.0316403	Not in ASE	ASA	Repressed by low nitrogen
chrXII	514912	514923	YRR1_MA0439.1	YLR179C	YLR179C	17.0681	19.9922	31.1004	31.7446	0.0316834	Not in ASE	Not in ASA	Repressed by low nitrogen
chrXIII	551579	551584	GLN3_MA0307.1	YMR142C	RPL13B	34.5912	46.4203	64.1156	66.4845	0.0319471	Not in ASE	Not in ASA	Repressed by low nitrogen
chrV	212275	212280	GLN3_MA0307.1	YER028C	MIG3	26.1286	23.7844	40.7268	37.1574	0.032055	ASE	Not in ASA
chrV	212291	212297	PHO2_MA0356.1	YER028C	MIG3	26.1286	23.7844	40.7268	37.1574	0.032055	ASE	Not in ASA
chrXI	260935	260956	STB3_MA0390.1	YKL096W	CWP1	59.6183	69.3363	35.5306	43.1244	0.0323071	ASE	Not in ASA	Repressed by low nitrogen
chrIV	1502314	1502322	HSF1_MA0319.1	YDR533C	HSP31	25.2161	28.3736	14.118	13.467	0.032357	ASE	ASA	Induced by low nitrogen
chrXII	589104	589109	GLN3_MA0307.1	YLR225C	YLR225C	30.7675	27.3364	42.068	42.3786	0.0324673	Not in ASE	Not in ASA	Induced by low nitrogen
chrVIII	74594	74602	STP1_MA0394.1	YHL015W-A	YHL015W-A	34.9802	43.5242	19.6813	20.1974	0.0324673	Not in ASE	ASA	Repressed by low nitrogen
chrXV	619398	619406	YLR278C_MA0430.1	YOR153W	PDR5	46.8237	60.8578	80.5864	85.5536	0.0324673	ASE	Not in ASA	Induced by low nitrogen
chrXII	660361	660368	MIG2_MA0338.1	YLR258W	GSY2	61.4005	66.4764	39.9068	47.5593	0.0324673	ASE	Not in ASA	Induced by low nitrogen
chrXII	660361	660368	MIG3_MA0339.1	YLR258W	GSY2	61.4005	66.4764	39.9068	47.5593	0.0324673	ASE	Not in ASA	Induced by low nitrogen
chrXII	660361	660368	RSC3_MA0374.1	YLR258W	GSY2	61.4005	66.4764	39.9068	47.5593	0.0324673	ASE	Not in ASA	Induced by low nitrogen
chrXII	660361	660368	SUT1_MA0399.1	YLR258W	GSY2	61.4005	66.4764	39.9068	47.5593	0.0324673	ASE	Not in ASA	Induced by low nitrogen
chrIX	139392	139401	TDA9_MA0431.1	YIL118W	RHO3	52.465	52.5103	41.3568	39.7373	0.0324787	Not in ASE	Not in ASA	Induced by low nitrogen
chrIX	139395	139400	MSN2_MA0341.1	YIL118W	RHO3	52.465	52.5103	41.3568	39.7373	0.0324787	Not in ASE	Not in ASA	Induced by low nitrogen
chrIX	139395	139400	MSN4_MA0342.1	YIL118W	RHO3	52.465	52.5103	41.3568	39.7373	0.0324787	Not in ASE	Not in ASA	Induced by low nitrogen
chrIX	139395	139400	RGM1_MA0366.1	YIL118W	RHO3	52.465	52.5103	41.3568	39.7373	0.0324787	Not in ASE	Not in ASA	Induced by low nitrogen
chrXVI	370792	370801	AZF1_MA0277.1	YPL093W	NOG1	24.4928	27.7894	12.904	13.3242	0.0325049	Not in ASE	Not in ASA	Repressed by low nitrogen
chrXIII	68028	68049	SFL1_MA0377.1	YML102W	CAC2	29.7196	26.3838	45.7507	41.1673	0.032649	Not in ASE	Not in ASA	Repressed by low nitrogen
chrIV	1461907	1461919	ROX1_MA0371.1	YDR506C	GMC1	9.19821	10.3725	25.4602	34.6566	0.032649	Not in ASE	ASA	Induced by low nitrogen
chrIV	1511869	1511877	SWI4_MA0401.1	YDR539W	FDC1	16.2275	19.9422	3.71662	5.22742	0.0326778	Not in ASE	ASA	Induced by low nitrogen
chrXII	241995	242015	NRG1_MA0347.1	YLR047C	FRE8	31.829	35.632	20.6571	17.1028	0.032741	Not in ASE	Not in ASA
chrVII	726604	726614	RAP1_MA0359.1	YGR117C	YGR117C	59.5534	56.5532	71.3338	70.4132	0.0329304	Not in ASE	Not in ASA	Repressed by low nitrogen
chrXI	260985	260994	AZF1_MA0277.1	YKL096W	CWP1	31.8703	38.2049	18.2055	19.2951	0.0329304	ASE	Not in ASA	Repressed by low nitrogen
chrVII	809855	809863	PDR1_MA0352.1	YGR161C	RTS3	71.7803	64.2023	50.6925	46.1459	0.0329304	Not in ASE	Not in ASA
chrVII	809855	809863	PDR3_MA0353.1	YGR161C	RTS3	71.7803	64.2023	50.6925	46.1459	0.0329304	Not in ASE	Not in ASA
chrXII	705234	705242	STP1_MA0394.1	YLR281C	YLR281C	19.2544	16.9937	32.0184	29.841	0.0329848	Not in ASE	Not in ASA	Induced by low nitrogen
chrXII	730722	730727	MOT2_MA0379.1	YLR301W	HRI1	17.6429	17.0398	28.8138	28.9962	0.0329848	ASE	ASA
chrXVI	129689	129709	YPR015C_MA0435.1	YPL222W	FMP40	47.2738	48.5541	30.3912	35.5638	0.0329888	Not in ASE	Not in ASA	Induced by low nitrogen
chrVIII	56364	56377	UME6_MA0412.1	YHL024W	RIM4	8.61687	7.07398	31.0161	22.6901	0.0329888	ASE	ASA	Induced by low nitrogen
chrVIII	56366	56374	STP1_MA0394.1	YHL024W	RIM4	8.61687	7.07398	31.0161	22.6901	0.0329888	ASE	ASA	Induced by low nitrogen
chrXII	329594	329602	STP1_MA0394.1	YLR094C	GIS3	44.371	40.967	30.1874	28.1079	0.033046	Not in ASE	Not in ASA
chrXV	391838	391848	PHD1_MA0355.1	YOR032W-A	YOR032W-A	20.3082	22.7635	38.9836	34.1427	0.0330913	Not in ASE	Not in ASA	Induced by low nitrogen
chrV	492168	492177	STP3_MA0396.1	YER159C	BUR6	54.712	52.8684	42.1989	41.2619	0.0331031	Not in ASE	ASA	Repressed by low nitrogen
chrXV	619399	619407	CHA4_MA0283.1	YOR153W	PDR5	46.5328	60.8578	80.5864	85.5536	0.0331165	ASE	Not in ASA	Induced by low nitrogen
chrXI	571396	571417	SMP1_MA0383.1	YKR069W	MET1	27.9782	25.8172	38.5232	40.248	0.0331165	Not in ASE	Not in ASA
chrIV	1229920	1229925	GLN3_MA0307.1	YDR378C	LSM6	20.854	20.3269	32.1893	36.3203	0.0331165	Not in ASE	Not in ASA
chrXIII	275818	275826	TEA1_MA0405.1	YMR005W	TAF4	27.7669	30.2597	42.3985	48.5326	0.0331177	Not in ASE	ASA	Repressed by low nitrogen
chrV	386432	386438	YHP1_MA0426.1	YER111C	SWI4	20.6942	19.4051	33.5006	31.2783	0.0331177	Not in ASE	Not in ASA	Repressed by low nitrogen
chrXIII	808437	808442	MOT2_MA0379.1	YMR271C	URA10	16.0007	16.7184	30.9061	27.6409	0.0331177	Not in ASE	ASA	Induced by low nitrogen
chrV	222235	222255	YAP6_MA0418.1	YER035W	EDC2	37.9449	37.2121	49.8374	48.7226	0.0331177	Not in ASE	Not in ASA	Induced by low nitrogen
chrIX	268346	268351	HAP2_MA0313.1	YIL046W	MET30	22.7607	25.0411	11.6954	11.8328	0.0333548	Not in ASE	Not in ASA	Induced by low nitrogen
chrXVI	297234	297241	RDS2_MA0362.1	YPL135W	ISU1	35.1247	34.9142	46.667	46.294	0.0333548	Not in ASE	Not in ASA	Induced by low nitrogen
chrV	386422	386432	LEU3_MA0324.1	YER111C	SWI4	19.1051	15.8735	31.8232	29.7643	0.033355	Not in ASE	Not in ASA	Repressed by low nitrogen
chrXV	779795	779800	MOT2_MA0379.1	YOR234C	RPL33B	35.5692	41.6009	53.6138	56.1655	0.033355	Not in ASE	Not in ASA	Repressed by low nitrogen
chrXII	514941	514957	ABF1_MA0265.1	YLR179C	YLR179C	31.2326	33.5676	44.1239	45.4134	0.033355	Not in ASE	Not in ASA	Repressed by low nitrogen
chrXV	986689	986710	SFL1_MA0377.1	YOR347C	PYK2	52.0585	51.1508	30.0641	37.657	0.033355	ASE	ASA	Induced by low nitrogen
chrX	402716	402721	MOT2_MA0379.1	YJL019W	MPS3	15.9855	16.4906	27.2227	28.9545	0.0334984	Not in ASE	Not in ASA	Repressed by low nitrogen
chrII	267528	267549	AFT1_MA0269.1	YBR014C	GRX7	19.7736	21.2232	32.1562	36.1365	0.0335161	Not in ASE	ASA	Induced by low nitrogen
chrII	267536	267544	AFT2_MA0270.1	YBR014C	GRX7	19.7736	21.2232	32.1562	36.1365	0.0335161	Not in ASE	ASA	Induced by low nitrogen
chrXI	260904	260916	ROX1_MA0371.1	YKL096W	CWP1	50.2815	62.0098	30.3675	33.3543	0.0335161	ASE	Not in ASA	Repressed by low nitrogen
chrVIII	75135	75142	FKH2_MA0297.1	YHL015W	RPS20	37.1636	34.1223	23.5363	21.8154	0.0335161	Not in ASE	ASA	Repressed by low nitrogen
chrVIII	335749	335758	DAL82_MA0291.1	YHR112C	YHR112C	34.3992	35.0127	23.2904	19.396	0.0335161	ASE	Not in ASA	Induced by low nitrogen
chrV	386951	386959	UGA3_MA0410.1	YER112W	LSM4	39.6748	41.4838	54.332	51.9498	0.0335161	Not in ASE	Not in ASA	Repressed by low nitrogen
chrIV	1178314	1178330	ABF1_MA0265.1	YDR350C	ATP22	43.9468	41.3396	30.0846	25.2171	0.0336367	Not in ASE	Not in ASA	Induced by low nitrogen
chrIV	1178322	1178327	MOT2_MA0379.1	YDR350C	ATP22	43.9468	41.3396	30.0846	25.2171	0.0336367	Not in ASE	Not in ASA	Induced by low nitrogen
chrXI	217009	217029	NRG1_MA0347.1	YKL120W	OAC1	27.1208	23.5942	38.0666	38.6721	0.0336456	Not in ASE	ASA	Repressed by low nitrogen
chrXIII	777796	777804	SWI5_MA0402.1	YMR255W	GFD1	14.8159	14.4716	26.474	31.3424	0.0336456	Not in ASE	Not in ASA	Induced by low nitrogen
chrIV	1319357	1319362	GLN3_MA0307.1	YDR423C	CAD1	27.2832	22.3348	10.9	9.77384	0.0336456	Not in ASE	ASA
chrXIII	912516	912536	STP2_MA0395.1	YMR318C	ADH6	44.6632	41.7489	29.1796	31.2449	0.0336456	Not in ASE	ASA
chrXIII	912522	912530	STP1_MA0394.1	YMR318C	ADH6	44.6632	41.7489	29.1796	31.2449	0.0336456	Not in ASE	ASA
chrVII	206688	206709	AFT1_MA0269.1	YGL158W	RCK1	59.5042	57.6676	46.3094	47.0829	0.0336456	Not in ASE	Not in ASA
chrIX	268347	268354	RSC3_MA0374.1	YIL046W	MET30	22.8911	25.0411	12.1442	11.8328	0.0337295	Not in ASE	Not in ASA	Induced by low nitrogen
chrV	541547	541557	NSI1_MA0421.1	YER176W	ECM32	46.8506	39.8251	27.2253	24.1195	0.0337295	Not in ASE	Not in ASA
chrV	541548	541557	REB1_MA0363.1	YER176W	ECM32	46.8506	39.8251	27.2253	24.1195	0.0337295	Not in ASE	Not in ASA
chrXII	818956	818975	DAL81_MA0290.1	YLR344W	RPL26A	61.006	64.5744	49.2638	50.1922	0.0337295	ASE	Not in ASA	Repressed by low nitrogen
chrXII	818964	818972	UGA3_MA0410.1	YLR344W	RPL26A	61.006	64.5744	49.2638	50.1922	0.0337295	ASE	Not in ASA	Repressed by low nitrogen
chrIV	130716	130737	SFP1_MA0378.1	YDL184C	RPL41A	25.7799	26.6978	15.0261	14.4772	0.0337295	Not in ASE	ASA	Repressed by low nitrogen
chrXV	550758	550767	OAF1_MA0348.1	YOR120W	GCY1	24.6412	29.8627	44.701	41.3221	0.0337295	ASE	Not in ASA	Induced by low nitrogen
chrXV	170695	170714	DAL81_MA0290.1	YOL081W	IRA2	25.8875	27.4256	41.5419	38.0668	0.0338421	Not in ASE	ASA	Induced by low nitrogen
chrXV	487208	487213	HAP2_MA0313.1	YOR086C	TCB1	3.56053	3.32187	14.2984	16.1212	0.0338647	Not in ASE	ASA	Induced by low nitrogen
chrIV	1401433	1401443	RAP1_MA0359.1	YDR470C	UGO1	36.7747	35.3262	47.2805	50.2517	0.0339042	Not in ASE	Not in ASA
chrXV	860898	860903	MOT2_MA0379.1	YOR291W	YPK9	26.1876	21.2616	40.5308	49.5843	0.0340839	Not in ASE	Not in ASA
chrII	332525	332535	RAP1_MA0359.1	YBR048W	RPS11B	29.4886	28.5681	46.207	41.0261	0.0340939	Not in ASE	Not in ASA	Repressed by low nitrogen
chrXIII	912520	912528	TBS1_MA0404.1	YMR318C	ADH6	48.3083	45.0203	30.3528	34.2238	0.0341804	Not in ASE	ASA
chrIV	130764	130769	MOT2_MA0379.1	YDL184C	RPL41A	28.1388	30.6018	17.4222	17.1475	0.0341951	Not in ASE	ASA	Repressed by low nitrogen
chrXI	247926	247935	EDS1_MA0294.1	YKL103C	APE1	64.1715	59.1885	46.143	47.9754	0.0341951	Not in ASE	Not in ASA	Induced by low nitrogen
chrVI	119306	119313	MBP1_MA0329.1	YFL008W	SMC1	26.3169	27.8113	15.7211	12.2101	0.0343152	Not in ASE	ASA
chrIV	465528	465537	TDA9_MA0431.1	YDR011W	SNQ2	41.9248	40.0286	21.7683	28.0389	0.0343318	Not in ASE	Not in ASA
chrXIV	495407	495416	CUP9_MA0288.1	YNL069C	RPL16B	52.7762	62.6786	33.7217	37.9049	0.0343425	Not in ASE	Not in ASA	Repressed by low nitrogen
chrXII	540639	540644	GLN3_MA0307.1	YLR193C	UPS1	9.50211	10.3583	23.4113	20.8504	0.0343425	Not in ASE	Not in ASA
chrXVI	486249	486254	MOT2_MA0379.1	YPL034W	YPL034W	22.4325	21.5503	10.4698	10.7774	0.0343425	Not in ASE	Not in ASA	Induced by low nitrogen
chrXII	783773	783780	MIG1_MA0337.1	YLR327C	TMA10	10.1222	5.69503	23.2145	20.9945	0.0343425	Not in ASE	ASA	Induced by low nitrogen
chrIV	159243	159249	PHO2_MA0356.1	YDL168W	SFA1	17.0084	18.3886	6.01576	6.34762	0.0343425	ASE	ASA
chrVIII	74595	74604	CRZ1_MA0285.1	YHL015W-A	YHL015W-A	34.9802	43.5242	20.0152	20.9851	0.0345016	Not in ASE	ASA	Repressed by low nitrogen
chrXV	550764	550776	ROX1_MA0371.1	YOR120W	GCY1	22.9879	21.8006	33.705	33.8978	0.0347399	ASE	Not in ASA	Induced by low nitrogen
chrXIV	302289	302309	YAP1_MA0415.1	YNL178W	RPS3	18.1989	18.2316	6.42514	7.35428	0.0347399	Not in ASE	Not in ASA	Repressed by low nitrogen
chrIV	1502376	1502385	GIS1_MA0306.1	YDR533C	HSP31	40.0386	46.2411	27.8861	23.1105	0.0347399	ASE	ASA	Induced by low nitrogen
chrIV	1502376	1502384	RPH1_MA0372.1	YDR533C	HSP31	40.0386	46.2411	27.8861	23.1105	0.0347399	ASE	ASA	Induced by low nitrogen
chrV	225446	225451	MSN2_MA0341.1	YER036C	ARB1	31.2746	31.093	42.2949	46.1077	0.0347399	ASE	Not in ASA	Repressed by low nitrogen
chrV	225446	225451	MSN4_MA0342.1	YER036C	ARB1	31.2746	31.093	42.2949	46.1077	0.0347399	ASE	Not in ASA	Repressed by low nitrogen
chrV	225446	225451	RGM1_MA0366.1	YER036C	ARB1	31.2746	31.093	42.2949	46.1077	0.0347399	ASE	Not in ASA	Repressed by low nitrogen
chrXV	550757	550765	NHP10_MA0344.1	YOR120W	GCY1	24.2683	29.8627	44.701	41.3221	0.0347399	ASE	Not in ASA	Induced by low nitrogen
chrXV	550757	550765	PDR1_MA0352.1	YOR120W	GCY1	24.2683	29.8627	44.701	41.3221	0.0347399	ASE	Not in ASA	Induced by low nitrogen
chrXV	550757	550765	PDR3_MA0353.1	YOR120W	GCY1	24.2683	29.8627	44.701	41.3221	0.0347399	ASE	Not in ASA	Induced by low nitrogen
chrXV	550757	550765	PUT3_MA0358.1	YOR120W	GCY1	24.2683	29.8627	44.701	41.3221	0.0347399	ASE	Not in ASA	Induced by low nitrogen
chrXII	388586	388596	RAP1_MA0359.1	YLR120C	YPS1	24.2509	24.5075	13.5466	12.5921	0.0348131	Not in ASE	Not in ASA
chrIV	1150885	1150891	YHP1_MA0426.1	YDR339C	FCF1	3.54789	3.34044	14.3519	17.6782	0.0350233	Not in ASE	Not in ASA	Repressed by low nitrogen
chrXIII	352279	352290	YRR1_MA0439.1	YMR041C	ARA2	41.0069	40.2758	51.5544	54.6947	0.0350233	Not in ASE	Not in ASA	Induced by low nitrogen
chrVIII	75113	75118	GLN3_MA0307.1	YHL015W	RPS20	37.1636	34.1223	23.824	21.8154	0.0350248	Not in ASE	ASA	Repressed by low nitrogen
chrXIII	826697	826705	AFT2_MA0270.1	YMR279C	YMR279C	33.825	35.4928	22.6555	17.4751	0.0352184	Not in ASE	Not in ASA	Induced by low nitrogen
chrVII	1063555	1063561	FZF1_MA0298.1	YGR285C	ZUO1	13.2004	8.83377	28.5858	24.2594	0.0352184	Not in ASE	ASA	Repressed by low nitrogen
chrXII	540637	540643	PHO2_MA0356.1	YLR193C	UPS1	9.50211	10.2993	23.4113	20.7055	0.0352184	Not in ASE	Not in ASA
chrVIII	38617	38624	RIM101_MA0368.1	YHL032C	GUT1	19.9024	17.5328	7.0335	6.63862	0.0352184	Not in ASE	ASA	Induced by low nitrogen
chrVIII	38618	38623	HAP2_MA0313.1	YHL032C	GUT1	19.9024	17.5328	7.0335	6.63862	0.0352184	Not in ASE	ASA	Induced by low nitrogen
chrI	69746	69766	STP2_MA0395.1	YAL039C	CYC3	35.568	30.6321	19.5685	18.2027	0.0353361	Not in ASE	ASA	Induced by low nitrogen
chrX	79575	79585	NSI1_MA0421.1	YJL187C	SWE1	17.0644	14.6157	45.4269	33.5878	0.0353386	Not in ASE	Not in ASA
chrXV	866722	866727	HAP2_MA0313.1	YOR292C	YOR292C	47.6479	47.6159	58.2622	60.1797	0.0354389	Not in ASE	Not in ASA	Induced by low nitrogen
chrXV	444426	444436	NSI1_MA0421.1	YOR063W	RPL3	36.633	37.7176	21.7036	25.8874	0.0354389	Not in ASE	Not in ASA	Repressed by low nitrogen
chrXVI	163668	163673	MOT2_MA0379.1	YPL206C	PGC1	8.81368	8.15507	20.7863	19.1718	0.0355087	Not in ASE	ASA	Induced by low nitrogen
chrIV	1401426	1401439	UME6_MA0412.1	YDR470C	UGO1	32.496	29.6128	42.8371	46.1842	0.0355087	Not in ASE	Not in ASA
chrIV	1401430	1401437	RPN4_MA0373.1	YDR470C	UGO1	32.496	29.6128	42.8371	46.1842	0.0355087	Not in ASE	Not in ASA
chrXI	260759	260766	MET32_MA0334.1	YKL096W	CWP1	52.4899	51.1344	40.8725	39.7637	0.0355087	ASE	Not in ASA	Repressed by low nitrogen
chrXI	385403	385413	SPT2_MA0387.1	YKL028W	TFA1	30.713	29.7726	44.1614	41.0981	0.0355092	Not in ASE	Not in ASA	Repressed by low nitrogen
chrVIII	48186	48191	GLN3_MA0307.1	YHL028W	WSC4	56.2561	64.005	42.5797	42.9621	0.0355326	ASE	Not in ASA	Induced by low nitrogen
chrXIII	158997	159003	FZF1_MA0298.1	YML058W	SML1	23.2414	22.8176	10.6631	12.3972	0.0355326	Not in ASE	ASA	Induced by low nitrogen
chrII	474374	474381	FKH2_MA0297.1	YBR115C	LYS2	11.1066	13.0652	23.8959	28.6886	0.0357071	Not in ASE	ASA	Repressed by low nitrogen
chrII	266183	266191	STB5_MA0392.1	YBR013C	YBR013C	17.5642	21.8366	6.9837	4.21102	0.0358304	Not in ASE	ASA	Induced by low nitrogen
chrVIII	56365	56373	UGA3_MA0410.1	YHL024W	RIM4	8.61687	7.93166	31.5464	22.6901	0.0358471	ASE	ASA	Induced by low nitrogen
chrXIII	68030	68038	GZF3_MA0309.1	YML102W	CAC2	28.6401	22.4597	44.9489	40.4532	0.0358471	Not in ASE	Not in ASA	Repressed by low nitrogen
chrXIII	68031	68038	DAL80_MA0289.1	YML102W	CAC2	28.6401	22.4597	44.9489	40.4532	0.0358471	Not in ASE	Not in ASA	Repressed by low nitrogen
chrXIII	68032	68037	GLN3_MA0307.1	YML102W	CAC2	28.6401	22.4597	44.9489	40.4532	0.0358471	Not in ASE	Not in ASA	Repressed by low nitrogen
chrXV	550757	550764	MIG3_MA0339.1	YOR120W	GCY1	23.8762	29.8627	44.701	41.3221	0.0360083	ASE	Not in ASA	Induced by low nitrogen
chrXV	550757	550764	SIP4_MA0380.1	YOR120W	GCY1	23.8762	29.8627	44.701	41.3221	0.0360083	ASE	Not in ASA	Induced by low nitrogen
chrII	266175	266181	FZF1_MA0298.1	YBR013C	YBR013C	17.9575	22.1686	7.44696	4.77562	0.0360149	Not in ASE	ASA	Induced by low nitrogen
chrXVI	921721	921736	THI2_MA0407.1	YPR192W	AQY1	9.70145	8.4912	20.4358	20.1997	0.0360534	Not in ASE	ASA	Induced by low nitrogen
chrIX	268363	268368	MOT2_MA0379.1	YIL046W	MET30	30.3268	30.4826	19.4316	15.4395	0.0360534	Not in ASE	Not in ASA	Induced by low nitrogen
chrIV	1239135	1239142	MET32_MA0334.1	YDR381C-A	YDR381C-A	20.9414	23.3719	10.8466	9.39682	0.0360534	Not in ASE	Not in ASA	Induced by low nitrogen
chrIV	1075310	1075320	NSI1_MA0421.1	YDR306C	YDR306C	57.5046	63.6958	45.6958	44.7826	0.0360781	Not in ASE	Not in ASA	Induced by low nitrogen
chrXII	730716	730723	RDS2_MA0362.1	YLR301W	HRI1	17.6429	17.7073	29.431	28.2846	0.0360781	ASE	ASA
chrXIII	480408	480417	AZF1_MA0277.1	YMR106C	YKU80	21.0247	16.3357	5.49915	4.32882	0.0360781	Not in ASE	ASA	Repressed by low nitrogen
chrVIII	38728	38734	YHP1_MA0426.1	YHL032C	GUT1	46.1033	47.2739	23.5362	32.3409	0.0361635	Not in ASE	ASA	Induced by low nitrogen
chrXII	514961	514970	AZF1_MA0277.1	YLR179C	YLR179C	29.2135	29.9232	40.2439	41.2822	0.0361635	Not in ASE	Not in ASA	Repressed by low nitrogen
chrV	69204	69216	MCM1_MA0331.1	YEL046C	GLY1	38.4456	47.6933	65.9463	61.5239	0.0361635	Not in ASE	Not in ASA	Repressed by low nitrogen
chrXV	989658	989666	SPT23_MA0388.1	YOR349W	CIN1	18.6736	22.0196	33.5084	39.6708	0.0361635	Not in ASE	Not in ASA	Induced by low nitrogen
chrVII	560187	560207	STP2_MA0395.1	YGR037C	ACB1	32.162	30.5511	19.4752	20.3875	0.0361635	Not in ASE	Not in ASA	Induced by low nitrogen
chrVII	560195	560204	MET31_MA0333.1	YGR037C	ACB1	32.162	30.5511	19.4752	20.3875	0.0361635	Not in ASE	Not in ASA	Induced by low nitrogen
chrVII	560195	560202	MET32_MA0334.1	YGR037C	ACB1	32.162	30.5511	19.4752	20.3875	0.0361635	Not in ASE	Not in ASA	Induced by low nitrogen
chrVII	560195	560202	RPN4_MA0373.1	YGR037C	ACB1	32.162	30.5511	19.4752	20.3875	0.0361635	Not in ASE	Not in ASA	Induced by low nitrogen
chrX	391184	391195	CUP2_MA0287.1	YJL029C	VPS53	55.5868	55.4329	44.8665	41.7416	0.0361692	Not in ASE	Not in ASA
chrIV	1161629	1161638	SUM1_MA0398.1	YDR343C	HXT6	37.631	40.5371	51.0672	51.1872	0.0361738	Not in ASE	Not in ASA
chrXIII	115428	115436	RDR1_MA0360.1	YML076C	WAR1	6.95988	8.16245	24.1416	19.1146	0.0362539	Not in ASE	ASA	Repressed by low nitrogen
chrXII	669010	669015	MOT2_MA0379.1	YLR262C	YPT6	19.112	19.472	7.30481	8.76271	0.0362539	Not in ASE	Not in ASA
chrVII	987424	987432	FHL1_MA0295.1	YGR249W	MGA1	39.8791	46.9578	27.6086	26.3567	0.0362591	Not in ASE	Not in ASA	Repressed by low nitrogen
chrXIV	651847	651852	MOT2_MA0379.1	YNR013C	PHO91	18.1269	20.04	7.35014	7.89289	0.0363817	ASE	Not in ASA
chrVIII	173097	173105	STB5_MA0392.1	YHR031C	RRM3	41.9058	41.7896	29.5902	31.3801	0.0364319	Not in ASE	Not in ASA
chrIV	1150680	1150685	MOT2_MA0379.1	YDR339C	FCF1	32.807	29.4012	44.385	50.7968	0.0364649	Not in ASE	Not in ASA	Repressed by low nitrogen
chrIV	1150681	1150692	RGT1_MA0367.1	YDR339C	FCF1	32.807	29.4012	44.385	50.7968	0.0364649	Not in ASE	Not in ASA	Repressed by low nitrogen
chrIV	1150686	1150692	ASG1_MA0275.1	YDR339C	FCF1	32.807	29.4012	44.385	50.7968	0.0364649	Not in ASE	Not in ASA	Repressed by low nitrogen
chrVII	754465	754472	OPI1_MA0349.1	YGR131W	FHN1	20.8026	17.0517	37.5696	31.9641	0.0364649	Not in ASE	Not in ASA	Repressed by low nitrogen
chrIV	1319321	1319329	AFT2_MA0270.1	YDR423C	CAD1	22.5004	20.7482	10.0268	5.13975	0.0365201	Not in ASE	ASA
chrIV	1319313	1319334	AFT1_MA0269.1	YDR423C	CAD1	22.4745	20.7482	10.0268	5.13975	0.0365238	Not in ASE	ASA
chrII	61013	61018	GLN3_MA0307.1	YBL087C	RPL23A	40.9763	46.5419	25.4327	29.7376	0.0366285	Not in ASE	Not in ASA	Repressed by low nitrogen
chrXIV	427020	427025	MOT2_MA0379.1	YNL104C	LEU4	44.957	42.0261	28.0575	31.7958	0.0366285	Not in ASE	Not in ASA	Repressed by low nitrogen
chrXII	730768	730773	GLN3_MA0307.1	YLR301W	HRI1	11.0809	11.4691	26.3148	22.1801	0.0368184	ASE	ASA
chrXII	242006	242014	UGA3_MA0410.1	YLR047C	FRE8	31.829	35.632	20.6571	21.3735	0.0368262	Not in ASE	Not in ASA
chrXIII	513450	513460	NSI1_MA0421.1	YMR123W	PKR1	22.0476	21.8324	33.2539	32.5476	0.0368827	Not in ASE	Not in ASA	Repressed by low nitrogen
chrXV	400221	400237	ABF1_MA0265.1	YOR035C	SHE4	27.5989	29.4539	15.626	17.7023	0.0368827	Not in ASE	Not in ASA	Induced by low nitrogen
chrXVI	921603	921608	MOT2_MA0379.1	YPR192W	AQY1	11.3935	16.0876	27.0786	27.3686	0.0368827	Not in ASE	ASA	Induced by low nitrogen
chrVII	959604	959611	ACE2_MA0267.1	YGR234W	YHB1	10.8567	14.6511	28.1889	24.8949	0.0370357	ASE	ASA	Repressed by low nitrogen
chrIV	76835	76846	YRR1_MA0439.1	YDL214C	PRR2	44.3177	46.9539	33.9394	29.5407	0.0370357	Not in ASE	Not in ASA	Induced by low nitrogen
chrIV	76836	76844	HAP1_MA0312.1	YDL214C	PRR2	44.3177	46.9539	33.9394	29.5407	0.0370357	Not in ASE	Not in ASA	Induced by low nitrogen
chrIX	268312	268320	FHL1_MA0295.1	YIL046W	MET30	29.9243	33.0562	19.9068	18.3101	0.0370357	Not in ASE	Not in ASA	Induced by low nitrogen
chrIV	1319301	1319306	MOT2_MA0379.1	YDR423C	CAD1	16.6705	16.8639	6.36822	3.91116	0.0371208	Not in ASE	ASA
chrXIII	159005	159017	ROX1_MA0371.1	YML058W	SML1	25.0144	24.7812	13.4015	14.4134	0.0371257	Not in ASE	ASA	Induced by low nitrogen
chrXIII	159015	159025	CAD1_MA0279.1	YML058W	SML1	25.0144	24.7812	13.4015	14.4134	0.0371257	Not in ASE	ASA	Induced by low nitrogen
chrXIII	159017	159022	MOT2_MA0379.1	YML058W	SML1	25.0144	24.7812	13.4015	14.4134	0.0371257	Not in ASE	ASA	Induced by low nitrogen
chrIV	130764	130773	CUP9_MA0288.1	YDL184C	RPL41A	28.1388	31.1384	18.0182	17.1475	0.0371642	Not in ASE	ASA	Repressed by low nitrogen
chrXII	897910	897919	DAL82_MA0291.1	YLR387C	REH1	30.2699	32.0856	19.6191	20.1622	0.0374343	Not in ASE	Not in ASA
chrXII	805283	805298	IXR1_MA0323.1	YLR337C	VRP1	31.6683	31.3817	20.8372	17.019	0.0374343	Not in ASE	Not in ASA
chrXVI	591451	591472	SFP1_MA0378.1	YPR015C	YPR015C	20.3452	21.1174	37.3582	32.1187	0.0375029	Not in ASE	Not in ASA
chrV	225415	225424	SUM1_MA0398.1	YER036C	ARB1	19.7302	22.9953	33.8792	39.4172	0.0375029	ASE	Not in ASA	Repressed by low nitrogen
chrV	225408	225429	SFP1_MA0378.1	YER036C	ARB1	19.7302	22.972	33.8366	39.3469	0.0375029	ASE	Not in ASA	Repressed by low nitrogen
chrXII	897911	897919	SWI4_MA0401.1	YLR387C	REH1	30.2699	32.0856	19.6715	20.1622	0.0375029	Not in ASE	Not in ASA
chrVII	999547	999552	GLN3_MA0307.1	YGR253C	PUP2	6.94301	7.80901	19.7791	17.7874	0.0375029	Not in ASE	Not in ASA	Induced by low nitrogen
chrXI	171437	171452	HAP3_MA0314.1	YKL146W	AVT3	53.8928	47.2433	35.6512	31.6771	0.0376082	Not in ASE	Not in ASA	Induced by low nitrogen
chrV	221805	221813	MAC1_MA0326.1	YER034W	YER034W	30.2288	26.5592	41.0734	46.4864	0.0377185	ASE	Not in ASA
chrVII	581859	581865	ASG1_MA0275.1	YGR043C	NQM1	30.3073	29.18	41.0889	40.4188	0.0377185	Not in ASE	Not in ASA	Induced by low nitrogen
chrXV	682792	682799	SUT1_MA0399.1	YOR186W	YOR186W	30.8413	26.3895	49.6038	42.6709	0.0377598	ASE	ASA	Induced by low nitrogen
chrIV	1301385	1301392	MIG1_MA0337.1	YDR418W	RPL12B	35.6208	32.5859	49.9182	60.2108	0.0377685	Not in ASE	ASA	Repressed by low nitrogen
chrIV	1301385	1301392	REI1_MA0364.1	YDR418W	RPL12B	35.6208	32.5859	49.9182	60.2108	0.0377685	Not in ASE	ASA	Repressed by low nitrogen
chrXI	93833	93841	TEA1_MA0405.1	YKL185W	ASH1	48.1815	45.5488	26.5883	33.7394	0.0378005	Not in ASE	Not in ASA	Repressed by low nitrogen
chrII	515520	515529	CRZ1_MA0285.1	YBR138C	YBR138C	25.4393	24.6253	39.631	35.7315	0.038107	Not in ASE	Not in ASA	Induced by low nitrogen
chrXII	855778	855790	ROX1_MA0371.1	YLR367W	RPS22B	12.2009	12.2772	23.7243	22.588	0.038114	Not in ASE	Not in ASA	Repressed by low nitrogen
chrXV	165436	165457	SMP1_MA0383.1	YOL083W	ATG34	45.5842	48.1569	35.206	35.3757	0.038114	Not in ASE	Not in ASA	Induced by low nitrogen
chrXIV	418760	418765	GLN3_MA0307.1	YNL110C	NOP15	33.1379	35.3821	23.3488	21.8992	0.038114	Not in ASE	ASA	Repressed by low nitrogen
chrXIII	15001	15011	CIN5_MA0284.1	YML129C	COX14	36.6179	37.2669	48.3282	53.7617	0.0381437	Not in ASE	Not in ASA	Induced by low nitrogen
chrXI	571317	571326	AZF1_MA0277.1	YKR068C	BET3	42.575	45.8385	32.4844	28.5936	0.0383356	Not in ASE	Not in ASA
chrXV	391770	391778	PDR8_MA0354.1	YOR032W-A	YOR032W-A	32.4284	37.5247	55.7512	49.2069	0.0383356	Not in ASE	Not in ASA	Induced by low nitrogen
chrXIV	357001	357006	GLN3_MA0307.1	YNL142W	MEP2	22.7394	25.2538	12.9854	11.3437	0.0383805	ASE	Not in ASA	Induced by low nitrogen
chrXV	391800	391810	LEU3_MA0324.1	YOR032W-A	YOR032W-A	27.0154	33.7927	52.9248	46.2137	0.0384159	Not in ASE	Not in ASA	Induced by low nitrogen
chrXII	704383	704391	TBS1_MA0404.1	YLR278C	YLR278C	23.3052	20.993	34.0409	33.1933	0.0384159	Not in ASE	Not in ASA	Repressed by low nitrogen
chrXV	986804	986809	MOT2_MA0379.1	YOR347C	PYK2	33.2116	43.4816	18.8581	17.0345	0.0384159	ASE	ASA	Induced by low nitrogen
chrXI	93832	93840	RSC30_MA0375.1	YKL185W	ASH1	49.5861	45.708	26.9398	34.0118	0.0384159	Not in ASE	Not in ASA	Repressed by low nitrogen
chrXI	93833	93840	RSC3_MA0374.1	YKL185W	ASH1	49.5861	45.708	26.9398	34.0118	0.0384159	Not in ASE	Not in ASA	Repressed by low nitrogen
chrIV	1075311	1075330	DAL81_MA0290.1	YDR306C	YDR306C	55.2214	63.6958	42.5883	39.1687	0.0385869	Not in ASE	Not in ASA	Induced by low nitrogen
chrX	391139	391145	PHO2_MA0356.1	YJL029C	VPS53	51.9262	47.0767	36.1098	36.1255	0.0386928	Not in ASE	Not in ASA
chrXI	93818	93839	SFL1_MA0377.1	YKL185W	ASH1	49.8508	46.3766	28.8804	35.2166	0.0387399	Not in ASE	Not in ASA	Repressed by low nitrogen
chrV	491185	491194	CRZ1_MA0285.1	YER158C	YER158C	48.2678	34.6941	65.3686	68.4188	0.0389602	Not in ASE	Not in ASA	Induced by low nitrogen
chrXII	540623	540634	CUP2_MA0287.1	YLR193C	UPS1	8.31411	9.83816	21.9747	19.5392	0.0389602	Not in ASE	Not in ASA
chrX	639293	639301	TEC1_MA0406.1	YJR113C	RSM7	32.9686	37.6112	22.7626	20.7533	0.0394501	Not in ASE	Not in ASA	Induced by low nitrogen
chrXIV	107356	107361	GLN3_MA0307.1	YNL282W	POP3	38.8177	45.7634	26.6823	26.6055	0.0395021	Not in ASE	Not in ASA	Repressed by low nitrogen
chrXIII	302927	302937	SPT2_MA0387.1	YMR015C	ERG5	23.6106	22.0522	33.3368	34.5783	0.0395293	Not in ASE	Not in ASA
chrXV	860600	860607	RPN4_MA0373.1	YOR290C	SNF2	13.2603	9.59478	23.6686	23.6072	0.0397147	Not in ASE	ASA	Induced by low nitrogen
chrVII	733361	733377	ABF1_MA0265.1	YGR121C	MEP1	59.0475	48.7803	81.5118	73.7496	0.0397147	Not in ASE	Not in ASA	Induced by low nitrogen
chrXVI	370772	370788	ABF1_MA0265.1	YPL093W	NOG1	35.8254	47.4726	14.555	20.5882	0.0397147	Not in ASE	Not in ASA	Repressed by low nitrogen
chrXV	657113	657121	RPH1_MA0372.1	YOR173W	DCS2	23.2736	20.54	10.9289	8.46297	0.0397147	ASE	ASA	Induced by low nitrogen
chrXV	657115	657120	MSN2_MA0341.1	YOR173W	DCS2	23.2736	20.54	10.9289	8.46297	0.0397147	ASE	ASA	Induced by low nitrogen
chrXV	657115	657120	MSN4_MA0342.1	YOR173W	DCS2	23.2736	20.54	10.9289	8.46297	0.0397147	ASE	ASA	Induced by low nitrogen
chrXV	657115	657120	RGM1_MA0366.1	YOR173W	DCS2	23.2736	20.54	10.9289	8.46297	0.0397147	ASE	ASA	Induced by low nitrogen
chrXIV	169715	169735	YAP6_MA0418.1	YNL253W	TEX1	18.5702	16.7916	28.4204	28.9982	0.0397147	Not in ASE	Not in ASA
chrIV	867666	867674	CHA4_MA0283.1	YDR207C	UME6	46.8639	51.0984	36.131	36.4534	0.0397147	Not in ASE	Not in ASA
chrIV	867666	867674	RDR1_MA0360.1	YDR207C	UME6	46.8639	51.0984	36.131	36.4534	0.0397147	Not in ASE	Not in ASA
chrIV	1517861	1517870	SUM1_MA0398.1	YDR540C	IRC4	8.15737	6.63228	17.7585	19.8176	0.0397147	Not in ASE	ASA	Induced by low nitrogen
chrX	60658	60678	STP2_MA0395.1	YJL198W	PHO90	43.4864	42.2883	31.5444	32.483	0.0397147	Not in ASE	Not in ASA	Repressed by low nitrogen
chrVIII	74529	74536	XBP1_MA0414.1	YHL015W-A	YHL015W-A	19.6947	23.3762	9.63376	8.96437	0.0397147	Not in ASE	ASA	Repressed by low nitrogen
chrII	164966	164971	MOT2_MA0379.1	YBL029C-A	YBL029C-A	30.5032	29.7625	19.9808	18.2185	0.0397147	Not in ASE	Not in ASA	Induced by low nitrogen
chrIV	1161624	1161632	SPT23_MA0388.1	YDR343C	HXT6	37.631	40.5371	51.0672	50.4019	0.0397147	Not in ASE	Not in ASA
chrXV	860528	860547	DAL81_MA0290.1	YOR290C	SNF2	19.708	12.6244	31.8467	38.1812	0.0397147	Not in ASE	ASA	Induced by low nitrogen
chrXV	860535	860548	UME6_MA0412.1	YOR290C	SNF2	19.708	12.6244	31.8467	38.1812	0.0397147	Not in ASE	ASA	Induced by low nitrogen
chrXV	860536	860544	UGA3_MA0410.1	YOR290C	SNF2	19.708	12.6244	31.8467	38.1812	0.0397147	Not in ASE	ASA	Induced by low nitrogen
chrIX	99692	99713	ARO80_MA0273.1	YIL133C	RPL16A	40.3485	43.8714	53.6521	56.8944	0.0397147	Not in ASE	Not in ASA	Repressed by low nitrogen
chrIX	99694	99713	DAL81_MA0290.1	YIL133C	RPL16A	40.3485	43.8714	53.6521	56.8944	0.0397147	Not in ASE	Not in ASA	Repressed by low nitrogen
chrIX	99696	99706	NSI1_MA0421.1	YIL133C	RPL16A	40.3485	43.8714	53.6521	56.8944	0.0397147	Not in ASE	Not in ASA	Repressed by low nitrogen
chrIX	99698	99706	PUT3_MA0358.1	YIL133C	RPL16A	40.3485	43.8714	53.6521	56.8944	0.0397147	Not in ASE	Not in ASA	Repressed by low nitrogen
chrXV	755244	755249	MOT2_MA0379.1	YOR219C	STE13	21.2163	24.9273	38.4402	34.8116	0.0397147	Not in ASE	Not in ASA	Induced by low nitrogen
chrXII	241903	241912	EDS1_MA0294.1	YLR047C	FRE8	45.9525	45.2251	55.7078	58.0798	0.0397147	Not in ASE	Not in ASA
chrXI	247916	247925	GIS1_MA0306.1	YKL103C	APE1	64.1715	59.1885	41.7085	47.9754	0.0397147	Not in ASE	Not in ASA	Induced by low nitrogen
chrXI	247916	247924	RPH1_MA0372.1	YKL103C	APE1	64.1715	59.1885	41.7085	47.9754	0.0397147	Not in ASE	Not in ASA	Induced by low nitrogen
chrXI	247916	247924	TBF1_MA0403.1	YKL103C	APE1	64.1715	59.1885	41.7085	47.9754	0.0397147	Not in ASE	Not in ASA	Induced by low nitrogen
chrXI	247917	247922	MSN2_MA0341.1	YKL103C	APE1	64.1715	59.1885	41.7085	47.9754	0.0397147	Not in ASE	Not in ASA	Induced by low nitrogen
chrXI	247917	247922	MSN4_MA0342.1	YKL103C	APE1	64.1715	59.1885	41.7085	47.9754	0.0397147	Not in ASE	Not in ASA	Induced by low nitrogen
chrXI	247917	247922	RGM1_MA0366.1	YKL103C	APE1	64.1715	59.1885	41.7085	47.9754	0.0397147	Not in ASE	Not in ASA	Induced by low nitrogen
chrXII	704381	704389	CEP3_MA0282.1	YLR278C	YLR278C	23.3052	20.993	34.0409	32.9358	0.0398623	Not in ASE	Not in ASA	Repressed by low nitrogen
chrXII	704381	704389	ERT1_MA0420.1	YLR278C	YLR278C	23.3052	20.993	34.0409	32.9358	0.0398623	Not in ASE	Not in ASA	Repressed by low nitrogen
chrIV	1178305	1178325	YPR015C_MA0435.1	YDR350C	ATP22	38.3449	32.2765	20.9398	20.7286	0.0399445	Not in ASE	Not in ASA	Induced by low nitrogen
chrV	84790	84798	TEA1_MA0405.1	YEL036C	ANP1	24.2404	22.8534	12.9062	12.6517	0.0400454	Not in ASE	Not in ASA	Repressed by low nitrogen
chrXII	704381	704388	STB4_MA0391.1	YLR278C	YLR278C	23.3052	20.993	34.0409	32.9126	0.0400454	Not in ASE	Not in ASA	Repressed by low nitrogen
chrX	548453	548462	EDS1_MA0294.1	YJR060W	CBF1	20.5939	24.3607	10.8032	9.3014	0.0401301	Not in ASE	Not in ASA
chrXIII	675278	675284	ASG1_MA0275.1	YMR206W	YMR206W	17.4845	19.5628	29.0352	30.9166	0.0402286	Not in ASE	Not in ASA	Induced by low nitrogen
chrXIII	675278	675285	SIP4_MA0380.1	YMR206W	YMR206W	17.4845	19.5628	29.0352	30.9166	0.0402286	Not in ASE	Not in ASA	Induced by low nitrogen
chrIV	158894	158903	TDA9_MA0431.1	YDL169C	UGX2	21.3945	16.8334	5.86107	6.54281	0.0402286	ASE	ASA	Induced by low nitrogen
chrIV	158895	158902	MIG2_MA0338.1	YDL169C	UGX2	21.3945	16.8334	5.86107	6.54281	0.0402286	ASE	ASA	Induced by low nitrogen
chrIV	158895	158902	MIG3_MA0339.1	YDL169C	UGX2	21.3945	16.8334	5.86107	6.54281	0.0402286	ASE	ASA	Induced by low nitrogen
chrXII	819114	819135	MGA1_MA0336.1	YLR344W	RPL26A	44.5954	35.6571	17.5445	22.8467	0.0402286	ASE	Not in ASA	Repressed by low nitrogen
chrVII	905103	905112	AZF1_MA0277.1	YGR202C	PCT1	56.3275	61.1945	45.191	38.8312	0.0402286	ASE	Not in ASA	Repressed by low nitrogen
chrVII	939223	939231	SWI4_MA0401.1	YGR221C	TOS2	20.7995	20.2796	10.5302	8.71075	0.0404336	Not in ASE	Not in ASA	Repressed by low nitrogen
chrX	160142	160161	DAL81_MA0290.1	YJL133C-A	YJL133C-A	37.2852	42.3356	26.9647	25.7112	0.0404336	Not in ASE	Not in ASA
chrXII	540617	540622	MOT2_MA0379.1	YLR193C	UPS1	8.3229	8.12936	21.1873	18.264	0.0405736	Not in ASE	Not in ASA
chrXII	1014446	1014451	GLN3_MA0307.1	YLR438C-A	LSM3	14.3483	16.5058	4.82779	3.60438	0.0406252	Not in ASE	Not in ASA
chrXV	989725	989734	AZF1_MA0277.1	YOR349W	CIN1	16.6613	20.6429	31.1181	36.6549	0.0407031	Not in ASE	Not in ASA	Induced by low nitrogen
chrXVI	297236	297244	TBS1_MA0404.1	YPL135W	ISU1	35.1247	36.4554	46.667	46.294	0.0407031	Not in ASE	Not in ASA	Induced by low nitrogen
chrXV	391769	391777	CHA4_MA0283.1	YOR032W-A	YOR032W-A	32.4284	37.5247	55.7512	48.9031	0.0408469	Not in ASE	Not in ASA	Induced by low nitrogen
chrVIII	512219	512240	SFP1_MA0378.1	YHR206W	SKN7	20.3983	24.8167	43.6333	36.3118	0.0408627	Not in ASE	ASA	Repressed by low nitrogen
chrXV	657095	657101	ARG80_MA0271.1	YOR173W	DCS2	30.9257	25.9694	15.8151	12.0601	0.0409465	ASE	ASA	Induced by low nitrogen
chrXV	989714	989723	AZF1_MA0277.1	YOR349W	CIN1	18.0401	20.7285	31.1639	36.9211	0.0409815	Not in ASE	Not in ASA	Induced by low nitrogen
chrXIII	551487	551495	FHL1_MA0295.1	YMR142C	RPL13B	45.4331	43.642	27.684	33.2406	0.0410533	Not in ASE	Not in ASA	Repressed by low nitrogen
chrXIII	68031	68039	GAT1_MA0300.1	YML102W	CAC2	29.7196	22.4597	45.7507	41.1673	0.0411485	Not in ASE	Not in ASA	Repressed by low nitrogen
chrIV	345501	345507	PHO2_MA0356.1	YDL058W	USO1	27.8652	25.4353	15.9663	12.7228	0.0411485	Not in ASE	Not in ASA	Repressed by low nitrogen
chrXV	391198	391205	RIM101_MA0368.1	YOR032C	HMS1	16.3922	17.0076	31.4695	27.1269	0.0411485	Not in ASE	ASA
chrXV	391199	391204	HAP2_MA0313.1	YOR032C	HMS1	16.3922	17.0076	31.4695	27.1269	0.0411485	Not in ASE	ASA
chrVIII	175244	175251	MIG1_MA0337.1	YHR033W	YHR033W	53.8749	51.6929	42.336	40.206	0.0412213	Not in ASE	Not in ASA
chrIV	159348	159356	HSF1_MA0319.1	YDL168W	SFA1	52.4578	49.5038	39.3203	33.9549	0.0414876	ASE	ASA
chrX	106168	106174	PHO2_MA0356.1	YJL166W	QCR8	47.6812	43.636	31.5776	34.0027	0.0416434	Not in ASE	Not in ASA	Induced by low nitrogen
chrVIII	56348	56356	TEA1_MA0405.1	YHL024W	RIM4	15.1278	14.5341	31.7788	25.9473	0.0416714	ASE	ASA	Induced by low nitrogen
chrVIII	56349	56356	MIG1_MA0337.1	YHL024W	RIM4	15.1278	14.5341	31.7788	25.9473	0.0416714	ASE	ASA	Induced by low nitrogen
chrXV	657112	657121	GIS1_MA0306.1	YOR173W	DCS2	23.2736	20.54	11.202	8.46297	0.0421529	ASE	ASA	Induced by low nitrogen
chrXII	504218	504228	ASH1_MA0276.1	YLR174W	IDP2	70.7697	66.9827	57.4306	54.2829	0.0422314	Not in ASE	Not in ASA	Induced by low nitrogen
chrXII	504218	504228	LEU3_MA0324.1	YLR174W	IDP2	70.7697	66.9827	57.4306	54.2829	0.0422314	Not in ASE	Not in ASA	Induced by low nitrogen
chrIV	1502333	1502354	SFP1_MA0378.1	YDR533C	HSP31	29.4552	31.5789	19.1104	19.9875	0.0422857	ASE	ASA	Induced by low nitrogen
chrIV	1502336	1502357	STB3_MA0390.1	YDR533C	HSP31	29.4552	31.5789	19.1104	19.9875	0.0422857	ASE	ASA	Induced by low nitrogen
chrIV	1502339	1502348	SUM1_MA0398.1	YDR533C	HSP31	29.4552	31.5789	19.1104	19.9875	0.0422857	ASE	ASA	Induced by low nitrogen
chrXV	682800	682813	UME6_MA0412.1	YOR186W	YOR186W	26.1031	21.0744	36.3834	37.1119	0.0422857	ASE	ASA	Induced by low nitrogen
chrX	106167	106172	GLN3_MA0307.1	YJL166W	QCR8	47.6812	43.636	30.638	34.0027	0.0422857	Not in ASE	Not in ASA	Induced by low nitrogen
chrXVI	464142	464153	SOK2_MA0385.1	YPL048W	CAM1	33.6115	32.9079	23.3271	20.3908	0.0423266	Not in ASE	Not in ASA
chrXI	571417	571437	YPR015C_MA0435.1	YKR069W	MET1	28.4212	24.5031	38.0262	39.4793	0.0424886	Not in ASE	Not in ASA
chrXI	571420	571429	INO4_MA0322.1	YKR069W	MET1	28.4212	24.5031	38.0262	39.4793	0.0424886	Not in ASE	Not in ASA
chrVII	115815	115836	STB3_MA0390.1	YGL202W	ARO8	28.7537	36.2816	13.6138	17.4251	0.0424886	Not in ASE	ASA
chrVIII	483936	483957	GSM1_MA0308.1	YHR188C	GPI16	37.1562	29.5564	16.8624	17.8252	0.0425842	Not in ASE	Not in ASA	Induced by low nitrogen
chrIV	1517854	1517875	SFP1_MA0378.1	YDR540C	IRC4	8.15737	6.63228	17.4704	19.1825	0.0425842	Not in ASE	ASA	Induced by low nitrogen
chrXI	261916	261921	MOT2_MA0379.1	YKL095W	YJU2	27.5772	37.2381	14.701	12.0641	0.0428432	Not in ASE	Not in ASA
chrIV	130767	130775	TOS8_MA0408.1	YDL184C	RPL41A	28.1388	31.1384	18.8316	17.1475	0.0430094	Not in ASE	ASA	Repressed by low nitrogen
chrIX	382378	382386	TBF1_MA0403.1	YIR016W	YIR016W	57.3689	51.8845	78.8537	69.829	0.0432651	Not in ASE	Not in ASA	Induced by low nitrogen
chrXV	968106	968114	SWI4_MA0401.1	YOR342C	YOR342C	31.472	33.2955	42.7444	43.4685	0.0432651	Not in ASE	Not in ASA	Repressed by low nitrogen
chrXIV	519104	519112	NHP10_MA0344.1	YNL055C	POR1	23.7279	22.9548	33.6651	33.6703	0.0432963	Not in ASE	Not in ASA	Induced by low nitrogen
chrIV	596786	596791	MOT2_MA0379.1	YDR075W	PPH3	27.5998	25.7537	37.0547	37.7349	0.0433196	Not in ASE	Not in ASA	Repressed by low nitrogen
chrXVI	582867	582877	RME1_MA0370.1	YPR010C-A	YPR010C-A	23.901	25.7196	35.8774	35.1409	0.0435551	Not in ASE	Not in ASA	Induced by low nitrogen
chrVIII	148935	148954	DAL81_MA0290.1	YHR021C	RPS27B	45.7408	53.6766	66.6355	65.4702	0.0435551	Not in ASE	Not in ASA	Repressed by low nitrogen
chrVIII	148937	148952	IXR1_MA0323.1	YHR021C	RPS27B	45.7408	53.6766	66.6355	65.4702	0.0435551	Not in ASE	Not in ASA	Repressed by low nitrogen
chrVIII	148945	148954	DAL81_MA0290.1	YHR021W-A	ECM12	45.7408	53.6766	66.6355	65.4702	0.0435551	Not in ASE	Not in ASA	Repressed by low nitrogen
chrVIII	148945	148952	IXR1_MA0323.1	YHR021W-A	ECM12	45.7408	53.6766	66.6355	65.4702	0.0435551	Not in ASE	Not in ASA	Repressed by low nitrogen
chrXVI	486270	486275	GLN3_MA0307.1	YPL034W	YPL034W	25.25	25.1923	15.375	14.365	0.0435551	Not in ASE	Not in ASA	Induced by low nitrogen
chrVIII	150934	150955	SFP1_MA0378.1	YHR022C	YHR022C	25.0856	21.8879	34.7707	35.0224	0.0437807	Not in ASE	Not in ASA	Repressed by low nitrogen
chrV	492306	492316	NSI1_MA0421.1	YER159C	BUR6	53.1279	46.3136	27.2529	34.5313	0.0437807	Not in ASE	ASA	Repressed by low nitrogen
chrV	492307	492316	REB1_MA0363.1	YER159C	BUR6	53.1279	46.3136	27.2529	34.5313	0.0437807	Not in ASE	ASA	Repressed by low nitrogen
chrVIII	38678	38687	CRZ1_MA0285.1	YHL032C	GUT1	21.5132	18.6862	9.48601	7.73337	0.0437807	Not in ASE	ASA	Induced by low nitrogen
chrXII	514901	514912	YRR1_MA0439.1	YLR179C	YLR179C	15.5637	14.6396	26.9256	24.881	0.0438727	Not in ASE	Not in ASA	Repressed by low nitrogen
chrII	84470	84491	MGA1_MA0336.1	YBL076C	ILS1	26.2888	29.0801	16.6145	16.5194	0.0438727	Not in ASE	Not in ASA	Repressed by low nitrogen
chrXVI	486268	486274	PHO2_MA0356.1	YPL034W	YPL034W	24.2421	24.0421	14.4214	12.9146	0.0439123	Not in ASE	Not in ASA	Induced by low nitrogen
chrIV	1511873	1511882	DAL82_MA0291.1	YDR539W	FDC1	15.0494	19.9422	3.71662	5.22742	0.0439123	Not in ASE	ASA	Induced by low nitrogen
chrIV	1511883	1511891	SWI4_MA0401.1	YDR539W	FDC1	15.0494	19.9422	3.71662	5.22742	0.0439123	Not in ASE	ASA	Induced by low nitrogen
chrVII	894503	894518	IXR1_MA0323.1	YGR197C	SNG1	18.7756	23.6555	34.5453	41.3853	0.044025	Not in ASE	Not in ASA	Induced by low nitrogen
chrXV	678951	678959	TEA1_MA0405.1	YOR182C	RPS30A	61.092	68.0629	48.8929	50.0282	0.044045	Not in ASE	Not in ASA	Repressed by low nitrogen
chrVIII	390008	390018	ASH1_MA0276.1	YHR146W	CRP1	4.85693	5.92445	15.8503	15.5682	0.0441791	ASE	ASA	Induced by low nitrogen
chrXV	494766	494773	RDS2_MA0362.1	YOR092W	ECM3	21.8985	18.6377	35.5374	31.3539	0.0441791	ASE	ASA	Repressed by low nitrogen
chrIV	539396	539407	YAP7_MA0419.1	YDR041W	RSM10	27.4549	30.9673	45.7564	40.7399	0.0441791	Not in ASE	Not in ASA
chrXII	919442	919447	MOT2_MA0379.1	YLR398C	SKI2	16.5432	15.3346	2.84608	6.04075	0.0444389	Not in ASE	Not in ASA
chrIV	158896	158903	MIG1_MA0337.1	YDL169C	UGX2	21.3945	16.8334	6.89011	6.42274	0.0445794	ASE	ASA	Induced by low nitrogen
chrIX	380995	381006	CUP2_MA0287.1	YIR014W	YIR014W	26.996	29.0837	14.9731	17.8869	0.0445968	Not in ASE	Not in ASA	Induced by low nitrogen
chrXIII	290873	290882	AZF1_MA0277.1	YMR012W	CLU1	20.419	23.0654	33.3423	32.3048	0.0446369	Not in ASE	Not in ASA	Repressed by low nitrogen
chrIV	579188	579194	PHO2_MA0356.1	YDR064W	RPS13	21.6711	19.2983	33.7203	30.7692	0.0446369	Not in ASE	Not in ASA	Repressed by low nitrogen
chrIV	579191	579196	MOT2_MA0379.1	YDR064W	RPS13	21.6711	19.1955	33.7203	30.7692	0.0446369	Not in ASE	Not in ASA	Repressed by low nitrogen
chrXI	171467	171475	ARG81_MA0272.1	YKL146W	AVT3	48.2689	38.4762	25.8524	22.6204	0.0446477	Not in ASE	Not in ASA	Induced by low nitrogen
chrXVI	551890	551898	CHA4_MA0283.1	YPL003W	ULA1	17.2432	20.5184	31.0186	29.7948	0.0446477	Not in ASE	Not in ASA	Induced by low nitrogen
chrXVI	551891	551898	MIG1_MA0337.1	YPL003W	ULA1	17.2432	20.5184	31.0186	29.7948	0.0446477	Not in ASE	Not in ASA	Induced by low nitrogen
chrXI	171450	171457	MIG1_MA0337.1	YKL146W	AVT3	48.4687	44.2003	32.1902	23.1969	0.0448101	Not in ASE	Not in ASA	Induced by low nitrogen
chrXIV	169718	169739	SFL1_MA0377.1	YNL253W	TEX1	17.6384	16.7901	27.4428	27.3878	0.0448622	Not in ASE	Not in ASA
chrIV	1451166	1451173	FKH2_MA0297.1	YDR500C	RPL37B	23.1371	23.8563	11.534	13.8491	0.0448622	Not in ASE	Not in ASA	Repressed by low nitrogen
chrXIV	418761	418767	PHO2_MA0356.1	YNL110C	NOP15	32.4787	35.3821	23.3488	21.8992	0.045183	Not in ASE	ASA	Repressed by low nitrogen
chrXI	21865	21870	GLN3_MA0307.1	YKL217W	JEN1	51.3087	54.189	41.5556	41.8254	0.045305	Not in ASE	ASA
chrVIII	38683	38688	MSN2_MA0341.1	YHL032C	GUT1	22.6202	19.4563	10.3617	8.52374	0.045305	Not in ASE	ASA	Induced by low nitrogen
chrVIII	38683	38688	MSN4_MA0342.1	YHL032C	GUT1	22.6202	19.4563	10.3617	8.52374	0.045305	Not in ASE	ASA	Induced by low nitrogen
chrVIII	38683	38688	RGM1_MA0366.1	YHL032C	GUT1	22.6202	19.4563	10.3617	8.52374	0.045305	Not in ASE	ASA	Induced by low nitrogen
chrXV	494782	494787	MOT2_MA0379.1	YOR092W	ECM3	16.8778	13.2336	29.8716	26.1611	0.045305	ASE	ASA	Repressed by low nitrogen
chrI	69799	69808	STP3_MA0396.1	YAL039C	CYC3	32.0992	31.7007	19.5569	22.3021	0.0453298	Not in ASE	ASA	Induced by low nitrogen
chrI	69799	69808	STP4_MA0397.1	YAL039C	CYC3	32.0992	31.7007	19.5569	22.3021	0.0453298	Not in ASE	ASA	Induced by low nitrogen
chrXVI	837662	837667	MOT2_MA0379.1	YPR155C	NCA2	9.39651	10.9706	20.1167	21.3166	0.04543	Not in ASE	Not in ASA	Induced by low nitrogen
chrXII	514930	514935	GLN3_MA0307.1	YLR179C	YLR179C	28.8772	30.8092	39.9612	40.9652	0.0455623	Not in ASE	Not in ASA	Repressed by low nitrogen
chrV	386947	386960	UME6_MA0412.1	YER112W	LSM4	29.4322	33.9872	45.4139	43.4233	0.0455866	Not in ASE	Not in ASA	Repressed by low nitrogen
chrII	466873	466878	MSN2_MA0341.1	YBR114W	RAD16	10.1913	13.3337	22.3512	24.9681	0.0457772	Not in ASE	Not in ASA
chrII	466873	466878	MSN4_MA0342.1	YBR114W	RAD16	10.1913	13.3337	22.3512	24.9681	0.0457772	Not in ASE	Not in ASA
chrII	466873	466878	RGM1_MA0366.1	YBR114W	RAD16	10.1913	13.3337	22.3512	24.9681	0.0457772	Not in ASE	Not in ASA
chrXV	682793	682804	YRR1_MA0439.1	YOR186W	YOR186W	30.8413	25.3615	46.7272	41.1224	0.0457772	ASE	ASA	Induced by low nitrogen
chrVIII	175244	175253	TDA9_MA0431.1	YHR033W	YHR033W	53.8749	51.6929	42.336	37.8602	0.0457772	Not in ASE	Not in ASA
chrVIII	175245	175252	MIG2_MA0338.1	YHR033W	YHR033W	53.8749	51.6929	42.336	37.8602	0.0457772	Not in ASE	Not in ASA
chrVIII	175245	175252	MIG3_MA0339.1	YHR033W	YHR033W	53.8749	51.6929	42.336	37.8602	0.0457772	Not in ASE	Not in ASA
chrVIII	175245	175252	SUT1_MA0399.1	YHR033W	YHR033W	53.8749	51.6929	42.336	37.8602	0.0457772	Not in ASE	Not in ASA
chrXV	553152	553157	MOT2_MA0379.1	YOR122C	PFY1	41.7177	38.073	23.3416	28.4447	0.0458502	Not in ASE	ASA	Induced by low nitrogen
chrVII	157735	157740	GLN3_MA0307.1	YGL181W	GTS1	30.1086	34.2613	46.0061	43.4859	0.0458583	ASE	Not in ASA	Induced by low nitrogen
chrXV	986686	986701	THI2_MA0407.1	YOR347C	PYK2	35.105	34.4866	24.6833	24.7703	0.0458653	ASE	ASA	Induced by low nitrogen
chrXIII	97719	97734	HAP5_MA0316.1	YML086C	ALO1	7.33063	8.49075	17.8356	18.3953	0.0461834	Not in ASE	ASA
chrXV	553143	553164	SPT15_MA0386.1	YOR122C	PFY1	41.9731	38.073	23.3416	28.4447	0.0462937	Not in ASE	ASA	Induced by low nitrogen
chrXII	877851	877863	ROX1_MA0371.1	YLR380W	CSR1	43.4074	40.9571	55.9335	65.7984	0.0464235	Not in ASE	Not in ASA	Repressed by low nitrogen
chrII	135791	135801	PHD1_MA0355.1	YBL045C	COR1	40.0444	33.5388	21.8372	23.0738	0.0464332	Not in ASE	Not in ASA
chrV	225498	225514	ABF1_MA0265.1	YER036C	ARB1	50.9283	49.2263	31.8826	38.7019	0.0465493	ASE	Not in ASA	Repressed by low nitrogen
chrXIII	513450	513459	REB1_MA0363.1	YMR123W	PKR1	23.125	22.7408	33.4227	32.6001	0.0465672	Not in ASE	Not in ASA	Repressed by low nitrogen
chrVIII	38682	38691	TDA9_MA0431.1	YHL032C	GUT1	22.9646	19.6894	10.7016	8.81069	0.0466141	Not in ASE	ASA	Induced by low nitrogen
chrXVI	163679	163685	YHP1_MA0426.1	YPL206C	PGC1	15.7298	15.8675	25.2402	27.4838	0.0466141	Not in ASE	ASA	Induced by low nitrogen
chrXII	877964	877973	DAL82_MA0291.1	YLR380W	CSR1	36.798	38.2797	27.5378	27.0127	0.0466141	Not in ASE	Not in ASA	Repressed by low nitrogen
chrXVI	297204	297215	YRR1_MA0439.1	YPL135W	ISU1	41.1426	39.5139	30.3791	29.5489	0.0466141	Not in ASE	Not in ASA	Induced by low nitrogen
chrIV	806278	806284	FZF1_MA0298.1	YDR171W	HSP42	27.2922	31.6328	17.6338	17.2057	0.0466141	Not in ASE	Not in ASA
chrXI	385441	385447	YHP1_MA0426.1	YKL028W	TFA1	34.4456	41.7203	54.9547	52.3515	0.0466849	Not in ASE	Not in ASA	Repressed by low nitrogen
chrVI	167375	167396	SPT15_MA0386.1	YFR011C	MIC19	12.6814	12.0094	23.9664	21.8223	0.046726	Not in ASE	ASA	Induced by low nitrogen
chrXI	203408	203413	MOT2_MA0379.1	YKL127W	PGM1	28.4793	27.6859	18.5946	16.4481	0.0467713	Not in ASE	Not in ASA	Induced by low nitrogen
chrIX	117819	117826	SUT1_MA0399.1	YIL126W	STH1	37.343	43.514	26.923	26.2876	0.0467713	Not in ASE	Not in ASA
chrIV	316562	316569	OPI1_MA0349.1	YDL078C	MDH3	20.3792	24.6817	11.0141	9.8297	0.0467713	Not in ASE	Not in ASA	Induced by low nitrogen
chrXIII	86995	87001	PHO2_MA0356.1	YML092C	PRE8	21.0895	18.6	30.3912	35.0567	0.0467713	Not in ASE	Not in ASA	Induced by low nitrogen
chrXI	431734	431749	THI2_MA0407.1	YKL006W	RPL14A	34.6438	39.5447	49.5894	49.5938	0.0469139	Not in ASE	Not in ASA	Repressed by low nitrogen
chrV	33794	33809	THI2_MA0407.1	YEL063C	CAN1	39.4342	37.4048	28.5043	25.416	0.0469754	Not in ASE	Not in ASA	Induced by low nitrogen
chrXI	230176	230181	MOT2_MA0379.1	YKL110C	KTI12	73.7773	88.5914	53.2586	57.5365	0.0470315	Not in ASE	Not in ASA	Repressed by low nitrogen
chrXV	274381	274386	MSN2_MA0341.1	YOL026C	MIM1	17.6924	16.5089	26.7539	27.9852	0.0470315	Not in ASE	Not in ASA	Induced by low nitrogen
chrXV	274381	274386	MSN4_MA0342.1	YOL026C	MIM1	17.6924	16.5089	26.7539	27.9852	0.0470315	Not in ASE	Not in ASA	Induced by low nitrogen
chrXV	274381	274386	RGM1_MA0366.1	YOL026C	MIM1	17.6924	16.5089	26.7539	27.9852	0.0470315	Not in ASE	Not in ASA	Induced by low nitrogen
chrIV	628951	628956	GLN3_MA0307.1	YDR091C	RLI1	16.1772	22.8743	5.29849	5.09372	0.0470315	Not in ASE	Not in ASA	Repressed by low nitrogen
chrX	608165	608186	ARO80_MA0273.1	YJR094W-A	RPL43B	51.735	54.0463	42.7875	39.2151	0.0471736	Not in ASE	Not in ASA	Repressed by low nitrogen
chrXIII	273004	273012	HCM1_MA0317.1	YMR003W	AIM34	20.7257	18.0934	33.4603	29.6947	0.0474761	Not in ASE	Not in ASA	Induced by low nitrogen
chrIV	1469299	1469314	THI2_MA0407.1	YDR510W	SMT3	18.0405	17.5714	8.41367	5.92743	0.0474847	Not in ASE	Not in ASA
chrXIV	427402	427411	INO2_MA0321.1	YNL103W	YNL103W	48.2191	46.9633	36.2469	38.0495	0.0474847	Not in ASE	Not in ASA
chrXIV	427403	427410	TYE7_MA0409.1	YNL103W	YNL103W	48.2191	46.9633	36.2469	38.0495	0.0474847	Not in ASE	Not in ASA
chrIV	321990	321999	TDA9_MA0431.1	YDL075W	RPL31A	39.4155	42.0883	26.7388	30.4794	0.0474847	Not in ASE	Not in ASA	Repressed by low nitrogen
chrIV	321991	321998	MIG2_MA0338.1	YDL075W	RPL31A	39.4155	42.0883	26.7388	30.4794	0.0474847	Not in ASE	Not in ASA	Repressed by low nitrogen
chrIV	321991	321998	MIG3_MA0339.1	YDL075W	RPL31A	39.4155	42.0883	26.7388	30.4794	0.0474847	Not in ASE	Not in ASA	Repressed by low nitrogen
chrIV	321991	321998	SUT1_MA0399.1	YDL075W	RPL31A	39.4155	42.0883	26.7388	30.4794	0.0474847	Not in ASE	Not in ASA	Repressed by low nitrogen
chrX	663551	663556	MOT2_MA0379.1	YJR127C	RSF2	40.5826	35.8201	25.2482	26.3426	0.0474847	Not in ASE	Not in ASA	Induced by low nitrogen
chrXVI	551889	551898	TDA9_MA0431.1	YPL003W	ULA1	17.2432	20.5184	30.1569	29.7948	0.0474847	Not in ASE	Not in ASA	Induced by low nitrogen
chrXVI	551890	551897	MIG2_MA0338.1	YPL003W	ULA1	17.2432	20.5184	30.1569	29.7948	0.0474847	Not in ASE	Not in ASA	Induced by low nitrogen
chrXVI	551890	551897	MIG3_MA0339.1	YPL003W	ULA1	17.2432	20.5184	30.1569	29.7948	0.0474847	Not in ASE	Not in ASA	Induced by low nitrogen
chrXVI	551890	551897	SUT1_MA0399.1	YPL003W	ULA1	17.2432	20.5184	30.1569	29.7948	0.0474847	Not in ASE	Not in ASA	Induced by low nitrogen
chrXII	660332	660352	USV1_MA0413.1	YLR258W	GSY2	63.355	58.3837	39.9068	47.5593	0.0474847	ASE	Not in ASA	Induced by low nitrogen
chrXIV	427397	427417	RTG3_MA0376.1	YNL103W	YNL103W	48.2191	46.9633	35.2174	38.0495	0.0474847	Not in ASE	Not in ASA
chrXIV	427403	427411	CBF1_MA0281.1	YNL103W	YNL103W	48.2191	46.9633	35.2174	38.0495	0.0474847	Not in ASE	Not in ASA
chrIV	1461945	1461951	PHO2_MA0356.1	YDR506C	GMC1	11.5089	9.25166	20.8516	25.8548	0.047528	Not in ASE	ASA	Induced by low nitrogen
chrXII	504263	504283	SUT2_MA0400.1	YLR174W	IDP2	53.7627	58.0737	41.6625	44.6833	0.0475557	Not in ASE	Not in ASA	Induced by low nitrogen
chrXII	504269	504277	YLR278C_MA0430.1	YLR174W	IDP2	53.7627	58.0737	41.6625	44.6833	0.0475557	Not in ASE	Not in ASA	Induced by low nitrogen
chrXII	377517	377523	YHP1_MA0426.1	YLR114C	AVL9	23.6244	30.253	11.4956	13.4464	0.0476404	Not in ASE	Not in ASA	Repressed by low nitrogen
chrVII	157724	157734	NSI1_MA0421.1	YGL181W	GTS1	28.1187	34.2613	50.1566	44.4956	0.0477112	ASE	Not in ASA	Induced by low nitrogen
chrVII	157725	157734	REB1_MA0363.1	YGL181W	GTS1	28.1187	34.2613	50.1566	44.4956	0.0477112	ASE	Not in ASA	Induced by low nitrogen
chrXII	759259	759269	ASH1_MA0276.1	YLR312W-A	MRPL15	68.9984	81.726	43.3063	53.5947	0.0477112	Not in ASE	Not in ASA	Repressed by low nitrogen
chrIV	159158	159163	MSN2_MA0341.1	YDL168W	SFA1	14.6896	19.4183	4.87218	4.79983	0.0477112	ASE	ASA
chrIV	159158	159163	MSN4_MA0342.1	YDL168W	SFA1	14.6896	19.4183	4.87218	4.79983	0.0477112	ASE	ASA
chrIV	159158	159163	RGM1_MA0366.1	YDL168W	SFA1	14.6896	19.4183	4.87218	4.79983	0.0477112	ASE	ASA
chrV	69057	69066	AZF1_MA0277.1	YEL046C	GLY1	35.7998	44.4144	56.0182	57.3363	0.0477441	Not in ASE	Not in ASA	Repressed by low nitrogen
chrI	52733	52741	TBS1_MA0404.1	YAL049C	AIM2	26.5215	24.278	12.9455	15.5551	0.0479361	ASE	ASA	Induced by low nitrogen
chrI	52735	52743	CHA4_MA0283.1	YAL049C	AIM2	26.5215	24.278	12.8819	15.5551	0.0479615	ASE	ASA	Induced by low nitrogen
chrXII	954806	954815	INO4_MA0322.1	YLR417W	VPS36	37.8868	38.5954	28.7511	27.7046	0.0479819	Not in ASE	Not in ASA
chrIV	525286	525291	GLN3_MA0307.1	YDR037W	KRS1	10.3456	12.8218	1.15736	0.95267	0.0479992	ASE	Not in ASA	Repressed by low nitrogen
chrIV	1517993	1517998	MOT2_MA0379.1	YDR540C	IRC4	10.5135	11.3764	20.3258	22.115	0.0479992	Not in ASE	ASA	Induced by low nitrogen
chrXI	385470	385478	MAC1_MA0326.1	YKL028W	TFA1	26.2033	31.2039	40.5224	42.4072	0.0479992	Not in ASE	Not in ASA	Repressed by low nitrogen
chrXII	704820	704827	REI1_MA0364.1	YLR283W	YLR283W	27.2224	28.9104	17.602	18.1623	0.0479992	Not in ASE	ASA
chrVIII	389905	389910	HAP2_MA0313.1	YHR146W	CRP1	6.20621	7.81754	19.4482	16.5986	0.0479992	ASE	ASA	Induced by low nitrogen
chrVII	939281	939292	YRR1_MA0439.1	YGR221C	TOS2	22.8951	23.173	13.7152	12.0956	0.0479992	Not in ASE	Not in ASA	Repressed by low nitrogen
chrIV	1401446	1401455	REB1_MA0363.1	YDR470C	UGO1	35.5851	42.7161	53.1498	54.9607	0.0480193	Not in ASE	Not in ASA
chrVIII	337912	337919	MIG1_MA0337.1	YHR114W	BZZ1	22.6752	28.2696	11.9977	12.862	0.0482141	ASE	ASA
chrXV	832637	832658	SFP1_MA0378.1	YOR272W	YTM1	17.8915	15.8682	27.4952	26.8709	0.0482141	Not in ASE	Not in ASA	Repressed by low nitrogen
chrXV	832643	832652	SUM1_MA0398.1	YOR272W	YTM1	17.8915	15.8682	27.4952	26.8709	0.0482141	Not in ASE	Not in ASA	Repressed by low nitrogen
chrXII	819041	819051	RAP1_MA0359.1	YLR344W	RPL26A	56.3207	46.8061	32.9241	22.0144	0.0482141	ASE	Not in ASA	Repressed by low nitrogen
chrVII	581858	581865	ECM22_MA0292.1	YGR043C	NQM1	30.3073	29.3357	39.3018	40.4188	0.0482141	Not in ASE	Not in ASA	Induced by low nitrogen
chrVII	581858	581865	SIP4_MA0380.1	YGR043C	NQM1	30.3073	29.3357	39.3018	40.4188	0.0482141	Not in ASE	Not in ASA	Induced by low nitrogen
chrIX	268412	268417	MOT2_MA0379.1	YIL046W	MET30	53.0715	53.1113	43.8465	41.8901	0.0482141	Not in ASE	Not in ASA	Induced by low nitrogen
chrIX	268422	268427	HAP2_MA0313.1	YIL046W	MET30	53.0715	53.1113	43.8465	41.8901	0.0482141	Not in ASE	Not in ASA	Induced by low nitrogen
chrXIII	159046	159064	RLM1_MA0369.1	YML058W	SML1	25.5668	26.0447	15.2893	16.4126	0.0482141	Not in ASE	ASA	Induced by low nitrogen
chrXIII	159051	159056	MOT2_MA0379.1	YML058W	SML1	25.5668	26.0447	15.2893	16.4126	0.0482141	Not in ASE	ASA	Induced by low nitrogen
chrXV	968244	968253	CRZ1_MA0285.1	YOR342C	YOR342C	61.4548	59.8916	48.8616	40.8218	0.0482141	Not in ASE	Not in ASA	Repressed by low nitrogen
chrIV	998669	998678	DAL82_MA0291.1	YDR264C	AKR1	11.7416	11.1759	20.9324	21.7865	0.0482141	Not in ASE	Not in ASA	Induced by low nitrogen
chrXIII	225451	225457	PHO2_MA0356.1	YML024W	RPS17A	15.8174	17.8651	29.7395	39.156	0.0482141	Not in ASE	Not in ASA	Repressed by low nitrogen
chrVII	987451	987459	STB5_MA0392.1	YGR249W	MGA1	28.092	32.5135	14.9815	18.9813	0.0482141	Not in ASE	Not in ASA	Repressed by low nitrogen
chrIX	249502	249522	YAP6_MA0418.1	YIL056W	VHR1	45.1852	39.7843	27.2975	30.4371	0.0482141	Not in ASE	Not in ASA
chrIX	249508	249516	YAP3_MA0416.1	YIL056W	VHR1	45.1852	39.7843	27.2975	30.4371	0.0482141	Not in ASE	Not in ASA
chrXV	520676	520697	SFP1_MA0378.1	YOR107W	RGS2	45.3347	54.0501	71.0278	65.4132	0.0482141	Not in ASE	Not in ASA	Repressed by low nitrogen
chrXIII	513382	513391	STP3_MA0396.1	YMR123W	PKR1	26.9415	26.4262	38.1158	35.9362	0.0482141	Not in ASE	Not in ASA	Repressed by low nitrogen
chrXIII	513382	513391	STP4_MA0397.1	YMR123W	PKR1	26.9415	26.4262	38.1158	35.9362	0.0482141	Not in ASE	Not in ASA	Repressed by low nitrogen
chrV	68981	68986	MOT2_MA0379.1	YEL046C	GLY1	61.8005	53.1469	41.8222	39.8365	0.0482141	Not in ASE	Not in ASA	Repressed by low nitrogen
chrVII	428413	428418	MOT2_MA0379.1	YGL036W	YGL036W	85.1977	92.593	56.6062	70.2376	0.0483044	Not in ASE	Not in ASA
chrX	705574	705583	TDA9_MA0431.1	YJR148W	BAT2	18.8474	22.2911	10.1181	7.88418	0.0484679	ASE	Not in ASA	Induced by low nitrogen
chrV	42253	42261	SWI5_MA0402.1	YEL060C	PRB1	40.9792	45.1763	54.0684	57.335	0.0488123	Not in ASE	Not in ASA	Induced by low nitrogen
chrV	42254	42261	ACE2_MA0267.1	YEL060C	PRB1	40.9792	45.1763	54.0684	57.335	0.0488123	Not in ASE	Not in ASA	Induced by low nitrogen
chrXV	968153	968165	MCM1_MA0331.1	YOR342C	YOR342C	30.8801	27.8663	42.7915	39.552	0.0488123	Not in ASE	Not in ASA	Repressed by low nitrogen
chrXIV	373973	373979	YAP5_MA0417.1	YNL134C	YNL134C	20.536	15.675	29.6019	32.6293	0.0488123	Not in ASE	Not in ASA	Induced by low nitrogen
chrVI	167388	167393	MOT2_MA0379.1	YFR011C	MIC19	15.2837	12.8886	27.8249	24.0326	0.0488123	Not in ASE	ASA	Induced by low nitrogen
chrV	131504	131510	PHO2_MA0356.1	YEL012W	UBC8	44.8114	40.9664	60.9699	54.5679	0.0488123	Not in ASE	Not in ASA	Induced by low nitrogen
chrIII	122750	122757	RIM101_MA0368.1	YCR005C	CIT2	29.7547	27.6156	38.6126	39.3434	0.0488123	Not in ASE	Not in ASA	Repressed by low nitrogen
chrIII	122751	122756	HAP2_MA0313.1	YCR005C	CIT2	29.7547	27.6156	38.6126	39.3434	0.0488123	Not in ASE	Not in ASA	Repressed by low nitrogen
chrXIV	301208	301214	PHO2_MA0356.1	YNL180C	RHO5	36.7713	33.1422	20.4501	24.3092	0.0488123	Not in ASE	ASA	Repressed by low nitrogen
chrVIII	38710	38716	YHP1_MA0426.1	YHL032C	GUT1	40.6252	38.5325	16.5597	26.4465	0.0488123	Not in ASE	ASA	Induced by low nitrogen
chrXV	642311	642332	SPT15_MA0386.1	YOR162C	YRR1	20.1765	16.7624	33.2339	29.0496	0.0488123	Not in ASE	Not in ASA	Induced by low nitrogen
chrXII	168085	168105	FKH1_MA0296.1	YLR010C	TEN1	54.8295	41.5121	25.1938	26.3807	0.0488123	Not in ASE	Not in ASA
chrXII	168091	168099	HCM1_MA0317.1	YLR010C	TEN1	54.8295	41.5121	25.1938	26.3807	0.0488123	Not in ASE	Not in ASA
chrVII	939284	939292	PDR8_MA0354.1	YGR221C	TOS2	22.8002	23.0348	13.7152	12.0956	0.0488123	Not in ASE	Not in ASA	Repressed by low nitrogen
chrVII	939284	939292	YRM1_MA0438.1	YGR221C	TOS2	22.8002	23.0348	13.7152	12.0956	0.0488123	Not in ASE	Not in ASA	Repressed by low nitrogen
chrX	220364	220371	ACE2_MA0267.1	YJL107C	YJL107C	44.1403	39.4598	53.3861	54.4105	0.0488123	Not in ASE	Not in ASA	Repressed by low nitrogen
chrVIII	337911	337918	MIG2_MA0338.1	YHR114W	BZZ1	23.161	29.0932	12.4378	13.2957	0.0488123	ASE	ASA
chrVIII	337911	337918	MIG3_MA0339.1	YHR114W	BZZ1	23.161	29.0932	12.4378	13.2957	0.0488123	ASE	ASA
chrVIII	337911	337918	RSC3_MA0374.1	YHR114W	BZZ1	23.161	29.0932	12.4378	13.2957	0.0488123	ASE	ASA
chrVIII	337911	337918	SUT1_MA0399.1	YHR114W	BZZ1	23.161	29.0932	12.4378	13.2957	0.0488123	ASE	ASA
chrXV	642321	642326	MOT2_MA0379.1	YOR162C	YRR1	20.1765	16.7022	33.2339	29.0496	0.0488123	Not in ASE	Not in ASA	Induced by low nitrogen
chrVII	939285	939293	RDR1_MA0360.1	YGR221C	TOS2	22.7588	23.0348	13.7152	12.0956	0.0492196	Not in ASE	Not in ASA	Repressed by low nitrogen
chrIV	1075317	1075327	PHD1_MA0355.1	YDR306C	YDR306C	54.1653	63.6958	42.5883	39.1687	0.0492196	Not in ASE	Not in ASA	Induced by low nitrogen
chrIX	99779	99787	FHL1_MA0295.1	YIL133C	RPL16A	55.3828	55.3592	64.6268	65.7679	0.0493116	Not in ASE	Not in ASA	Repressed by low nitrogen
chrI	52732	52741	CRZ1_MA0285.1	YAL049C	AIM2	26.5215	24.278	14.5261	15.5551	0.0493558	ASE	ASA	Induced by low nitrogen
chrII	662381	662390	TDA9_MA0431.1	YBR218C	PYC2	22.5662	18.5745	31.2904	33.7908	0.0494123	Not in ASE	ASA	Repressed by low nitrogen
chrII	662384	662389	MSN2_MA0341.1	YBR218C	PYC2	22.5662	18.5745	31.2904	33.7908	0.0494123	Not in ASE	ASA	Repressed by low nitrogen
chrII	662384	662389	MSN4_MA0342.1	YBR218C	PYC2	22.5662	18.5745	31.2904	33.7908	0.0494123	Not in ASE	ASA	Repressed by low nitrogen
chrII	662384	662389	RGM1_MA0366.1	YBR218C	PYC2	22.5662	18.5745	31.2904	33.7908	0.0494123	Not in ASE	ASA	Repressed by low nitrogen
chrII	662390	662398	HCM1_MA0317.1	YBR218C	PYC2	22.5662	18.5745	31.2904	33.7908	0.0494123	Not in ASE	ASA	Repressed by low nitrogen
chrXII	954813	954821	GCR1_MA0304.1	YLR417W	VPS36	41.5351	35.4794	25.8442	24.1767	0.0494123	Not in ASE	Not in ASA
chrXII	954813	954820	GCR2_MA0305.1	YLR417W	VPS36	41.5351	35.4794	25.8442	24.1767	0.0494123	Not in ASE	Not in ASA
chrV	541524	541532	STP1_MA0394.1	YER176W	ECM32	34.7944	29.1419	18.6723	19.4617	0.0495329	Not in ASE	Not in ASA
chrII	61098	61103	MOT2_MA0379.1	YBL087C	RPL23A	51.9022	48.2575	38.1399	30.8159	0.0496521	Not in ASE	Not in ASA	Repressed by low nitrogen
chrXI	149006	149015	EDS1_MA0294.1	YKL162C	YKL162C	10.9793	9.05463	21.3174	19.5376	0.0496926	Not in ASE	Not in ASA	Induced by low nitrogen
chrVIII	380483	380488	MOT2_MA0379.1	YHR140W	YHR140W	12.4433	15.2062	24.6601	24.0499	0.0496927	Not in ASE	Not in ASA	Induced by low nitrogen
chrXI	260734	260743	CST6_MA0286.1	YKL096W	CWP1	51.1381	50.4292	40.9797	41.2068	0.0499817	ASE	Not in ASA	Repressed by low nitrogen
chrXI	248143	248148	GLN3_MA0307.1	YKL103C	APE1	31.3645	39.9435	51.2807	52.2237	0.0500776	Not in ASE	Not in ASA	Induced by low nitrogen
chrVI	106805	106812	ACE2_MA0267.1	YFL014W	HSP12	56.0509	48.4074	31.378	37.7097	0.0500785	Not in ASE	Not in ASA	Induced by low nitrogen
chrXII	424951	424963	ROX1_MA0371.1	YLR142W	PUT1	31.9317	28.8256	18.9861	20.1554	0.0502721	ASE	Not in ASA	Induced by low nitrogen
chrIV	159356	159362	PHO2_MA0356.1	YDL168W	SFA1	48.8518	49.5038	39.3203	33.9549	0.0502721	ASE	ASA
chrIV	159358	159363	GLN3_MA0307.1	YDL168W	SFA1	48.8518	49.5038	39.3203	33.9549	0.0502721	ASE	ASA
chrXV	386471	386478	STB4_MA0391.1	YOR030W	DFG16	23.7279	22.5137	13.3913	13.3075	0.0502721	Not in ASE	ASA	Induced by low nitrogen
chrV	33790	33799	AZF1_MA0277.1	YEL063C	CAN1	39.4342	36.9937	28.5043	25.416	0.0502721	Not in ASE	Not in ASA	Induced by low nitrogen
chrIV	159157	159166	GIS1_MA0306.1	YDL168W	SFA1	14.6896	19.4183	5.39917	4.81872	0.0502721	ASE	ASA
chrIV	159157	159165	RPH1_MA0372.1	YDL168W	SFA1	14.6896	19.4183	5.39917	4.81872	0.0502721	ASE	ASA
chrVIII	337909	337917	PDR1_MA0352.1	YHR114W	BZZ1	23.2622	29.1604	12.4492	13.6914	0.050445	ASE	ASA
chrX	160143	160151	CHA4_MA0283.1	YJL133C-A	YJL133C-A	35.3299	38.7699	26.8077	24.1697	0.050445	Not in ASE	Not in ASA
chrX	160143	160151	RDR1_MA0360.1	YJL133C-A	YJL133C-A	35.3299	38.7699	26.8077	24.1697	0.050445	Not in ASE	Not in ASA
chrIV	232413	232419	YHP1_MA0426.1	YDL128W	VCX1	10.504	11.3357	22.9291	20.0501	0.0505177	Not in ASE	Not in ASA	Induced by low nitrogen
chrVII	352716	352721	GLN3_MA0307.1	YGL083W	SCY1	13.399	14.2233	3.83242	4.40603	0.0505177	Not in ASE	Not in ASA
chrXI	431738	431746	PDR8_MA0354.1	YKL006W	RPL14A	36.6715	39.8543	48.5295	49.5938	0.0505177	Not in ASE	Not in ASA	Repressed by low nitrogen
chrIV	588748	588755	RIM101_MA0368.1	YDR070C	FMP16	32.1369	32.0099	22.5301	22.4655	0.0505177	Not in ASE	Not in ASA	Induced by low nitrogen
chrIV	588749	588754	HAP2_MA0313.1	YDR070C	FMP16	32.1369	32.0099	22.5301	22.4655	0.0505177	Not in ASE	Not in ASA	Induced by low nitrogen
chrV	69017	69022	MOT2_MA0379.1	YEL046C	GLY1	59.9061	55.5749	46.7729	42.8722	0.0505177	Not in ASE	Not in ASA	Repressed by low nitrogen
chrXV	877978	877987	REB1_MA0363.1	YOR298C-A	MBF1	54.1839	58.1793	45.2729	40.5867	0.0505177	Not in ASE	Not in ASA	Repressed by low nitrogen
chrIV	1490086	1490107	DOT6_MA0351.1	YDR524C-B	YDR524C-B	35.2209	33.5848	23.5907	25.0183	0.0505956	Not in ASE	Not in ASA	Repressed by low nitrogen
chrXVI	369794	369799	MOT2_MA0379.1	YPL095C	EEB1	16.841	14.3838	4.00824	5.954	0.0508339	ASE	ASA	Repressed by low nitrogen
chrXII	131017	131025	HAC1_MA0310.1	YLL010C	PSR1	65.8673	57.4984	44.989	46.6422	0.0508681	ASE	Not in ASA
chrVIII	38701	38709	AFT2_MA0270.1	YHL032C	GUT1	37.3952	35.4288	15.3475	24.2763	0.0508681	Not in ASE	ASA	Induced by low nitrogen
chrXVI	409033	409038	GLN3_MA0307.1	YPL078C	ATP4	21.2913	21.5256	42.6105	33.4431	0.0509483	Not in ASE	Not in ASA	Induced by low nitrogen
chrVII	905507	905515	GZF3_MA0309.1	YGR204W	ADE3	21.714	24.5653	13.1992	9.51903	0.0509483	Not in ASE	Not in ASA	Repressed by low nitrogen
chrVII	905509	905514	GLN3_MA0307.1	YGR204W	ADE3	21.714	24.5653	13.1992	9.51903	0.0509483	Not in ASE	Not in ASA	Repressed by low nitrogen
chrXIII	645473	645478	MOT2_MA0379.1	YMR190C	SGS1	23.7053	21.223	12.3591	12.0975	0.0509483	Not in ASE	Not in ASA
chrIX	382317	382330	UME6_MA0412.1	YIR016W	YIR016W	36.3539	33.1204	45.9187	52.5273	0.0510581	Not in ASE	Not in ASA	Induced by low nitrogen
chrIX	382320	382325	HAP2_MA0313.1	YIR016W	YIR016W	36.3539	33.1204	45.9187	52.5273	0.0510581	Not in ASE	Not in ASA	Induced by low nitrogen
chrIV	76826	76841	IXR1_MA0323.1	YDL214C	PRR2	52.0394	46.9539	37.6878	32.4087	0.0511389	Not in ASE	Not in ASA	Induced by low nitrogen
chrVII	371282	371287	MOT2_MA0379.1	YGL071W	AFT1	53.6919	43.9498	32.5346	27.498	0.0515037	Not in ASE	Not in ASA	Repressed by low nitrogen
chrIV	159217	159222	HAP2_MA0313.1	YDL168W	SFA1	15.1763	17.4642	6.76327	5.07423	0.0515037	ASE	ASA
chrXI	216933	216954	SFP1_MA0378.1	YKL120W	OAC1	14.2573	15.5992	32.1519	25.45	0.0515404	Not in ASE	ASA	Repressed by low nitrogen
chrXI	216939	216948	SUM1_MA0398.1	YKL120W	OAC1	14.2573	15.5992	32.1519	25.45	0.0515404	Not in ASE	ASA	Repressed by low nitrogen
chrXI	226205	226213	SWI5_MA0402.1	YKL112W	ABF1	28.6185	29.2481	19.5654	15.1283	0.0515404	Not in ASE	ASA
chrXIII	551615	551620	HAP2_MA0313.1	YMR143W	RPS16A	59.8027	67.3564	45.7908	49.7791	0.0516318	Not in ASE	Not in ASA	Repressed by low nitrogen
chrXV	968263	968270	MIG2_MA0338.1	YOR342C	YOR342C	61.4548	59.8916	48.8616	40.1041	0.0518162	Not in ASE	Not in ASA	Repressed by low nitrogen
chrXV	968263	968270	MIG3_MA0339.1	YOR342C	YOR342C	61.4548	59.8916	48.8616	40.1041	0.0518162	Not in ASE	Not in ASA	Repressed by low nitrogen
chrXIII	97716	97721	HAP2_MA0313.1	YML086C	ALO1	9.1043	9.65493	19.0795	18.7478	0.0518162	Not in ASE	ASA
chrXI	581136	581147	RGT1_MA0367.1	YKR075C	YKR075C	27.5992	26.764	36.456	40.582	0.0518162	Not in ASE	Not in ASA
chrXI	581137	581146	EDS1_MA0294.1	YKR075C	YKR075C	27.5992	26.764	36.456	40.582	0.0518162	Not in ASE	Not in ASA
chrXII	504217	504224	SIP4_MA0380.1	YLR174W	IDP2	68.0638	64.2086	49.4567	55.1232	0.0520565	Not in ASE	Not in ASA	Induced by low nitrogen
chrV	287381	287391	NSI1_MA0421.1	YER065C	ICL1	38.5591	37.6052	47.1583	48.6472	0.0521532	Not in ASE	Not in ASA	Induced by low nitrogen
chrV	287382	287391	REB1_MA0363.1	YER065C	ICL1	38.5591	37.6052	47.1583	48.6472	0.0521532	Not in ASE	Not in ASA	Induced by low nitrogen
chrIII	228011	228018	SUT1_MA0399.1	YCR063W	BUD31	43.1104	44.4993	31.9083	34.6811	0.0521595	Not in ASE	Not in ASA	Repressed by low nitrogen
chrIV	308046	308053	ABF2_MA0266.1	YDL082W	RPL13A	43.4198	40.4812	52.8961	59.5207	0.0521741	Not in ASE	Not in ASA	Repressed by low nitrogen
chrIV	1075310	1075319	REB1_MA0363.1	YDR306C	YDR306C	57.5046	63.6958	48.1966	45.9209	0.052349	Not in ASE	Not in ASA	Induced by low nitrogen
chrIX	384325	384345	RTG3_MA0376.1	YIR018W	YAP5	47.1433	37.2718	59.5597	59.4869	0.052349	Not in ASE	Not in ASA	Induced by low nitrogen
chrIX	384331	384339	CBF1_MA0281.1	YIR018W	YAP5	47.1433	37.2718	59.5597	59.4869	0.052349	Not in ASE	Not in ASA	Induced by low nitrogen
chrXIII	902660	902666	PHO2_MA0356.1	YMR315W	YMR315W	29.5228	31.0359	40.0095	39.95	0.0526203	Not in ASE	Not in ASA	Induced by low nitrogen
chrIV	1014039	1014048	DAL82_MA0291.1	YDR276C	PMP3	21.0426	21.6143	31.3876	37.6403	0.0527472	Not in ASE	Not in ASA	Induced by low nitrogen
chrXI	385543	385551	RFX1_MA0365.1	YKL028W	TFA1	19.4655	23.6881	10.056	10.5036	0.052916	Not in ASE	Not in ASA	Repressed by low nitrogen
chrII	615976	615997	STB3_MA0390.1	YBR197C	YBR197C	14.8898	12.3317	23.7535	23.7566	0.0529265	Not in ASE	Not in ASA	Repressed by low nitrogen
chrVII	384657	384665	CEP3_MA0282.1	YGL062W	PYC1	51.1196	50.8961	66.7654	60.8477	0.0531098	Not in ASE	Not in ASA	Induced by low nitrogen
chrVII	384658	384665	STB4_MA0391.1	YGL062W	PYC1	51.1196	50.8961	66.7654	60.8477	0.0531098	Not in ASE	Not in ASA	Induced by low nitrogen
chrII	61097	61102	MOT2_MA0379.1	YBL087C	RPL23A	44.406	40.9841	32.5202	28.4465	0.0532115	Not in ASE	Not in ASA	Repressed by low nitrogen
chrVII	156165	156170	MOT2_MA0379.1	YGL184C	STR3	3.91515	2.62107	12.7709	12.9702	0.0532115	Not in ASE	Not in ASA
chrXII	855776	855797	MGA1_MA0336.1	YLR367W	RPS22B	13.2381	12.2772	25.0582	21.7707	0.0532439	Not in ASE	Not in ASA	Repressed by low nitrogen
chrVII	726599	726604	MOT2_MA0379.1	YGR117C	YGR117C	44.894	42.2413	71.0201	98.264	0.053464	Not in ASE	Not in ASA	Repressed by low nitrogen
chrII	488808	488813	MOT2_MA0379.1	YBR125C	PTC4	49.9542	48.2819	37.3666	39.9996	0.0535555	Not in ASE	Not in ASA
chrII	628629	628638	INO2_MA0321.1	YBR203W	COS111	24.3883	22.4402	32.8488	33.788	0.0535555	Not in ASE	Not in ASA
chrII	628629	628638	INO4_MA0322.1	YBR203W	COS111	24.3883	22.4402	32.8488	33.788	0.0535555	Not in ASE	Not in ASA
chrII	515560	515568	GZF3_MA0309.1	YBR138C	YBR138C	19.8414	20.1206	28.986	29.9883	0.0535555	Not in ASE	Not in ASA	Induced by low nitrogen
chrII	515561	515568	DAL80_MA0289.1	YBR138C	YBR138C	19.8414	20.1206	28.986	29.9883	0.0535555	Not in ASE	Not in ASA	Induced by low nitrogen
chrII	515562	515567	GLN3_MA0307.1	YBR138C	YBR138C	19.8414	20.1206	28.986	29.9883	0.0535555	Not in ASE	Not in ASA	Induced by low nitrogen
chrXV	494664	494672	TBS1_MA0404.1	YOR092W	ECM3	36.4698	40.0588	49.0201	48.9898	0.0536407	ASE	ASA	Repressed by low nitrogen
chrXV	1043453	1043461	RDR1_MA0360.1	YOR375C	GDH1	32.7292	32.707	23.7268	22.7495	0.0537597	Not in ASE	Not in ASA
chrIV	1401418	1401428	RAP1_MA0359.1	YDR470C	UGO1	32.496	28.5719	41.0179	42.343	0.0537597	Not in ASE	Not in ASA
chrXV	832301	832306	GLN3_MA0307.1	YOR271C	FSF1	14.737	20.333	29.27	31.3966	0.0537952	Not in ASE	Not in ASA	Repressed by low nitrogen
chrIV	76834	76842	CHA4_MA0283.1	YDL214C	PRR2	49.8367	46.9539	37.6878	31.1746	0.0540198	Not in ASE	Not in ASA	Induced by low nitrogen
chrXII	390749	390769	YAP6_MA0418.1	YLR121C	YPS3	18.5407	16.6393	26.7592	29.4717	0.0540306	Not in ASE	Not in ASA
chrVII	894575	894596	STB3_MA0390.1	YGR197C	SNG1	19.7957	20.7796	29.4788	33.7738	0.0540308	Not in ASE	Not in ASA	Induced by low nitrogen
chrXVI	195629	195638	INO4_MA0322.1	YPL186C	UIP4	38.3257	43.3522	52.0846	56.2561	0.0540308	ASE	Not in ASA	Induced by low nitrogen
chrXVI	432296	432304	STB5_MA0392.1	YPL061W	ALD6	46.8506	45.8584	37.4636	35.3974	0.0540601	ASE	Not in ASA
chrXIII	513426	513441	THI2_MA0407.1	YMR123W	PKR1	26.2914	26.7189	37.673	35.3011	0.0540601	Not in ASE	Not in ASA	Repressed by low nitrogen
chrXIII	513427	513437	SPT2_MA0387.1	YMR123W	PKR1	26.2914	26.7189	37.673	35.3011	0.0540601	Not in ASE	Not in ASA	Repressed by low nitrogen
chrXII	818967	818987	FKH1_MA0296.1	YLR344W	RPL26A	54.9786	55.0991	38.5981	45.0365	0.0540601	ASE	Not in ASA	Repressed by low nitrogen
chrXII	818973	818981	HCM1_MA0317.1	YLR344W	RPL26A	54.9786	55.0991	38.5981	45.0365	0.0540601	ASE	Not in ASA	Repressed by low nitrogen
chrXII	809428	809434	ARG80_MA0271.1	YLR342W	FKS1	52.138	55.1321	43.7709	39.6136	0.0540601	Not in ASE	Not in ASA	Induced by low nitrogen
chrXII	809428	809435	GCR2_MA0305.1	YLR342W	FKS1	52.138	55.1321	43.7709	39.6136	0.0540601	Not in ASE	Not in ASA	Induced by low nitrogen
chrX	402701	402707	ARG80_MA0271.1	YJL019W	MPS3	15.9855	19.0368	27.2227	29.5203	0.0540797	Not in ASE	Not in ASA	Repressed by low nitrogen
chrX	402703	402711	SWI4_MA0401.1	YJL019W	MPS3	15.9855	19.0368	27.2227	29.5203	0.0540797	Not in ASE	Not in ASA	Repressed by low nitrogen
chrX	160148	160169	STB3_MA0390.1	YJL133C-A	YJL133C-A	41.6909	42.3356	30.3229	33.1852	0.0541515	Not in ASE	Not in ASA
chrV	131538	131553	IXR1_MA0323.1	YEL012W	UBC8	42.4921	40.771	59.1593	52.1402	0.0544984	Not in ASE	Not in ASA	Induced by low nitrogen
chrIV	94368	94383	HAP5_MA0316.1	YDL204W	RTN2	40.737	39.3578	27.6944	31.0298	0.0545041	Not in ASE	Not in ASA	Induced by low nitrogen
chrIX	268177	268182	GLN3_MA0307.1	YIL047C	SYG1	36.6392	41.7684	27.075	20.0891	0.0546845	Not in ASE	Not in ASA	Repressed by low nitrogen
chrIV	158948	158960	ROX1_MA0371.1	YDL169C	UGX2	43.5028	31.4533	18.1828	17.1447	0.0548075	ASE	ASA	Induced by low nitrogen
chrXV	168189	168199	RAP1_MA0359.1	YOL082W	ATG19	43.4406	50.1266	59.5338	61.4136	0.0548245	Not in ASE	Not in ASA	Induced by low nitrogen
chrXIV	427099	427120	GCN4_MA0303.1	YNL104C	LEU4	35.1466	38.8605	26.7167	25.5572	0.0548627	Not in ASE	Not in ASA	Repressed by low nitrogen
chrXV	80111	80116	GLN3_MA0307.1	YOL127W	RPL25	46.1045	40.3352	25.2613	31.0745	0.0548627	Not in ASE	Not in ASA	Repressed by low nitrogen
chrIV	1497876	1497881	HAP2_MA0313.1	YDR530C	APA2	11.593	14.8223	23.386	23.8753	0.0548627	ASE	Not in ASA	Induced by low nitrogen
chrXII	84476	84497	SFL1_MA0377.1	YLL028W	TPO1	32.9926	30.6742	20.8094	22.5043	0.0548627	ASE	Not in ASA	Induced by low nitrogen
chrII	267580	267585	MOT2_MA0379.1	YBR014C	GRX7	20.8528	22.082	31.9166	30.4243	0.0548627	Not in ASE	ASA	Induced by low nitrogen
chrII	615992	616013	MGA1_MA0336.1	YBR197C	YBR197C	14.8898	11.2037	23.7535	23.7566	0.0548627	Not in ASE	Not in ASA	Repressed by low nitrogen
chrVI	263767	263774	XBP1_MA0414.1	YFR055W	IRC7	20.5046	25.0799	33.9514	34.487	0.0548627	Not in ASE	Not in ASA	Induced by low nitrogen
chrXIV	651900	651920	RTG3_MA0376.1	YNR013C	PHO91	30.8737	34.1922	22.3806	21.7036	0.0549934	ASE	Not in ASA
chrXIV	651906	651914	CBF1_MA0281.1	YNR013C	PHO91	30.8737	34.1922	22.3806	21.7036	0.0549934	ASE	Not in ASA
chrIV	1301379	1301388	CRZ1_MA0285.1	YDR418W	RPL12B	29.8212	26.3913	38.8539	45.162	0.0550392	Not in ASE	ASA	Repressed by low nitrogen
chrXII	504262	504283	GSM1_MA0308.1	YLR174W	IDP2	54.581	58.0737	42.9073	46.3839	0.0550392	Not in ASE	Not in ASA	Induced by low nitrogen
chrXII	504268	504276	HAP1_MA0312.1	YLR174W	IDP2	54.581	58.0737	42.9073	46.3839	0.0550392	Not in ASE	Not in ASA	Induced by low nitrogen
chrXII	504268	504277	OAF1_MA0348.1	YLR174W	IDP2	54.581	58.0737	42.9073	46.3839	0.0550392	Not in ASE	Not in ASA	Induced by low nitrogen
chrXII	504268	504276	STB5_MA0392.1	YLR174W	IDP2	54.581	58.0737	42.9073	46.3839	0.0550392	Not in ASE	Not in ASA	Induced by low nitrogen
chrXV	514868	514875	RPN4_MA0373.1	YOR101W	RAS1	52.2368	52.2944	63.3395	60.9576	0.0551642	Not in ASE	Not in ASA	Repressed by low nitrogen
chrXIII	251749	251764	HAP5_MA0316.1	YML009C	MRPL39	31.8716	35.2073	23.4372	22.6612	0.0552719	Not in ASE	Not in ASA
chrXIII	251755	251763	PHO4_MA0357.1	YML009C	MRPL39	31.8716	35.2073	23.4372	22.6612	0.0552719	Not in ASE	Not in ASA
chrXIII	30369	30377	CBF1_MA0281.1	YML119W	YML119W	48.8552	45.0102	31.062	36.3767	0.0552719	Not in ASE	Not in ASA	Repressed by low nitrogen
chrXIII	30369	30376	TYE7_MA0409.1	YML119W	YML119W	48.8552	45.0102	31.062	36.3767	0.0552719	Not in ASE	Not in ASA	Repressed by low nitrogen
chrXIII	30370	30378	HAC1_MA0310.1	YML119W	YML119W	48.8552	45.0102	31.062	36.3767	0.0552719	Not in ASE	Not in ASA	Repressed by low nitrogen
chrXII	241892	241901	STP3_MA0396.1	YLR047C	FRE8	74.3723	65.9055	55.7078	53.0759	0.0552719	Not in ASE	Not in ASA
chrXII	241892	241901	STP4_MA0397.1	YLR047C	FRE8	74.3723	65.9055	55.7078	53.0759	0.0552719	Not in ASE	Not in ASA
chrII	266191	266196	MOT2_MA0379.1	YBR013C	YBR013C	14.8274	18.636	6.61066	4.59115	0.0552719	Not in ASE	ASA	Induced by low nitrogen
chrXII	809425	809433	FHL1_MA0295.1	YLR342W	FKS1	49.1559	51.4991	40.9745	39.6136	0.0552719	Not in ASE	Not in ASA	Induced by low nitrogen
chrXIII	388547	388553	MOT3_MA0340.1	YMR056C	AAC1	23.7462	28.4381	39.6716	36.8225	0.0552719	Not in ASE	Not in ASA	Induced by low nitrogen
chrX	705559	705567	STP1_MA0394.1	YJR148W	BAT2	21.1285	22.3169	12.8965	10.8184	0.0552719	ASE	Not in ASA	Induced by low nitrogen
chrVII	364176	364185	INO2_MA0321.1	YGL077C	HNM1	28.5054	24.2674	14.7719	15.7013	0.0552719	Not in ASE	ASA
chrVII	364176	364185	INO4_MA0322.1	YGL077C	HNM1	28.5054	24.2674	14.7719	15.7013	0.0552719	Not in ASE	ASA
chrV	69206	69216	ASH1_MA0276.1	YEL046C	GLY1	36.855	47.6933	65.9463	59.4046	0.0552719	Not in ASE	Not in ASA	Repressed by low nitrogen
chrXIII	513454	513461	SUT1_MA0399.1	YMR123W	PKR1	22.0476	20.3471	31.6538	30.2662	0.0553047	Not in ASE	Not in ASA	Repressed by low nitrogen
chrXV	464580	464590	NSI1_MA0421.1	YOR073W	SGO1	14.0755	15.0727	25.3851	33.3941	0.0553689	Not in ASE	Not in ASA
chrXV	464581	464590	REB1_MA0363.1	YOR073W	SGO1	14.0755	15.0727	25.3851	33.3941	0.0553689	Not in ASE	Not in ASA
chrXII	585953	585962	AZF1_MA0277.1	YLR223C	IFH1	39.8319	35.9796	48.1128	52.2031	0.0555159	Not in ASE	Not in ASA	Repressed by low nitrogen
chrI	69751	69760	CRZ1_MA0285.1	YAL039C	CYC3	32.8531	28.134	19.5685	18.2027	0.0555181	Not in ASE	ASA	Induced by low nitrogen
chrXIV	427386	427394	NHP10_MA0344.1	YNL103W	YNL103W	45.2886	42.9238	32.9909	34.8602	0.0555181	Not in ASE	Not in ASA
chrVIII	48184	48190	PHO2_MA0356.1	YHL028W	WSC4	53.6073	62.2042	42.5797	42.4648	0.0555181	ASE	Not in ASA	Induced by low nitrogen
chrIV	321991	321999	CHA4_MA0283.1	YDL075W	RPL31A	39.4155	42.0883	30.6123	30.9178	0.0555181	Not in ASE	Not in ASA	Repressed by low nitrogen
chrIV	321991	321999	NHP10_MA0344.1	YDL075W	RPL31A	39.4155	42.0883	30.6123	30.9178	0.0555181	Not in ASE	Not in ASA	Repressed by low nitrogen
chrIV	321991	321999	RSC30_MA0375.1	YDL075W	RPL31A	39.4155	42.0883	30.6123	30.9178	0.0555181	Not in ASE	Not in ASA	Repressed by low nitrogen
chrIV	321992	321999	MIG1_MA0337.1	YDL075W	RPL31A	39.4155	42.0883	30.6123	30.9178	0.0555181	Not in ASE	Not in ASA	Repressed by low nitrogen
chrV	131541	131548	SIP4_MA0380.1	YEL012W	UBC8	42.6735	41.0285	59.1593	52.1641	0.0555181	Not in ASE	Not in ASA	Induced by low nitrogen
chrVII	41330	41335	GLN3_MA0307.1	YGL244W	RTF1	22.8388	20.8853	34.1006	30.9206	0.0555181	Not in ASE	Not in ASA	Repressed by low nitrogen
chrII	490556	490577	SPT15_MA0386.1	YBR126C	TPS1	33.8947	37.5669	25.7701	23.5526	0.0555181	Not in ASE	Not in ASA	Induced by low nitrogen
chrII	490565	490570	MOT2_MA0379.1	YBR126C	TPS1	33.8947	37.5669	25.7701	23.5526	0.0555181	Not in ASE	Not in ASA	Induced by low nitrogen
chrIV	628909	628915	YAP5_MA0417.1	YDR091C	RLI1	11.3411	11.5175	2.30327	2.12181	0.0555181	Not in ASE	Not in ASA	Repressed by low nitrogen
chrVIII	38730	38751	SFL1_MA0377.1	YHL032C	GUT1	51.5613	44.5686	27.97	34.7506	0.0555787	Not in ASE	ASA	Induced by low nitrogen
chrIV	76835	76843	PDR8_MA0354.1	YDL214C	PRR2	48.3464	46.9539	37.6878	31.1746	0.0559933	Not in ASE	Not in ASA	Induced by low nitrogen
chrIV	76835	76843	YRM1_MA0438.1	YDL214C	PRR2	48.3464	46.9539	37.6878	31.1746	0.0559933	Not in ASE	Not in ASA	Induced by low nitrogen
chrXV	657090	657097	RSC3_MA0374.1	YOR173W	DCS2	23.2482	21.7218	13.5859	11.9123	0.0559933	ASE	ASA	Induced by low nitrogen
chrXI	260806	260814	TBS1_MA0404.1	YKL096W	CWP1	57.8641	48.6419	37.9894	35.8477	0.0559933	ASE	Not in ASA	Repressed by low nitrogen
chrXIV	392781	392802	DOT6_MA0351.1	YNL124W	NAF1	25.4514	28.1242	36.4704	37.0548	0.0559933	ASE	Not in ASA	Repressed by low nitrogen
chrIV	1461926	1461933	RIM101_MA0368.1	YDR506C	GMC1	12.0722	11.0489	24.6115	36.034	0.0559933	Not in ASE	ASA	Induced by low nitrogen
chrIV	1461927	1461932	HAP2_MA0313.1	YDR506C	GMC1	12.0722	11.0489	24.6115	36.034	0.0559933	Not in ASE	ASA	Induced by low nitrogen
chrX	467237	467244	RIM101_MA0368.1	YJR017C	ESS1	17.6956	20.9174	30.2487	29.131	0.0559933	Not in ASE	Not in ASA
chrX	467238	467243	HAP2_MA0313.1	YJR017C	ESS1	17.6956	20.9174	30.2487	29.131	0.0559933	Not in ASE	Not in ASA
chrXI	216936	216957	STB3_MA0390.1	YKL120W	OAC1	15.2373	16.3322	33.5281	26.1447	0.0559933	Not in ASE	ASA	Repressed by low nitrogen
chrVIII	148940	148950	LEU3_MA0324.1	YHR021C	RPS27B	46.3582	54.9558	66.6355	65.4702	0.0559933	Not in ASE	Not in ASA	Repressed by low nitrogen
chrVIII	148945	148950	LEU3_MA0324.1	YHR021W-A	ECM12	46.3582	54.9558	66.6355	65.4702	0.0559933	Not in ASE	Not in ASA	Repressed by low nitrogen
chrXIII	551610	551612	SKO1_MA0382.1	YMR142C	RPL13B	59.8027	67.3564	49.04	49.7791	0.0559933	Not in ASE	Not in ASA	Repressed by low nitrogen
chrXIII	551610	551618	SKO1_MA0382.1	YMR143W	RPS16A	59.8027	67.3564	49.04	49.7791	0.0559933	Not in ASE	Not in ASA	Repressed by low nitrogen
chrIV	158945	158954	AZF1_MA0277.1	YDL169C	UGX2	33.7283	25.8964	16.2219	13.5675	0.0559933	ASE	ASA	Induced by low nitrogen
chrVII	107720	107725	MSN2_MA0341.1	YGL206C	CHC1	19.4371	15.8269	27.5251	31.1872	0.0559933	Not in ASE	Not in ASA
chrVII	107720	107725	MSN4_MA0342.1	YGL206C	CHC1	19.4371	15.8269	27.5251	31.1872	0.0559933	Not in ASE	Not in ASA
chrVII	107720	107725	RGM1_MA0366.1	YGL206C	CHC1	19.4371	15.8269	27.5251	31.1872	0.0559933	Not in ASE	Not in ASA
chrII	515516	515536	STP2_MA0395.1	YBR138C	YBR138C	25.4393	26.6527	41.8291	35.7315	0.0559933	Not in ASE	Not in ASA	Induced by low nitrogen
chrII	515522	515530	STP1_MA0394.1	YBR138C	YBR138C	25.4393	26.6527	41.8291	35.7315	0.0559933	Not in ASE	Not in ASA	Induced by low nitrogen
chrXII	830730	830735	HAP2_MA0313.1	YLR351C	NIT3	11.7256	12.9003	21.2908	22.0797	0.0559933	Not in ASE	ASA	Induced by low nitrogen
chrVIII	56349	56357	CHA4_MA0283.1	YHL024W	RIM4	14.977	14.5341	33.1647	25.295	0.0559933	ASE	ASA	Induced by low nitrogen
chrVIII	56349	56357	NHP10_MA0344.1	YHL024W	RIM4	14.977	14.5341	33.1647	25.295	0.0559933	ASE	ASA	Induced by low nitrogen
chrVIII	56349	56358	TDA9_MA0431.1	YHL024W	RIM4	14.977	14.5341	33.1647	25.295	0.0559933	ASE	ASA	Induced by low nitrogen
chrVIII	56350	56357	MIG2_MA0338.1	YHL024W	RIM4	14.977	14.5341	33.1647	25.295	0.0559933	ASE	ASA	Induced by low nitrogen
chrVIII	56350	56357	MIG3_MA0339.1	YHL024W	RIM4	14.977	14.5341	33.1647	25.295	0.0559933	ASE	ASA	Induced by low nitrogen
chrIII	228012	228020	RSC30_MA0375.1	YCR063W	BUD31	42.1499	43.2518	31.2794	34.0018	0.0559933	Not in ASE	Not in ASA	Repressed by low nitrogen
chrIX	316464	316473	AZF1_MA0277.1	YIL018W	RPL2A	33.0825	30.4518	41.8377	47.862	0.0559933	Not in ASE	Not in ASA	Repressed by low nitrogen
chrVII	857845	857850	GLN3_MA0307.1	YGR181W	TIM13	11.2428	13.4596	22.6162	21.6288	0.0561863	Not in ASE	Not in ASA	Induced by low nitrogen
chrVIII	38860	38865	HAP2_MA0313.1	YHL032C	GUT1	22.4561	18.3196	8.84815	9.96725	0.0562337	Not in ASE	ASA	Induced by low nitrogen
chrI	52731	52736	MSN2_MA0341.1	YAL049C	AIM2	26.5215	24.278	15.8741	15.5551	0.0562337	ASE	ASA	Induced by low nitrogen
chrI	52731	52736	MSN4_MA0342.1	YAL049C	AIM2	26.5215	24.278	15.8741	15.5551	0.0562337	ASE	ASA	Induced by low nitrogen
chrI	52731	52736	RGM1_MA0366.1	YAL049C	AIM2	26.5215	24.278	15.8741	15.5551	0.0562337	ASE	ASA	Induced by low nitrogen
chrXII	704391	704407	ABF1_MA0265.1	YLR278C	YLR278C	28.9364	23.0304	40.2069	37.6211	0.0562361	Not in ASE	Not in ASA	Repressed by low nitrogen
chrVII	560188	560198	LEU3_MA0324.1	YGR037C	ACB1	32.162	30.5511	19.4752	22.5217	0.0562361	Not in ASE	Not in ASA	Induced by low nitrogen
chrVII	560192	560201	CRZ1_MA0285.1	YGR037C	ACB1	32.162	30.5511	19.4752	22.5217	0.0562361	Not in ASE	Not in ASA	Induced by low nitrogen
chrVII	581843	581852	REB1_MA0363.1	YGR043C	NQM1	33.7213	31.3805	45.0715	41.6903	0.0563539	Not in ASE	Not in ASA	Induced by low nitrogen
chrIII	96072	96080	TBF1_MA0403.1	YCL014W	BUD3	23.2688	19.2296	31.4657	33.028	0.0563539	Not in ASE	Not in ASA
chrXIII	852158	852165	MIG1_MA0337.1	YMR291W	TDA1	39.9762	43.8964	29.6088	31.9192	0.0563539	ASE	Not in ASA
chrXI	247950	247956	PHO2_MA0356.1	YKL103C	APE1	72.7048	68.1161	48.2754	57.6909	0.0563539	Not in ASE	Not in ASA	Induced by low nitrogen
chrXIV	651971	651980	REB1_MA0363.1	YNR013C	PHO91	20.0879	23.2437	12.1084	8.58454	0.0563539	ASE	Not in ASA
chrXI	260903	260924	DOT6_MA0351.1	YKL096W	CWP1	51.2318	63.9178	37.6496	37.2041	0.0566533	ASE	Not in ASA	Repressed by low nitrogen
chrXIII	251780	251785	MOT2_MA0379.1	YML009C	MRPL39	30.3759	31.7493	22.3528	19.727	0.0567449	Not in ASE	Not in ASA
chrXII	680975	680995	STP2_MA0395.1	YLR270W	DCS1	27.3334	23.3778	12.9203	15.3457	0.0567449	Not in ASE	Not in ASA	Induced by low nitrogen
chrXIII	514120	514126	YHP1_MA0426.1	YMR124W	EPO1	26.9163	23.1376	13.5455	15.0301	0.0573187	Not in ASE	Not in ASA	Repressed by low nitrogen
chrXVI	169718	169723	MOT2_MA0379.1	YPL202C	AFT2	21.8402	18.6589	10.1716	10.0663	0.0573342	ASE	Not in ASA
chrIV	1233874	1233882	PDR1_MA0352.1	YDR379C-A	SDH6	12.6967	13.806	24.9005	21.8862	0.0574317	Not in ASE	Not in ASA	Induced by low nitrogen
chrIV	1233874	1233882	PDR3_MA0353.1	YDR379C-A	SDH6	12.6967	13.806	24.9005	21.8862	0.0574317	Not in ASE	Not in ASA	Induced by low nitrogen
chrXVI	582923	582938	HAP5_MA0316.1	YPR010C-A	YPR010C-A	24.9186	25.1304	35.0222	33.6028	0.0576408	Not in ASE	Not in ASA	Induced by low nitrogen
chrXV	657052	657057	MOT2_MA0379.1	YOR173W	DCS2	25.1075	27.1445	15.2588	17.2036	0.0576408	ASE	ASA	Induced by low nitrogen
chrX	60649	60658	CRZ1_MA0285.1	YJL198W	PHO90	43.4864	45.3651	31.2962	35.4073	0.0576679	Not in ASE	Not in ASA	Repressed by low nitrogen
chrXV	657103	657108	MSN2_MA0341.1	YOR173W	DCS2	34.9827	26.4174	16.5926	13.0654	0.0576679	ASE	ASA	Induced by low nitrogen
chrXV	657103	657108	MSN4_MA0342.1	YOR173W	DCS2	34.9827	26.4174	16.5926	13.0654	0.0576679	ASE	ASA	Induced by low nitrogen
chrXV	657103	657108	RGM1_MA0366.1	YOR173W	DCS2	34.9827	26.4174	16.5926	13.0654	0.0576679	ASE	ASA	Induced by low nitrogen
chrX	705577	705582	MSN2_MA0341.1	YJR148W	BAT2	18.8474	22.2911	10.9643	7.88418	0.0576679	ASE	Not in ASA	Induced by low nitrogen
chrX	705577	705582	MSN4_MA0342.1	YJR148W	BAT2	18.8474	22.2911	10.9643	7.88418	0.0576679	ASE	Not in ASA	Induced by low nitrogen
chrX	705577	705582	RGM1_MA0366.1	YJR148W	BAT2	18.8474	22.2911	10.9643	7.88418	0.0576679	ASE	Not in ASA	Induced by low nitrogen
chrII	452487	452496	AZF1_MA0277.1	YBR106W	PHO88	38.7548	40.9453	24.4071	30.1873	0.0576679	Not in ASE	Not in ASA	Repressed by low nitrogen
chrII	431828	431849	SFL1_MA0377.1	YBR094W	PBY1	18.0499	14.8647	26.2262	27.005	0.0576679	Not in ASE	Not in ASA
chrXV	682394	682415	BAS1_MA0278.1	YOR185C	GSP2	30.3477	35.0319	44.0498	43.7267	0.0577358	Not in ASE	Not in ASA	Induced by low nitrogen
chrXV	682402	682410	CHA4_MA0283.1	YOR185C	GSP2	30.3477	35.0319	44.0498	43.7267	0.0577358	Not in ASE	Not in ASA	Induced by low nitrogen
chrI	52715	52720	GLN3_MA0307.1	YAL049C	AIM2	25.6958	25.4396	17.0703	15.2887	0.0578291	ASE	ASA	Induced by low nitrogen
chrVIII	173131	173137	PHO2_MA0356.1	YHR031C	RRM3	32.1064	24.7717	15.576	12.9789	0.0582829	Not in ASE	Not in ASA
chrXIV	427005	427026	SPT15_MA0386.1	YNL104C	LEU4	44.9312	42.0261	27.8983	33.6013	0.0582829	Not in ASE	Not in ASA	Repressed by low nitrogen
chrVIII	74593	74614	DOT6_MA0351.1	YHL015W-A	YHL015W-A	34.9802	43.5242	24.6474	23.769	0.0583973	Not in ASE	ASA	Repressed by low nitrogen
chrVI	210455	210463	SKO1_MA0382.1	YFR028C	CDC14	13.582	13.2718	3.53039	4.88415	0.0584267	Not in ASE	Not in ASA	Repressed by low nitrogen
chrXVI	664833	664838	HAP2_MA0313.1	YPR049C	ATG11	26.5912	24.8193	34.4504	37.4638	0.0584267	Not in ASE	Not in ASA	Induced by low nitrogen
chrX	503561	503574	UME6_MA0412.1	YJR039W	YJR039W	18.165	15.651	6.61232	7.64827	0.0584267	Not in ASE	Not in ASA	Induced by low nitrogen
chrX	503563	503574	UME6_MA0412.1	YJR036C	HUL4	18.165	15.651	6.61232	7.64827	0.0584267	Not in ASE	Not in ASA	Induced by low nitrogen
chrIV	1014036	1014055	DAL81_MA0290.1	YDR276C	PMP3	21.0426	21.6143	30.9831	37.6403	0.0584267	Not in ASE	Not in ASA	Induced by low nitrogen
chrIV	1014040	1014048	TEA1_MA0405.1	YDR276C	PMP3	21.0426	21.6143	30.9831	37.6403	0.0584267	Not in ASE	Not in ASA	Induced by low nitrogen
chrIV	1014043	1014051	RSC30_MA0375.1	YDR276C	PMP3	21.0426	21.6143	30.9831	37.6403	0.0584267	Not in ASE	Not in ASA	Induced by low nitrogen
chrIV	1014043	1014050	RSC3_MA0374.1	YDR276C	PMP3	21.0426	21.6143	30.9831	37.6403	0.0584267	Not in ASE	Not in ASA	Induced by low nitrogen
chrIV	1014043	1014050	SUT1_MA0399.1	YDR276C	PMP3	21.0426	21.6143	30.9831	37.6403	0.0584267	Not in ASE	Not in ASA	Induced by low nitrogen
chrV	396487	396499	ROX1_MA0371.1	YER116C	SLX8	43.8291	46.0107	54.3062	59.5811	0.0587392	ASE	Not in ASA
chrIX	332748	332760	ROX1_MA0371.1	YIL013C	PDR11	43.7121	43.4861	33.3946	35.1546	0.0588183	Not in ASE	Not in ASA	Induced by low nitrogen
chrX	576964	576972	MAC1_MA0326.1	YJR076C	CDC11	2.6113	5.63087	14.3438	13.8118	0.0588183	Not in ASE	Not in ASA	Induced by low nitrogen
chrII	452495	452500	HAP2_MA0313.1	YBR106W	PHO88	38.7548	40.4595	24.4071	30.1873	0.0588183	Not in ASE	Not in ASA	Repressed by low nitrogen
chrVIII	389907	389915	TBF1_MA0403.1	YHR146W	CRP1	6.24636	7.40231	16.8553	15.4563	0.0588183	ASE	ASA	Induced by low nitrogen
chrV	131528	131538	NSI1_MA0421.1	YEL012W	UBC8	60.767	57.9415	69.4538	68.9192	0.0588183	Not in ASE	Not in ASA	Induced by low nitrogen
chrV	131529	131538	REB1_MA0363.1	YEL012W	UBC8	60.767	57.9415	69.4538	68.9192	0.0588183	Not in ASE	Not in ASA	Induced by low nitrogen
chrIV	132007	132013	YAP5_MA0417.1	YDL183C	YDL183C	24.8035	20.0824	11.9033	10.231	0.0588183	Not in ASE	ASA	Induced by low nitrogen
chrIX	139398	139408	RAP1_MA0359.1	YIL118W	RHO3	44.9212	50.401	36.6087	32.4699	0.0588183	Not in ASE	Not in ASA	Induced by low nitrogen
chrIV	308014	308022	PDR8_MA0354.1	YDL082W	RPL13A	33.733	34.1835	47.7804	42.8205	0.0588183	Not in ASE	Not in ASA	Repressed by low nitrogen
chrIV	308014	308022	YRM1_MA0438.1	YDL082W	RPL13A	33.733	34.1835	47.7804	42.8205	0.0588183	Not in ASE	Not in ASA	Repressed by low nitrogen
chrIV	308015	308023	CHA4_MA0283.1	YDL082W	RPL13A	33.733	34.1835	47.7804	42.8205	0.0588183	Not in ASE	Not in ASA	Repressed by low nitrogen
chrIV	308015	308023	RDR1_MA0360.1	YDL082W	RPL13A	33.733	34.1835	47.7804	42.8205	0.0588183	Not in ASE	Not in ASA	Repressed by low nitrogen
chrIX	370035	370044	GIS1_MA0306.1	YIR006C	PAN1	24.1943	18.7983	35.8287	32.4227	0.0588183	Not in ASE	Not in ASA	Induced by low nitrogen
chrIX	370035	370043	RPH1_MA0372.1	YIR006C	PAN1	24.1943	18.7983	35.8287	32.4227	0.0588183	Not in ASE	Not in ASA	Induced by low nitrogen
chrIX	370036	370041	MSN2_MA0341.1	YIR006C	PAN1	24.1943	18.7983	35.8287	32.4227	0.0588183	Not in ASE	Not in ASA	Induced by low nitrogen
chrIX	370036	370041	MSN4_MA0342.1	YIR006C	PAN1	24.1943	18.7983	35.8287	32.4227	0.0588183	Not in ASE	Not in ASA	Induced by low nitrogen
chrIX	370036	370041	RGM1_MA0366.1	YIR006C	PAN1	24.1943	18.7983	35.8287	32.4227	0.0588183	Not in ASE	Not in ASA	Induced by low nitrogen
chrXI	385008	385015	RIM101_MA0368.1	YKL029C	MAE1	18.6111	17.1635	9.24668	7.59179	0.0588183	ASE	ASA	Repressed by low nitrogen
chrXI	385009	385014	HAP2_MA0313.1	YKL029C	MAE1	18.6111	17.1635	9.24668	7.59179	0.0588183	ASE	ASA	Repressed by low nitrogen
chrXI	385013	385018	MSN2_MA0341.1	YKL029C	MAE1	18.6111	17.1635	9.24668	7.59179	0.0588183	ASE	ASA	Repressed by low nitrogen
chrXI	385013	385018	MSN4_MA0342.1	YKL029C	MAE1	18.6111	17.1635	9.24668	7.59179	0.0588183	ASE	ASA	Repressed by low nitrogen
chrXI	385013	385018	RGM1_MA0366.1	YKL029C	MAE1	18.6111	17.1635	9.24668	7.59179	0.0588183	ASE	ASA	Repressed by low nitrogen
chrXI	385015	385024	CRZ1_MA0285.1	YKL029C	MAE1	18.6111	17.1635	9.24668	7.59179	0.0588183	ASE	ASA	Repressed by low nitrogen
chrII	164935	164943	HAC1_MA0310.1	YBL029C-A	YBL029C-A	41.3683	45.0399	31.2087	33.575	0.0592241	Not in ASE	Not in ASA	Induced by low nitrogen
chrIV	1156247	1156252	GLN3_MA0307.1	YDR342C	HXT7	27.5825	29.6838	42.5534	37.759	0.0594114	Not in ASE	Not in ASA
chrX	220342	220362	NRG1_MA0347.1	YJL107C	YJL107C	45.1034	40.4265	53.3861	54.4105	0.059581	Not in ASE	Not in ASA	Repressed by low nitrogen
chrIX	310929	310938	REB1_MA0363.1	YIL022W	TIM44	23.1808	20.2804	30.9126	32.8854	0.0596293	Not in ASE	Not in ASA	Repressed by low nitrogen
chrI	33024	33044	YAP1_MA0415.1	YAL061W	BDH2	68.2874	77.4711	58.2398	55.4516	0.0596293	ASE	Not in ASA	Induced by low nitrogen
chrVIII	164908	164913	MOT2_MA0379.1	YHR027C	RPN1	40.9835	37.5754	29.826	26.2449	0.0599613	Not in ASE	Not in ASA
chrXIII	872866	872887	STB3_MA0390.1	YMR302C	YME2	39.7548	41.8879	29.6159	32.0615	0.0600037	ASE	Not in ASA	Induced by low nitrogen
chrX	646887	646893	PHO2_MA0356.1	YJR119C	JHD2	10.2207	8.23783	18.1967	22.7932	0.0606157	Not in ASE	Not in ASA
chrXV	391457	391466	AZF1_MA0277.1	YOR032C	HMS1	21.6459	18.9034	30.114	29.7841	0.0606157	Not in ASE	ASA
chrXIV	427008	427029	SPT15_MA0386.1	YNL104C	LEU4	47.1966	42.0261	27.8983	33.6013	0.0606157	Not in ASE	Not in ASA	Repressed by low nitrogen
chrXIV	427014	427019	MOT2_MA0379.1	YNL104C	LEU4	47.1966	42.0261	27.8983	33.6013	0.0606157	Not in ASE	Not in ASA	Repressed by low nitrogen
chrXII	830481	830490	CST6_MA0286.1	YLR351C	NIT3	16.729	16.5282	25.0384	26.3621	0.0608177	Not in ASE	ASA	Induced by low nitrogen
chrXIII	551484	551492	PHO4_MA0357.1	YMR142C	RPL13B	45.4331	41.6402	27.0353	33.2406	0.0609055	Not in ASE	Not in ASA	Repressed by low nitrogen
chrXII	759292	759297	MOT2_MA0379.1	YLR312W-A	MRPL15	51.5478	56.2101	42.8185	35.9267	0.0610005	Not in ASE	Not in ASA	Repressed by low nitrogen
chrV	68950	68958	TOS8_MA0408.1	YEL046C	GLY1	47.0302	45.4206	55.5511	55.2131	0.0610005	Not in ASE	Not in ASA	Repressed by low nitrogen
chrIX	257382	257392	RME1_MA0370.1	YIL052C	RPL34B	55.7909	60.716	41.9799	47.4965	0.0610005	Not in ASE	Not in ASA	Repressed by low nitrogen
chrXII	504271	504278	SIP4_MA0380.1	YLR174W	IDP2	51.0354	56.312	40.8604	42.8933	0.0612863	Not in ASE	Not in ASA	Induced by low nitrogen
chrXIV	107335	107345	NSI1_MA0421.1	YNL282W	POP3	34.425	37.9305	26.6823	24.9201	0.0612933	Not in ASE	Not in ASA	Repressed by low nitrogen
chrIV	1459630	1459639	EDS1_MA0294.1	YDR505C	PSP1	63.6998	67.017	55.4913	49.6958	0.0613411	ASE	Not in ASA	Induced by low nitrogen
chrXV	657095	657114	DAL81_MA0290.1	YOR173W	DCS2	39.0371	29.2446	19.0692	13.4609	0.0613546	ASE	ASA	Induced by low nitrogen
chrXV	657100	657109	GIS1_MA0306.1	YOR173W	DCS2	39.0371	29.2446	19.0692	13.4609	0.0613546	ASE	ASA	Induced by low nitrogen
chrXV	877925	877935	NSI1_MA0421.1	YOR298C-A	MBF1	48.6276	57.6885	33.8474	38.8915	0.0613546	Not in ASE	Not in ASA	Repressed by low nitrogen
chrXV	877926	877935	REB1_MA0363.1	YOR298C-A	MBF1	48.6276	57.6885	33.8474	38.8915	0.0613546	Not in ASE	Not in ASA	Repressed by low nitrogen
chrIV	62193	62202	CST6_MA0286.1	YDL222C	FMP45	67.5823	75.5834	58.3474	53.0955	0.0613546	Not in ASE	Not in ASA	Induced by low nitrogen
chrXIII	759250	759255	GLN3_MA0307.1	YMR246W	FAA4	29.2449	26.0503	17.2062	18.1589	0.0613546	ASE	Not in ASA	Repressed by low nitrogen
chrVIII	56166	56174	TEC1_MA0406.1	YHL024W	RIM4	20.5247	19.8276	28.6341	29.748	0.0618183	ASE	ASA	Induced by low nitrogen
chrXIV	107344	107364	RTG3_MA0376.1	YNL282W	POP3	35.1162	39.4509	26.6823	26.6055	0.062002	Not in ASE	Not in ASA	Repressed by low nitrogen
chrXIV	107350	107358	CBF1_MA0281.1	YNL282W	POP3	35.1162	39.4509	26.6823	26.6055	0.062002	Not in ASE	Not in ASA	Repressed by low nitrogen
chrXIV	107351	107358	TYE7_MA0409.1	YNL282W	POP3	35.1162	39.4509	26.6823	26.6055	0.062002	Not in ASE	Not in ASA	Repressed by low nitrogen
chrXV	986692	986701	AZF1_MA0277.1	YOR347C	PYK2	38.4392	34.4866	16.5795	25.1088	0.0620394	ASE	ASA	Induced by low nitrogen
chrVII	999548	999557	SUM1_MA0398.1	YGR253C	PUP2	5.97272	6.52141	16.2463	14.5459	0.0621413	Not in ASE	Not in ASA	Induced by low nitrogen
chrXI	149013	149023	LEU3_MA0324.1	YKL162C	YKL162C	11.8937	9.74781	21.3174	19.5376	0.0621413	Not in ASE	Not in ASA	Induced by low nitrogen
chrIII	225125	225133	UGA3_MA0410.1	YCR061W	YCR061W	22.341	21.6685	13.7542	11.2485	0.0621413	Not in ASE	Not in ASA	Induced by low nitrogen
chrXI	149013	149025	MCM1_MA0331.1	YKL162C	YKL162C	11.8937	9.78616	21.3174	19.5376	0.0621641	Not in ASE	Not in ASA	Induced by low nitrogen
chrVIII	151170	151177	STE12_MA0393.1	YHR022C	YHR022C	34.3093	31.2606	20.3922	23.6916	0.0621861	Not in ASE	Not in ASA	Repressed by low nitrogen
chrVI	226820	226825	GLN3_MA0307.1	YFR035C	YFR035C	32.01	29.7068	41.4456	39.6279	0.0621861	Not in ASE	Not in ASA
chrVI	226821	226830	SUM1_MA0398.1	YFR035C	YFR035C	32.01	29.7068	41.4456	39.6279	0.0621861	Not in ASE	Not in ASA
chrVI	226828	226837	AZF1_MA0277.1	YFR035C	YFR035C	32.01	29.7068	41.4456	39.6279	0.0621861	Not in ASE	Not in ASA
chrVII	953814	953822	SPT23_MA0388.1	YGR231C	PHB2	12.8559	14.5841	24.9348	22.2055	0.0622468	Not in ASE	Not in ASA	Induced by low nitrogen
chrXIII	777511	777516	MOT2_MA0379.1	YMR253C	YMR253C	26.2858	24.0885	35.5929	33.9261	0.0623624	Not in ASE	Not in ASA	Induced by low nitrogen
chrVIII	56212	56231	DAL81_MA0290.1	YHL024W	RIM4	32.1925	34.9489	43.2572	43.0262	0.0624959	ASE	ASA	Induced by low nitrogen
chrIV	301290	301296	YAP5_MA0417.1	YDL086W	YDL086W	19.5079	19.9418	28.2276	28.9465	0.0625325	ASE	Not in ASA	Induced by low nitrogen
chrXIII	196168	196177	INO4_MA0322.1	YML041C	VPS71	29.4922	35.5523	45.4497	54.8625	0.0625325	ASE	Not in ASA
chrIV	403681	403702	MGA1_MA0336.1	YDL028C	MPS1	20.3243	21.7906	11.153	12.5462	0.0625325	Not in ASE	Not in ASA	Induced by low nitrogen
chrVII	774406	774412	ASG1_MA0275.1	YGR143W	SKN1	33.1852	35.8354	22.9792	25.6701	0.0625325	Not in ASE	Not in ASA	Induced by low nitrogen
chrVII	774406	774413	ECM22_MA0292.1	YGR143W	SKN1	33.1852	35.8354	22.9792	25.6701	0.0625325	Not in ASE	Not in ASA	Induced by low nitrogen
chrVII	774406	774413	SIP4_MA0380.1	YGR143W	SKN1	33.1852	35.8354	22.9792	25.6701	0.0625325	Not in ASE	Not in ASA	Induced by low nitrogen
chrXI	149018	149025	STB4_MA0391.1	YKL162C	YKL162C	11.8937	10.0837	21.3174	19.5376	0.0626146	Not in ASE	Not in ASA	Induced by low nitrogen
chrIV	539433	539441	GZF3_MA0309.1	YDR041W	RSM10	58.8478	55.4789	67.8251	66.5899	0.0626551	Not in ASE	Not in ASA
chrIV	539434	539441	DAL80_MA0289.1	YDR041W	RSM10	58.8478	55.4789	67.8251	66.5899	0.0626551	Not in ASE	Not in ASA
chrIV	539435	539440	GLN3_MA0307.1	YDR041W	RSM10	58.8478	55.4789	67.8251	66.5899	0.0626551	Not in ASE	Not in ASA
chrXI	149012	149032	YAP6_MA0418.1	YKL162C	YKL162C	11.8937	10.1452	21.3174	19.5376	0.0626551	Not in ASE	Not in ASA	Induced by low nitrogen
chrXI	149018	149026	CEP3_MA0282.1	YKL162C	YKL162C	11.8937	10.1452	21.3174	19.5376	0.0626551	Not in ASE	Not in ASA	Induced by low nitrogen
chrXIV	652123	652133	RAP1_MA0359.1	YNR013C	PHO91	33.5666	31.3813	41.222	45.2218	0.0626551	ASE	Not in ASA
chrVII	541898	541905	OPI1_MA0349.1	YGR028W	MSP1	23.4219	20.3126	32.7872	31.0134	0.0626551	Not in ASE	Not in ASA	Induced by low nitrogen
chrXIII	159035	159041	PHO2_MA0356.1	YML058W	SML1	27.9786	24.805	17.2984	14.5632	0.0626551	Not in ASE	ASA	Induced by low nitrogen
chrXIII	653825	653833	YOX1_MA0433.1	YMR195W	ICY1	29.8029	24.6959	38.6357	38.2695	0.0626551	Not in ASE	Not in ASA	Induced by low nitrogen
chrXIII	653826	653832	YHP1_MA0426.1	YMR195W	ICY1	29.8029	24.6959	38.6357	38.2695	0.0626551	Not in ASE	Not in ASA	Induced by low nitrogen
chrIX	270968	270973	MOT2_MA0379.1	YIL045W	PIG2	44.1576	55.8813	31.2207	32.2713	0.0626844	ASE	Not in ASA	Induced by low nitrogen
chrV	84840	84850	CAD1_MA0279.1	YEL036C	ANP1	41.0558	41.9205	25.8392	32.2622	0.062696	Not in ASE	Not in ASA	Repressed by low nitrogen
chrI	52738	52748	LEU3_MA0324.1	YAL049C	AIM2	23.8696	23.5472	12.8096	15.5551	0.0629896	ASE	ASA	Induced by low nitrogen
chrXII	669034	669040	YHP1_MA0426.1	YLR262C	YPT6	31.8051	33.2392	20.7224	24.1341	0.0630186	Not in ASE	Not in ASA
chrXIII	192574	192584	CIN5_MA0284.1	YML042W	CAT2	23.3923	20.0724	11.8021	11.9673	0.0630186	Not in ASE	ASA	Induced by low nitrogen
chrXIV	187951	187956	MOT2_MA0379.1	YNL243W	SLA2	20.912	19.882	29.5641	28.9873	0.063528	Not in ASE	Not in ASA	Repressed by low nitrogen
chrXVI	664842	664847	GLN3_MA0307.1	YPR049C	ATG11	26.5912	24.8803	34.4504	35.1919	0.0637174	Not in ASE	Not in ASA	Induced by low nitrogen
chrXV	528790	528811	SPT15_MA0386.1	YOR110W	TFC7	20.0797	27.5608	36.3102	39.1014	0.0641751	Not in ASE	Not in ASA
chrXIII	251770	251775	GLN3_MA0307.1	YML009C	MRPL39	31.8716	35.2073	23.4372	23.9657	0.0641751	Not in ASE	Not in ASA
chrX	659002	659007	HAP2_MA0313.1	YJR126C	VPS70	6.07422	4.25548	16.6461	13.5866	0.0642374	ASE	Not in ASA
chrXII	822814	822820	FZF1_MA0298.1	YLR346C	CIS1	26.778	27.735	18.4576	18.4567	0.064334	Not in ASE	Not in ASA	Induced by low nitrogen
chrV	131539	131547	PUT3_MA0358.1	YEL012W	UBC8	44.1522	45.2295	59.1593	53.5171	0.0647776	Not in ASE	Not in ASA	Induced by low nitrogen
chrIV	1013943	1013964	ARO80_MA0273.1	YDR276C	PMP3	28.1506	31.4087	39.0553	40.2311	0.0647776	Not in ASE	Not in ASA	Induced by low nitrogen
chrVII	115800	115805	GLN3_MA0307.1	YGL202W	ARO8	21.8643	23.606	11.9623	14.3732	0.0647776	Not in ASE	ASA
chrX	123355	123363	STP1_MA0394.1	YJL158C	CIS3	64.986	56.8098	47.067	46.6201	0.0647776	Not in ASE	Not in ASA	Repressed by low nitrogen
chrXIII	453824	453830	PHO2_MA0356.1	YMR092C	AIP1	18.1246	18.3138	28.5883	26.2901	0.0647776	ASE	Not in ASA
chrXII	704820	704825	MSN2_MA0341.1	YLR283W	YLR283W	27.2224	29.7137	17.602	19.7996	0.0647776	Not in ASE	ASA
chrXII	704820	704825	MSN4_MA0342.1	YLR283W	YLR283W	27.2224	29.7137	17.602	19.7996	0.0647776	Not in ASE	ASA
chrXII	704820	704825	RGM1_MA0366.1	YLR283W	YLR283W	27.2224	29.7137	17.602	19.7996	0.0647776	Not in ASE	ASA
chrXV	1043477	1043487	RAP1_MA0359.1	YOR375C	GDH1	29.9124	28.6735	20.2793	20.6125	0.0647776	Not in ASE	Not in ASA
chrII	504460	504470	RAP1_MA0359.1	YBR133C	HSL7	23.2689	23.0127	34.0639	31.21	0.0647776	Not in ASE	Not in ASA
chrVIII	126015	126020	MSN2_MA0341.1	YHR009C	TDA3	16.2157	12.5021	24.0013	24.892	0.0647776	Not in ASE	Not in ASA	Repressed by low nitrogen
chrVIII	126015	126020	MSN4_MA0342.1	YHR009C	TDA3	16.2157	12.5021	24.0013	24.892	0.0647776	Not in ASE	Not in ASA	Repressed by low nitrogen
chrVIII	126015	126020	RGM1_MA0366.1	YHR009C	TDA3	16.2157	12.5021	24.0013	24.892	0.0647776	Not in ASE	Not in ASA	Repressed by low nitrogen
chrIV	442771	442777	PHO2_MA0356.1	YDL004W	ATP16	15.95	19.1575	26.5623	29.9232	0.0650529	Not in ASE	Not in ASA	Induced by low nitrogen
chrX	545349	545369	NRG1_MA0347.1	YJR058C	APS2	30.8354	29.4962	21.9452	19.0573	0.0651332	Not in ASE	Not in ASA	Induced by low nitrogen
chrX	136235	136243	LYS14_MA0325.1	YJL153C	INO1	22.5479	23.5092	33.784	31.1534	0.0653287	Not in ASE	Not in ASA	Induced by low nitrogen
chrXIV	356996	357001	GLN3_MA0307.1	YNL142W	MEP2	20.5361	22.9415	13.1043	9.42847	0.0655375	ASE	Not in ASA	Induced by low nitrogen
chrVIII	48176	48181	MOT2_MA0379.1	YHL028W	WSC4	35.2836	39.8103	47.3515	50.0602	0.0661853	ASE	Not in ASA	Induced by low nitrogen
chrXI	408313	408321	ARG81_MA0272.1	YKL015W	PUT3	20.2002	23.2783	30.6726	32.676	0.0661853	Not in ASE	Not in ASA	Repressed by low nitrogen
chrVII	809867	809872	HAP2_MA0313.1	YGR161C	RTS3	68.5877	55.8449	44.0332	41.5314	0.0661853	Not in ASE	Not in ASA
chrXII	710698	710709	CUP2_MA0287.1	YLR286C	CTS1	27.4484	27.4218	35.6295	39.8371	0.0664472	Not in ASE	Not in ASA	Induced by low nitrogen
chrV	349516	349537	BAS1_MA0278.1	YER094C	PUP3	24.3975	25.2245	32.8784	34.9284	0.0670808	Not in ASE	Not in ASA	Induced by low nitrogen
chrV	396540	396547	SUT1_MA0399.1	YER116C	SLX8	41.8945	48.7324	61.0088	56.9524	0.0670808	ASE	Not in ASA
chrVII	107765	107785	RTG3_MA0376.1	YGL205W	POX1	41.5663	33.7616	24.973	22.5741	0.0670808	Not in ASE	Not in ASA	Induced by low nitrogen
chrX	576980	576988	STB5_MA0392.1	YJR076C	CDC11	2.83237	4.00398	14.8968	11.5595	0.0670808	Not in ASE	Not in ASA	Induced by low nitrogen
chrIV	1517895	1517906	YRR1_MA0439.1	YDR540C	IRC4	8.75726	6.1568	20.2153	16.1607	0.0672757	Not in ASE	ASA	Induced by low nitrogen
chrII	135804	135812	RSC30_MA0375.1	YBL045C	COR1	30.7915	32.7245	23.3782	21.5573	0.0672831	Not in ASE	Not in ASA
chrX	113643	113650	RIM101_MA0368.1	YJL163C	YJL163C	13.5486	17.5935	4.94359	5.78906	0.0672831	ASE	ASA	Induced by low nitrogen
chrX	113644	113649	HAP2_MA0313.1	YJL163C	YJL163C	13.5486	17.5935	4.94359	5.78906	0.0672831	ASE	ASA	Induced by low nitrogen
chrVIII	443627	443637	NSI1_MA0421.1	YHR170W	NMD3	16.8827	14.3189	24.7183	24.967	0.0674251	Not in ASE	Not in ASA	Repressed by low nitrogen
chrVIII	443628	443637	REB1_MA0363.1	YHR170W	NMD3	16.8827	14.3189	24.7183	24.967	0.0674251	Not in ASE	Not in ASA	Repressed by low nitrogen
chrXII	784028	784036	NHP10_MA0344.1	YLR327C	TMA10	10.2306	8.68349	20.0959	17.6318	0.0676444	Not in ASE	ASA	Induced by low nitrogen
chrXII	784028	784036	PUT3_MA0358.1	YLR327C	TMA10	10.2306	8.68349	20.0959	17.6318	0.0676444	Not in ASE	ASA	Induced by low nitrogen
chrX	220459	220480	AFT1_MA0269.1	YJL107C	YJL107C	57.2349	49.4996	65.9792	68.2085	0.0676444	Not in ASE	Not in ASA	Repressed by low nitrogen
chrV	225515	225531	ABF1_MA0265.1	YER036C	ARB1	50.7021	47.9258	30.9718	39.0921	0.0676444	ASE	Not in ASA	Repressed by low nitrogen
chrI	52705	52710	HAP2_MA0313.1	YAL049C	AIM2	18.5898	19.9732	10.5869	10.4504	0.0676444	ASE	ASA	Induced by low nitrogen
chrXIII	158987	159002	HAP3_MA0314.1	YML058W	SML1	17.4032	19.7047	9.65941	9.21682	0.0676444	Not in ASE	ASA	Induced by low nitrogen
chrXIII	158992	158997	HAP2_MA0313.1	YML058W	SML1	17.4032	19.7047	9.65941	9.21682	0.0676444	Not in ASE	ASA	Induced by low nitrogen
chrXV	550735	550747	ROX1_MA0371.1	YOR120W	GCY1	27.9395	29.7803	45.0723	38.1902	0.0677672	ASE	Not in ASA	Induced by low nitrogen
chrXI	581736	581744	RDR1_MA0360.1	YKR076W	ECM4	19.7017	14.5319	27.5154	29.056	0.0677672	Not in ASE	Not in ASA	Induced by low nitrogen
chrXVI	829681	829692	CUP2_MA0287.1	YPR149W	NCE102	25.8239	25.436	16.2307	17.5344	0.0677672	Not in ASE	Not in ASA	Induced by low nitrogen
chrIV	1135670	1135678	SWI4_MA0401.1	YDR333C	RQC1	22.5046	20.6979	11.4122	13.3136	0.067854	Not in ASE	Not in ASA	Repressed by low nitrogen
chrX	90203	90212	AZF1_MA0277.1	YJL178C	ATG27	25.2961	27.3809	34.6926	38.0684	0.0680944	Not in ASE	Not in ASA
chrXV	427414	427421	RPN4_MA0373.1	YOR052C	TMC1	15.2736	17.1924	27.7569	24.515	0.0681052	Not in ASE	Not in ASA	Induced by low nitrogen
chrXII	784028	784035	SIP4_MA0380.1	YLR327C	TMA10	10.1475	8.68349	19.4831	17.5841	0.0681213	Not in ASE	ASA	Induced by low nitrogen
chrXII	424945	424965	FKH1_MA0296.1	YLR142W	PUT1	32.9379	28.8256	21.3934	17.036	0.0682124	ASE	Not in ASA	Induced by low nitrogen
chrXII	424951	424959	HCM1_MA0317.1	YLR142W	PUT1	32.9379	28.8256	21.3934	17.036	0.0682124	ASE	Not in ASA	Induced by low nitrogen
chrXV	87303	87312	AZF1_MA0277.1	YOL123W	HRP1	5.50827	6.64861	14.3813	18.9939	0.0682124	Not in ASE	ASA
chrXIII	832132	832140	LYS14_MA0325.1	YMR281W	GPI12	37.708	34.5065	26.7902	26.3265	0.0682124	Not in ASE	Not in ASA	Induced by low nitrogen
chrIII	236972	236987	IXR1_MA0323.1	YCR068W	ATG15	53.1563	49.2554	41.6874	40.5415	0.0682124	Not in ASE	Not in ASA	Induced by low nitrogen
chrXVI	664826	664835	REB1_MA0363.1	YPR049C	ATG11	26.5912	24.8193	34.4504	34.6627	0.0682124	Not in ASE	Not in ASA	Induced by low nitrogen
chrXI	174059	174066	RPN4_MA0373.1	YKL145W	RPT1	27.9429	27.065	38.5064	35.487	0.0682124	Not in ASE	Not in ASA	Induced by low nitrogen
chrXV	165452	165458	PHO2_MA0356.1	YOL083W	ATG34	36.3187	44.1526	24.3243	27.7645	0.0682124	Not in ASE	Not in ASA	Induced by low nitrogen
chrIV	159528	159548	USV1_MA0413.1	YDL168W	SFA1	23.2619	19.2429	11.9394	8.8643	0.0682124	ASE	ASA
chrXII	658596	658602	PHO2_MA0356.1	YLR257W	YLR257W	24.5425	25.1304	16.4679	11.3346	0.0682124	Not in ASE	Not in ASA	Induced by low nitrogen
chrVIII	484015	484023	GAT1_MA0300.1	YHR188C	GPI16	24.6505	21.0749	13.8274	10.6556	0.0682124	Not in ASE	Not in ASA	Induced by low nitrogen
chrVIII	484017	484022	GLN3_MA0307.1	YHR188C	GPI16	24.6505	21.0749	13.8274	10.6556	0.0682124	Not in ASE	Not in ASA	Induced by low nitrogen
chrIX	310929	310939	NSI1_MA0421.1	YIL022W	TIM44	23.1808	20.2804	30.4088	32.7745	0.0682124	Not in ASE	Not in ASA	Repressed by low nitrogen
chrVIII	56221	56228	RSC3_MA0374.1	YHL024W	RIM4	32.5968	37.6783	45.708	46.3567	0.0682124	ASE	ASA	Induced by low nitrogen
chrXVI	297207	297215	YRM1_MA0438.1	YPL135W	ISU1	42.0869	40.1875	32.5956	31.7792	0.0682124	Not in ASE	Not in ASA	Induced by low nitrogen
chrIX	310930	310949	DAL81_MA0290.1	YIL022W	TIM44	22.7106	20.2804	29.9297	32.7745	0.0682124	Not in ASE	Not in ASA	Repressed by low nitrogen
chrIX	310936	310942	SKN7_MA0381.1	YIL022W	TIM44	22.7106	20.2804	29.9297	32.7745	0.0682124	Not in ASE	Not in ASA	Repressed by low nitrogen
chrV	551300	551307	OPI1_MA0349.1	YER180C-A	SLO1	18.6043	20.1223	36.1725	28.7933	0.0682124	Not in ASE	Not in ASA
chrX	160212	160220	CBF1_MA0281.1	YJL133C-A	YJL133C-A	65.2615	65.6463	49.5315	56.4139	0.0683082	Not in ASE	Not in ASA
chrVII	894534	894543	AZF1_MA0277.1	YGR197C	SNG1	18.7113	18.8919	26.6913	29.0667	0.0683887	Not in ASE	Not in ASA	Induced by low nitrogen
chrIV	465474	465485	YAP7_MA0419.1	YDR011W	SNQ2	22.9241	25.3572	32.7963	33.926	0.068415	Not in ASE	Not in ASA
chrIX	310933	310943	ASH1_MA0276.1	YIL022W	TIM44	22.8551	20.2804	30.0542	32.7745	0.068415	Not in ASE	Not in ASA	Repressed by low nitrogen
chrXI	219915	219923	TEA1_MA0405.1	YKL117W	SBA1	39.7311	47.8945	56.858	58.6673	0.0684838	ASE	Not in ASA	Induced by low nitrogen
chrVII	859676	859686	RAP1_MA0359.1	YGR183C	QCR9	34.8704	32.5838	45.3156	42.0939	0.0685689	Not in ASE	Not in ASA	Induced by low nitrogen
chrVII	624883	624888	HAP2_MA0313.1	YGR067C	YGR067C	7.83788	7.46719	15.7388	16.8488	0.0685689	Not in ASE	Not in ASA
chrVI	210453	210458	HAP2_MA0313.1	YFR028C	CDC14	14.9429	13.4584	4.23736	6.0663	0.068696	Not in ASE	Not in ASA	Repressed by low nitrogen
chrVII	999529	999534	MOT2_MA0379.1	YGR253C	PUP2	7.28653	6.96394	16.2954	15.2088	0.068696	Not in ASE	Not in ASA	Induced by low nitrogen
chrXV	989118	989123	GLN3_MA0307.1	YOR348C	PUT4	48.7354	51.6541	41.0353	40.6953	0.0689885	ASE	Not in ASA	Induced by low nitrogen
chrXIV	427083	427104	STB3_MA0390.1	YNL104C	LEU4	43.7611	51.8232	35.2075	31.0877	0.0689885	Not in ASE	Not in ASA	Repressed by low nitrogen
chrXIV	427097	427104	RIM101_MA0368.1	YNL104C	LEU4	43.7611	51.8232	35.2075	31.0877	0.0689885	Not in ASE	Not in ASA	Repressed by low nitrogen
chrXIV	427098	427103	HAP2_MA0313.1	YNL104C	LEU4	43.7611	51.8232	35.2075	31.0877	0.0689885	Not in ASE	Not in ASA	Repressed by low nitrogen
chrII	369874	369881	SIP4_MA0380.1	YBR065C	ECM2	32.7638	34.4456	19.5476	24.9966	0.0689885	Not in ASE	Not in ASA	Repressed by low nitrogen
chrXIII	902590	902601	YRR1_MA0439.1	YMR315W	YMR315W	35.6548	36.337	50.3272	44.5431	0.0689885	Not in ASE	Not in ASA	Induced by low nitrogen
chrVIII	380483	380492	CUP9_MA0288.1	YHR140W	YHR140W	12.4433	15.0475	23.0138	22.7841	0.0689885	Not in ASE	Not in ASA	Induced by low nitrogen
chrXV	552991	553000	AZF1_MA0277.1	YOR122C	PFY1	28.2269	30.03	15.2573	20.5432	0.0689892	Not in ASE	ASA	Induced by low nitrogen
chrII	476927	476932	MOT2_MA0379.1	YBR117C	TKL2	24.1424	25.0135	32.9254	38.0842	0.0689995	Not in ASE	ASA	Induced by low nitrogen
chrIII	225349	225358	AZF1_MA0277.1	YCR061W	YCR061W	33.5303	32.1244	24.5473	19.9563	0.0690383	Not in ASE	Not in ASA	Induced by low nitrogen
chrIII	225356	225364	PDR1_MA0352.1	YCR061W	YCR061W	31.9233	34.3735	24.5473	19.9563	0.069078	Not in ASE	Not in ASA	Induced by low nitrogen
chrIII	225356	225364	PDR3_MA0353.1	YCR061W	YCR061W	31.9233	34.3735	24.5473	19.9563	0.069078	Not in ASE	Not in ASA	Induced by low nitrogen
chrXV	168053	168063	RME1_MA0370.1	YOL082W	ATG19	39.4103	43.2454	28.3944	32.1759	0.0692115	Not in ASE	Not in ASA	Induced by low nitrogen
chrX	466514	466519	HAP2_MA0313.1	YJR016C	ILV3	25.4311	26.2398	17.6995	16.7131	0.0692728	Not in ASE	Not in ASA	Repressed by low nitrogen
chrVII	277165	277180	HAP5_MA0316.1	YGL123W	RPS2	41.0663	43.0471	50.354	54.3526	0.0693407	Not in ASE	Not in ASA	Repressed by low nitrogen
chrII	452500	452506	SKN7_MA0381.1	YBR106W	PHO88	38.5206	39.3229	23.8933	30.1873	0.0693407	Not in ASE	Not in ASA	Repressed by low nitrogen
chrXI	385390	385411	SFL1_MA0377.1	YKL028W	TFA1	25.271	28.9059	41.6176	36.3792	0.0693407	Not in ASE	Not in ASA	Repressed by low nitrogen
chrXV	468160	468167	MIG1_MA0337.1	YOR075W	UFE1	19.4004	19.2839	10.9083	10.8611	0.0693716	Not in ASE	ASA	Induced by low nitrogen
chrXV	550738	550753	HAP5_MA0316.1	YOR120W	GCY1	27.9395	29.9843	45.0723	38.1902	0.0693716	ASE	Not in ASA	Induced by low nitrogen
chrXV	550742	550749	RDS2_MA0362.1	YOR120W	GCY1	27.9395	29.9843	45.0723	38.1902	0.0693716	ASE	Not in ASA	Induced by low nitrogen
chrVIII	377952	377973	MGA1_MA0336.1	YHR138C	YHR138C	15.5488	15.9422	25.4279	23.6381	0.0694595	Not in ASE	ASA	Induced by low nitrogen
chrIII	237013	237018	MOT2_MA0379.1	YCR068W	ATG15	42.3721	47.7022	25.8508	33.8527	0.0696745	Not in ASE	Not in ASA	Induced by low nitrogen
chrV	475099	475107	NHP10_MA0344.1	YER153C	PET122	13.8124	11.2924	22.9443	20.9998	0.0697014	Not in ASE	ASA
chrXI	203128	203135	XBP1_MA0414.1	YKL127W	PGM1	3.32606	3.3885	11.166	14.0798	0.069768	Not in ASE	Not in ASA	Induced by low nitrogen
chrXIV	107335	107344	REB1_MA0363.1	YNL282W	POP3	33.8929	36.4116	26.6823	24.9201	0.069819	Not in ASE	Not in ASA	Repressed by low nitrogen
chrXIII	37899	37904	GLN3_MA0307.1	YML116W	ATR1	22.8222	20.1293	29.9359	32.4209	0.0700278	Not in ASE	ASA	Repressed by low nitrogen
chrXIV	63201	63207	YHP1_MA0426.1	YNL302C	RPS19B	43.3037	39.7736	54.1127	50.4473	0.0702452	Not in ASE	Not in ASA	Repressed by low nitrogen
chrIV	1014064	1014072	MAC1_MA0326.1	YDR276C	PMP3	23.031	20.3677	30.9831	37.6403	0.0702565	Not in ASE	Not in ASA	Induced by low nitrogen
chrXV	514869	514878	CRZ1_MA0285.1	YOR101W	RAS1	52.2368	52.2944	60.8318	60.552	0.0703965	Not in ASE	Not in ASA	Repressed by low nitrogen
chrXVI	582928	582943	HAP3_MA0314.1	YPR010C-A	YPR010C-A	30.4943	31.9817	45.3212	39.753	0.0703965	Not in ASE	Not in ASA	Induced by low nitrogen
chrXVI	582933	582938	HAP2_MA0313.1	YPR010C-A	YPR010C-A	30.4943	31.9817	45.3212	39.753	0.0703965	Not in ASE	Not in ASA	Induced by low nitrogen
chrIV	1242894	1242906	MCM1_MA0331.1	YDR385W	EFT1	25.2665	25.9714	34.107	34.0567	0.070483	Not in ASE	Not in ASA	Repressed by low nitrogen
chrXVI	96381	96391	NSI1_MA0421.1	YPL241C	CIN2	33.8296	33.7355	25.9628	24.0558	0.0705042	Not in ASE	Not in ASA
chrVII	115790	115799	AZF1_MA0277.1	YGL202W	ARO8	21.2885	23.606	12.0944	14.1418	0.0705556	Not in ASE	ASA
chrX	607952	607965	UME6_MA0412.1	YJR094W-A	RPL43B	31.914	30.1824	39.6482	45.3297	0.0705983	Not in ASE	Not in ASA	Repressed by low nitrogen
chrIV	148004	148010	FZF1_MA0298.1	YDL173W	PAR32	29.6019	30.6761	19.7556	22.2649	0.0706445	Not in ASE	Not in ASA	Repressed by low nitrogen
chrXIII	275799	275805	PHO2_MA0356.1	YMR005W	TAF4	27.7669	28.4326	36.9342	43.6875	0.0706472	Not in ASE	ASA	Repressed by low nitrogen
chrXIV	301207	301212	GLN3_MA0307.1	YNL180C	RHO5	36.7713	31.687	21.585	24.3092	0.0706472	Not in ASE	ASA	Repressed by low nitrogen
chrIX	332695	332707	MCM1_MA0331.1	YIL013C	PDR11	15.6496	14.9603	23.1439	26.5187	0.0706472	Not in ASE	Not in ASA	Induced by low nitrogen
chrXII	194245	194250	MOT2_MA0379.1	YLR025W	SNF7	14.0796	13.5799	23.0354	21.7843	0.0706472	Not in ASE	Not in ASA	Induced by low nitrogen
chrVI	229371	229392	DOT6_MA0351.1	YFR037C	RSC8	4.11597	5.29681	12.7191	14.2046	0.0706472	Not in ASE	Not in ASA	Repressed by low nitrogen
chrXIV	241416	241423	STE12_MA0393.1	YNL216W	RAP1	36.6609	35.9933	21.0288	27.5877	0.0707547	Not in ASE	ASA
chrVII	958638	958646	GZF3_MA0309.1	YGR233C	PHO81	35.0055	31.286	24.1929	20.9566	0.0708479	ASE	Not in ASA	Induced by low nitrogen
chrII	326289	326310	ARO80_MA0273.1	YBR044C	TCM62	24.3842	21.5935	14.5455	11.7546	0.0709007	Not in ASE	Not in ASA	Induced by low nitrogen
chrXII	963606	963627	STB3_MA0390.1	YLR420W	URA4	11.7815	9.77035	28.1396	20.3207	0.0709007	Not in ASE	ASA	Repressed by low nitrogen
chrXII	963612	963621	EDS1_MA0294.1	YLR420W	URA4	11.7815	9.77035	28.1396	20.3207	0.0709007	Not in ASE	ASA	Repressed by low nitrogen
chrXII	504274	504289	HAP5_MA0316.1	YLR174W	IDP2	34.8995	38.9974	22.7534	27.5947	0.0709007	Not in ASE	Not in ASA	Induced by low nitrogen
chrXVI	829407	829415	TEA1_MA0405.1	YPR149W	NCE102	59.2778	51.1669	74.6097	67.9321	0.0709645	Not in ASE	Not in ASA	Induced by low nitrogen
chrIX	139573	139582	AZF1_MA0277.1	YIL118W	RHO3	10.193	6.84998	19.9507	17.2496	0.0709645	Not in ASE	Not in ASA	Induced by low nitrogen
chrIX	142617	142625	ARG81_MA0272.1	YIL116W	HIS5	28.4409	34.4059	20.8465	18.0288	0.0713751	Not in ASE	Not in ASA	Repressed by low nitrogen
chrIX	142621	142633	ROX1_MA0371.1	YIL116W	HIS5	28.4409	34.4059	20.8465	18.0288	0.0713751	Not in ASE	Not in ASA	Repressed by low nitrogen
chrVIII	38642	38651	AZF1_MA0277.1	YHL032C	GUT1	19.0967	17.0742	9.98367	7.52908	0.0714805	Not in ASE	ASA	Induced by low nitrogen
chrVII	905078	905086	TEC1_MA0406.1	YGR202C	PCT1	58.1175	61.4095	81.9957	71.2258	0.0714805	ASE	Not in ASA	Repressed by low nitrogen
chrXII	131038	131046	RPH1_MA0372.1	YLL010C	PSR1	40.8239	39.1214	31.9264	30.0723	0.0714805	ASE	Not in ASA
chrXII	131040	131045	MSN2_MA0341.1	YLL010C	PSR1	40.8239	39.1214	31.9264	30.0723	0.0714805	ASE	Not in ASA
chrXII	131040	131045	MSN4_MA0342.1	YLL010C	PSR1	40.8239	39.1214	31.9264	30.0723	0.0714805	ASE	Not in ASA
chrXII	131040	131045	RGM1_MA0366.1	YLL010C	PSR1	40.8239	39.1214	31.9264	30.0723	0.0714805	ASE	Not in ASA
chrX	378322	378333	CUP2_MA0287.1	YJL036W	SNX4	24.0509	24.844	16.2325	15.788	0.0714805	Not in ASE	Not in ASA	Induced by low nitrogen
chrIV	132015	132023	NHP10_MA0344.1	YDL183C	YDL183C	25.787	20.6135	13.2016	11.037	0.0714805	Not in ASE	ASA	Induced by low nitrogen
chrIV	132015	132023	PDR1_MA0352.1	YDL183C	YDL183C	25.787	20.6135	13.2016	11.037	0.0714805	Not in ASE	ASA	Induced by low nitrogen
chrIV	132015	132023	PUT3_MA0358.1	YDL183C	YDL183C	25.787	20.6135	13.2016	11.037	0.0714805	Not in ASE	ASA	Induced by low nitrogen
chrIV	132017	132024	SUT1_MA0399.1	YDL183C	YDL183C	25.787	20.6135	13.2016	11.037	0.0714805	Not in ASE	ASA	Induced by low nitrogen
chrVII	958637	958645	GAT1_MA0300.1	YGR233C	PHO81	35.2266	31.286	24.2254	21.282	0.0716208	ASE	Not in ASA	Induced by low nitrogen
chrVII	958639	958644	GLN3_MA0307.1	YGR233C	PHO81	35.2266	31.286	24.2254	21.282	0.0716208	ASE	Not in ASA	Induced by low nitrogen
chrXII	902797	902816	DAL81_MA0290.1	YLR389C	STE23	29.5934	31.9853	39.0435	41.1709	0.0716208	Not in ASE	Not in ASA	Repressed by low nitrogen
chrXII	902797	902817	RTG3_MA0376.1	YLR389C	STE23	29.5934	31.9853	39.0435	41.1709	0.0716208	Not in ASE	Not in ASA	Repressed by low nitrogen
chrXII	902801	902808	RSC3_MA0374.1	YLR389C	STE23	29.5934	31.9853	39.0435	41.1709	0.0716208	Not in ASE	Not in ASA	Repressed by low nitrogen
chrXII	902804	902812	RSC30_MA0375.1	YLR389C	STE23	29.5934	31.9853	39.0435	41.1709	0.0716208	Not in ASE	Not in ASA	Repressed by low nitrogen
chrVI	95306	95315	GIS1_MA0306.1	YFL022C	FRS2	23.8425	21.4491	14.0749	13.3161	0.0716208	Not in ASE	Not in ASA	Repressed by low nitrogen
chrVI	95306	95314	RPH1_MA0372.1	YFL022C	FRS2	23.8425	21.4491	14.0749	13.3161	0.0716208	Not in ASE	Not in ASA	Repressed by low nitrogen
chrVI	95307	95314	REI1_MA0364.1	YFL022C	FRS2	23.8425	21.4491	14.0749	13.3161	0.0716208	Not in ASE	Not in ASA	Repressed by low nitrogen
chrXIV	442786	442791	GLN3_MA0307.1	YNL097C	PHO23	22.8332	24.4901	15.7145	13.1862	0.0716208	Not in ASE	Not in ASA
chrV	80139	80144	MOT2_MA0379.1	YEL038W	UTR4	44.3963	46.4489	53.7072	58.2914	0.0716208	Not in ASE	Not in ASA	Induced by low nitrogen
chrII	616047	616053	YAP5_MA0417.1	YBR197C	YBR197C	13.6115	10.0087	20.6489	24.3494	0.071635	Not in ASE	Not in ASA	Repressed by low nitrogen
chrIV	232396	232404	TEC1_MA0406.1	YDL128W	VCX1	12.8321	11.5952	23.1712	20.0501	0.0717211	Not in ASE	Not in ASA	Induced by low nitrogen
chrXV	624536	624541	GLN3_MA0307.1	YOR154W	SLP1	13.7979	20.0852	27.8046	30.1644	0.0717211	Not in ASE	Not in ASA	Induced by low nitrogen
chrXIII	262909	262921	ROX1_MA0371.1	YML004C	GLO1	20.7586	22.49	41.8097	32.0348	0.0720903	Not in ASE	Not in ASA	Induced by low nitrogen
chrXIII	262913	262921	HCM1_MA0317.1	YML004C	GLO1	20.7586	22.49	41.8097	32.0348	0.0720903	Not in ASE	Not in ASA	Induced by low nitrogen
chrXI	226218	226228	ASH1_MA0276.1	YKL112W	ABF1	22.4507	22.6625	14.8703	12.6295	0.0721449	Not in ASE	ASA
chrV	541522	541530	UGA3_MA0410.1	YER176W	ECM32	33.3338	27.947	19.862	19.7342	0.0721449	Not in ASE	Not in ASA
chrX	628736	628757	SFL1_MA0377.1	YJR108W	ABM1	12.8498	9.698	20.5023	20.5569	0.0721449	Not in ASE	ASA
chrX	628743	628751	GCR1_MA0304.1	YJR108W	ABM1	12.8498	9.698	20.5023	20.5569	0.0721449	Not in ASE	ASA
chrX	628743	628750	GCR2_MA0305.1	YJR108W	ABM1	12.8498	9.698	20.5023	20.5569	0.0721449	Not in ASE	ASA
chrX	628748	628769	STB3_MA0390.1	YJR108W	ABM1	12.8498	9.698	20.5023	20.5569	0.0721449	Not in ASE	ASA
chrII	616003	616009	ARG80_MA0271.1	YBR197C	YBR197C	15.838	11.2037	23.7535	23.7566	0.0723779	Not in ASE	Not in ASA	Repressed by low nitrogen
chrXI	260976	260987	CUP2_MA0287.1	YKL096W	CWP1	32.1891	38.2049	20.3881	24.6955	0.0723779	ASE	Not in ASA	Repressed by low nitrogen
chrIII	225139	225148	DAL82_MA0291.1	YCR061W	YCR061W	22.341	20.3208	13.0541	11.9905	0.0723787	Not in ASE	Not in ASA	Induced by low nitrogen
chrIII	225139	225147	TEA1_MA0405.1	YCR061W	YCR061W	22.341	20.3208	13.0541	11.9905	0.0723787	Not in ASE	Not in ASA	Induced by low nitrogen
chrXII	704807	704812	HAP2_MA0313.1	YLR283W	YLR283W	25.4938	27.8086	13.2781	18.2416	0.0726421	Not in ASE	ASA
chrXI	171432	171447	HAP5_MA0316.1	YKL146W	AVT3	49.294	41.1784	32.0763	31.6771	0.0726421	Not in ASE	Not in ASA	Induced by low nitrogen
chrV	222435	222440	GLN3_MA0307.1	YER035W	EDC2	42.992	46.775	31.6852	35.9422	0.0727274	Not in ASE	Not in ASA	Induced by low nitrogen
chrXII	1028467	1028488	MGA1_MA0336.1	YLR448W	RPL6B	53.4464	57.9068	67.5551	65.0077	0.0727274	Not in ASE	Not in ASA	Repressed by low nitrogen
chrXII	1028473	1028481	HSF1_MA0319.1	YLR448W	RPL6B	53.4464	57.9068	67.5551	65.0077	0.0727274	Not in ASE	Not in ASA	Repressed by low nitrogen
chrXV	79974	79983	AZF1_MA0277.1	YOL127W	RPL25	39.1228	40.8441	48.3119	53.6702	0.0727858	Not in ASE	Not in ASA	Repressed by low nitrogen
chrXI	322022	322028	YHP1_MA0426.1	YKL063C	YKL063C	53.3825	47.2843	38.2549	39.4242	0.0733517	Not in ASE	Not in ASA
chrVIII	38851	38858	DAL80_MA0289.1	YHL032C	GUT1	17.1972	16.2064	8.22999	8.43839	0.0734316	Not in ASE	ASA	Induced by low nitrogen
chrVIII	38852	38857	GLN3_MA0307.1	YHL032C	GUT1	17.1972	16.2064	8.22999	8.43839	0.0734316	Not in ASE	ASA	Induced by low nitrogen
chrVII	1069389	1069409	SUT2_MA0400.1	YGR287C	IMA1	22.2779	24.2389	15.2658	11.6892	0.0736138	Not in ASE	Not in ASA	Induced by low nitrogen
chrXVI	409026	409031	GLN3_MA0307.1	YPL078C	ATP4	25.8234	19.8691	45.9612	35.2552	0.0736288	Not in ASE	Not in ASA	Induced by low nitrogen
chrXV	550756	550762	ASG1_MA0275.1	YOR120W	GCY1	22.2641	29.8627	41.9826	37.8342	0.0736288	ASE	Not in ASA	Induced by low nitrogen
chrXI	581780	581785	GLN3_MA0307.1	YKR076W	ECM4	36.7744	30.0378	45.0074	45.8003	0.0736542	Not in ASE	Not in ASA	Induced by low nitrogen
chrXI	93834	93849	HAP5_MA0316.1	YKL185W	ASH1	46.7764	42.0029	25.4402	33.7394	0.0736887	Not in ASE	Not in ASA	Repressed by low nitrogen
chrXV	624665	624674	AZF1_MA0277.1	YOR154W	SLP1	18.3959	20.1802	8.15617	11.3889	0.0737018	Not in ASE	Not in ASA	Induced by low nitrogen
chrXV	514944	514953	SUM1_MA0398.1	YOR101W	RAS1	42.1595	53.055	32.66	27.965	0.0740138	Not in ASE	Not in ASA	Repressed by low nitrogen
chrIX	68294	68309	IXR1_MA0323.1	YIL148W	RPL40B	25.7958	21.8883	33.3949	33.5824	0.0740138	Not in ASE	Not in ASA	Repressed by low nitrogen
chrIV	600696	600702	PHO2_MA0356.1	YDR077W	SED1	19.9423	21.2532	31.906	28.3813	0.0740138	Not in ASE	Not in ASA	Repressed by low nitrogen
chrXV	274690	274711	DOT6_MA0351.1	YOL025W	LAG2	26.2762	26.0421	37.9408	33.877	0.0740138	Not in ASE	Not in ASA	Induced by low nitrogen
chrIV	1521040	1521051	SOK2_MA0385.1	YDR541C	YDR541C	22.4054	19.378	12.3024	7.48593	0.0740138	ASE	ASA	Repressed by low nitrogen
chrIV	132020	132028	CHA4_MA0283.1	YDL183C	YDL183C	26.5929	20.7058	12.8104	12.0787	0.0740138	Not in ASE	ASA	Induced by low nitrogen
chrIX	268250	268271	GCN4_MA0303.1	YIL046W	MET30	47.8799	39.508	29.7939	30.4993	0.0740138	Not in ASE	Not in ASA	Induced by low nitrogen
chrXIII	158487	158496	REB1_MA0363.1	YML058W-A	HUG1	25.2192	17.7063	37.2564	33.1199	0.0740138	Not in ASE	Not in ASA
chrXVI	486300	486308	SWI4_MA0401.1	YPL034W	YPL034W	26.9763	26.2673	18.9105	17.1811	0.0740138	Not in ASE	Not in ASA	Induced by low nitrogen
chrII	201915	201924	AZF1_MA0277.1	YBL013W	FMT1	30.1484	34.5003	44.7926	41.4688	0.0742478	Not in ASE	Not in ASA
chrXI	321978	321987	STP4_MA0397.1	YKL063C	YKL063C	37.7721	35.493	45.8515	45.0033	0.0742906	Not in ASE	Not in ASA
chrXV	832639	832660	STB3_MA0390.1	YOR272W	YTM1	17.8915	14.4321	27.4952	24.7665	0.0743194	Not in ASE	Not in ASA	Repressed by low nitrogen
chrXIII	832111	832121	NSI1_MA0421.1	YMR281W	GPI12	30.0371	26.3479	38.2322	37.2654	0.0744218	Not in ASE	Not in ASA	Induced by low nitrogen
chrXIII	832112	832121	REB1_MA0363.1	YMR281W	GPI12	30.0371	26.3479	38.2322	37.2654	0.0744218	Not in ASE	Not in ASA	Induced by low nitrogen
chrX	113486	113494	SPT23_MA0388.1	YJL163C	YJL163C	16.2639	18.9282	7.98443	9.16775	0.074559	ASE	ASA	Induced by low nitrogen
chrXII	1019165	1019185	NRG1_MA0347.1	YLR441C	RPS1A	9.71471	11.0718	19.1395	18.5142	0.074559	Not in ASE	ASA	Repressed by low nitrogen
chrXV	494667	494675	UGA3_MA0410.1	YOR092W	ECM3	36.4698	41.1808	49.0201	48.9898	0.0745712	ASE	ASA	Repressed by low nitrogen
chrVII	115834	115841	XBP1_MA0414.1	YGL202W	ARO8	28.963	36.2816	15.4362	21.0726	0.0745712	Not in ASE	ASA
chrXII	131031	131051	USV1_MA0413.1	YLL010C	PSR1	41.3359	39.1214	31.9264	31.0073	0.0745712	ASE	Not in ASA
chrIX	139548	139556	TEC1_MA0406.1	YIL118W	RHO3	15.3422	15.3845	24.8023	22.9853	0.0745712	Not in ASE	Not in ASA	Induced by low nitrogen
chrII	332486	332491	MOT2_MA0379.1	YBR048W	RPS11B	22.9537	23.8307	31.3154	32.1821	0.0745712	Not in ASE	Not in ASA	Repressed by low nitrogen
chrVII	754470	754480	LEU3_MA0324.1	YGR131W	FHN1	14.1048	14.8953	27.4898	22.4534	0.0745712	Not in ASE	Not in ASA	Repressed by low nitrogen
chrVII	754473	754478	HAP2_MA0313.1	YGR131W	FHN1	14.1048	14.8953	27.4898	22.4534	0.0745712	Not in ASE	Not in ASA	Repressed by low nitrogen
chrVII	920178	920187	STP3_MA0396.1	YGR213C	RTA1	21.7691	22.9671	30.2849	31.3666	0.07463	Not in ASE	Not in ASA	Induced by low nitrogen
chrVII	920178	920187	STP4_MA0397.1	YGR213C	RTA1	21.7691	22.9671	30.2849	31.3666	0.07463	Not in ASE	Not in ASA	Induced by low nitrogen
chrVIII	443616	443632	ABF1_MA0265.1	YHR170W	NMD3	16.8827	12.4997	27.6769	23.8375	0.074651	Not in ASE	Not in ASA	Repressed by low nitrogen
chrV	131531	131552	GSM1_MA0308.1	YEL012W	UBC8	44.3789	46.0686	59.1593	53.5171	0.0747834	Not in ASE	Not in ASA	Induced by low nitrogen
chrXVI	486299	486307	PDR1_MA0352.1	YPL034W	YPL034W	26.9763	26.2673	18.9485	17.2447	0.0748414	Not in ASE	Not in ASA	Induced by low nitrogen
chrXIII	158457	158464	STE12_MA0393.1	YML058W-A	HUG1	18.3447	17.6894	30.3702	25.8146	0.0748414	Not in ASE	Not in ASA
chrVII	779788	779797	GIS1_MA0306.1	YGR144W	THI4	15.0101	15.1055	26.0318	22.6213	0.0749958	ASE	Not in ASA	Repressed by low nitrogen
chrVII	779788	779796	RPH1_MA0372.1	YGR144W	THI4	15.0101	15.1055	26.0318	22.6213	0.0749958	ASE	Not in ASA	Repressed by low nitrogen
chrXV	384638	384646	GZF3_MA0309.1	YOR028C	CIN5	42.0052	49.2801	29.5624	34.2648	0.0750271	ASE	Not in ASA
chrXV	384640	384645	GLN3_MA0307.1	YOR028C	CIN5	42.0052	49.2801	29.5624	34.2648	0.0750271	ASE	Not in ASA
chrXII	390764	390771	MIG1_MA0337.1	YLR121C	YPS3	18.5407	17.8053	25.7742	27.8776	0.0752822	Not in ASE	Not in ASA
chrXII	390765	390772	MIG2_MA0338.1	YLR121C	YPS3	18.5407	17.8053	25.7742	27.8776	0.0752822	Not in ASE	Not in ASA
chrXII	390765	390772	MIG3_MA0339.1	YLR121C	YPS3	18.5407	17.8053	25.7742	27.8776	0.0752822	Not in ASE	Not in ASA
chrX	85418	85427	AZF1_MA0277.1	YJL181W	RBH1	19.07	21.519	11.7593	11.3083	0.075513	Not in ASE	ASA	Repressed by low nitrogen
chrIV	330617	330635	RLM1_MA0369.1	YDL070W	BDF2	46.2631	44.1198	37.0037	35.9632	0.075639	Not in ASE	Not in ASA	Repressed by low nitrogen
chrXI	226210	226220	NSI1_MA0421.1	YKL112W	ABF1	28.6185	30.2863	21.1054	15.1283	0.0759167	Not in ASE	ASA
chrXIII	275856	275872	ABF1_MA0265.1	YMR005W	TAF4	27.9765	29.0828	20.2164	20.2922	0.0760186	Not in ASE	ASA	Repressed by low nitrogen
chrIV	806200	806206	YAP5_MA0417.1	YDR171W	HSP42	16.9105	21.5489	6.52561	10.0019	0.0763278	Not in ASE	Not in ASA
chrIV	132021	132029	PDR8_MA0354.1	YDL183C	YDL183C	26.6755	20.7058	12.8104	12.3174	0.0763278	Not in ASE	ASA	Induced by low nitrogen
chrV	100595	100606	CUP2_MA0287.1	YEL027W	VMA3	13.7201	10.4407	24.5024	20.5253	0.0763278	Not in ASE	Not in ASA	Induced by low nitrogen
chrIV	680309	680324	HAP3_MA0314.1	YDR111C	ALT2	40.2233	41.5371	33.2358	30.7799	0.0763278	Not in ASE	Not in ASA
chrIV	680314	680319	HAP2_MA0313.1	YDR111C	ALT2	40.2233	41.5371	33.2358	30.7799	0.0763278	Not in ASE	Not in ASA
chrXIV	499376	499382	YAP5_MA0417.1	YNL067W	RPL9B	9.1432	9.79599	17.3072	18.1314	0.0763278	Not in ASE	Not in ASA	Repressed by low nitrogen
chrX	220467	220482	IXR1_MA0323.1	YJL107C	YJL107C	69.5369	64.6688	76.5137	80.7332	0.0763284	Not in ASE	Not in ASA	Repressed by low nitrogen
chrVII	939249	939258	AZF1_MA0277.1	YGR221C	TOS2	22.1489	21.6929	14.3607	12.488	0.0763334	Not in ASE	Not in ASA	Repressed by low nitrogen
chrXI	317463	317483	YPR015C_MA0435.1	YKL064W	MNR2	20.1244	20.9795	28.2283	29.7283	0.0763334	Not in ASE	Not in ASA	Induced by low nitrogen
chrXV	514761	514777	ABF1_MA0265.1	YOR100C	CRC1	72.8813	57.3209	44.7529	42.5255	0.07665	Not in ASE	Not in ASA	Induced by low nitrogen
chrXV	514770	514777	ABF1_MA0265.1	YOR101W	RAS1	72.8813	57.3209	44.7529	42.5255	0.07665	Not in ASE	Not in ASA	Repressed by low nitrogen
chrXV	831036	831041	MOT2_MA0379.1	YOR270C	VPH1	31.6622	31.9891	22.0922	24.3291	0.076661	Not in ASE	Not in ASA
chrVI	95329	95339	NSI1_MA0421.1	YFL022C	FRS2	51.1522	54.1705	39.3223	44.2152	0.0768158	Not in ASE	Not in ASA	Repressed by low nitrogen
chrVI	95330	95339	REB1_MA0363.1	YFL022C	FRS2	51.1522	54.1705	39.3223	44.2152	0.0768158	Not in ASE	Not in ASA	Repressed by low nitrogen
chrIV	316716	316724	STB5_MA0392.1	YDL078C	MDH3	31.1116	32.131	23.9814	22.289	0.0772097	Not in ASE	Not in ASA	Induced by low nitrogen
chrXVI	921607	921614	MBP1_MA0329.1	YPR192W	AQY1	15.005	11.9074	24.3737	21.7226	0.0776026	Not in ASE	ASA	Induced by low nitrogen
chrIV	1319289	1319297	HSF1_MA0319.1	YDR423C	CAD1	16.1733	13.3775	6.44685	5.1279	0.0776026	Not in ASE	ASA
chrXIV	107389	107394	HAP2_MA0313.1	YNL282W	POP3	31.7691	27.5219	20.4855	19.0728	0.0776618	Not in ASE	Not in ASA	Repressed by low nitrogen
chrVII	277141	277159	RLM1_MA0369.1	YGL123W	RPS2	41.0663	42.8896	49.8645	54.3526	0.0778431	Not in ASE	Not in ASA	Repressed by low nitrogen
chrVII	277141	277145	RLM1_MA0369.1	YGL124C	MON1	41.0663	42.8896	49.8645	54.3526	0.0778431	Not in ASE	Not in ASA
chrXIII	601487	601495	TOS8_MA0408.1	YMR169C	ALD3	11.8117	12.9152	20.1664	21.1624	0.0780128	Not in ASE	Not in ASA	Induced by low nitrogen
chrIV	316725	316732	SIP4_MA0380.1	YDL078C	MDH3	30.3819	29.0105	21.2092	21.6168	0.0780619	Not in ASE	Not in ASA	Induced by low nitrogen
chrVIII	56418	56439	SFL1_MA0377.1	YHL024W	RIM4	2.27414	2.84145	10.0127	13.1714	0.078086	ASE	ASA	Induced by low nitrogen
chrXV	87275	87281	YAP5_MA0417.1	YOL123W	HRP1	9.94851	9.64473	17.2635	20.8313	0.0780867	Not in ASE	ASA
chrXIV	652035	652055	YAP6_MA0418.1	YNR013C	PHO91	28.6299	33.5027	40.9947	48.0392	0.0782869	ASE	Not in ASA
chrX	607956	607964	UGA3_MA0410.1	YJR094W-A	RPL43B	31.914	31.496	39.6482	45.3297	0.0784282	Not in ASE	Not in ASA	Repressed by low nitrogen
chrVI	55168	55176	TBS1_MA0404.1	YFL039C	ACT1	41.1222	44.5639	28.1057	34.0196	0.0785518	Not in ASE	Not in ASA	Induced by low nitrogen
chrXIII	352273	352278	MOT2_MA0379.1	YMR041C	ARA2	44.4381	40.2758	51.5544	57.523	0.0785518	Not in ASE	Not in ASA	Induced by low nitrogen
chrXII	194265	194270	MOT2_MA0379.1	YLR025W	SNF7	21.0641	22.3794	29.6977	30.2687	0.0786375	Not in ASE	Not in ASA	Induced by low nitrogen
chrXIV	164447	164456	STP4_MA0397.1	YNL256W	FOL1	14.8044	15.1651	22.5492	23.9485	0.0786375	Not in ASE	Not in ASA	Repressed by low nitrogen
chrXII	818973	818980	FKH2_MA0297.1	YLR344W	RPL26A	57.9066	56.6861	41.4357	48.6808	0.0786375	ASE	Not in ASA	Repressed by low nitrogen
chrXV	768068	768079	RGT1_MA0367.1	YOR228C	MCP1	23.1464	23.5575	30.7606	33.4198	0.0786375	Not in ASE	Not in ASA	Induced by low nitrogen
chrXV	768072	768080	RDR1_MA0360.1	YOR228C	MCP1	23.1464	23.5575	30.7606	33.4198	0.0786375	Not in ASE	Not in ASA	Induced by low nitrogen
chrII	332478	332484	PHO2_MA0356.1	YBR048W	RPS11B	18.2945	23.8307	31.3154	32.1821	0.0787098	Not in ASE	Not in ASA	Repressed by low nitrogen
chrII	332480	332485	GLN3_MA0307.1	YBR048W	RPS11B	18.2945	23.8307	31.3154	32.1821	0.0787098	Not in ASE	Not in ASA	Repressed by low nitrogen
chrV	280971	280979	CEP3_MA0282.1	YER062C	GPP2	33.2091	33.858	41.7107	41.551	0.0787642	Not in ASE	Not in ASA	Repressed by low nitrogen
chrV	280972	280979	STB4_MA0391.1	YER062C	GPP2	33.2091	33.858	41.7107	41.551	0.0787642	Not in ASE	Not in ASA	Repressed by low nitrogen
chrXIII	653054	653073	DAL81_MA0290.1	YMR194C-B	CMC4	43.4554	41.4477	50.1919	52.8422	0.0787642	Not in ASE	Not in ASA	Induced by low nitrogen
chrIV	1511914	1511922	TOS8_MA0408.1	YDR539W	FDC1	11.5504	12.0807	2.70827	4.29017	0.078876	Not in ASE	ASA	Induced by low nitrogen
chrX	79675	79684	GIS1_MA0306.1	YJL187C	SWE1	16.7294	14.9131	23.4796	26.3275	0.0790883	Not in ASE	Not in ASA
chrX	79676	79681	MSN2_MA0341.1	YJL187C	SWE1	16.7294	14.9131	23.4796	26.3275	0.0790883	Not in ASE	Not in ASA
chrX	79676	79681	MSN4_MA0342.1	YJL187C	SWE1	16.7294	14.9131	23.4796	26.3275	0.0790883	Not in ASE	Not in ASA
chrX	79676	79681	RGM1_MA0366.1	YJL187C	SWE1	16.7294	14.9131	23.4796	26.3275	0.0790883	Not in ASE	Not in ASA
chrVII	779789	779794	MSN2_MA0341.1	YGR144W	THI4	15.3275	16.2355	27.433	23.3257	0.0791972	ASE	Not in ASA	Repressed by low nitrogen
chrVII	779789	779794	MSN4_MA0342.1	YGR144W	THI4	15.3275	16.2355	27.433	23.3257	0.0791972	ASE	Not in ASA	Repressed by low nitrogen
chrVII	779789	779794	RGM1_MA0366.1	YGR144W	THI4	15.3275	16.2355	27.433	23.3257	0.0791972	ASE	Not in ASA	Repressed by low nitrogen
chrIV	330625	330634	AZF1_MA0277.1	YDL070W	BDF2	46.2631	43.9623	37.0037	35.9632	0.0791972	Not in ASE	Not in ASA	Repressed by low nitrogen
chrV	43100	43115	IXR1_MA0323.1	YEL058W	PCM1	27.5878	23.4429	34.4917	39.8112	0.0791972	Not in ASE	Not in ASA	Induced by low nitrogen
chrV	43100	43102	IXR1_MA0323.1	YEL059C-A	SOM1	27.5878	23.4429	34.4917	39.8112	0.0791972	Not in ASE	Not in ASA	Repressed by low nitrogen
chrXV	553015	553035	YPR015C_MA0435.1	YOR122C	PFY1	32.4281	27.7329	17.9176	20.9586	0.0791972	Not in ASE	ASA	Induced by low nitrogen
chrX	628800	628810	PHD1_MA0355.1	YJR108W	ABM1	10.5628	13.0706	20.0509	25.4257	0.0791972	Not in ASE	ASA
chrII	369865	369886	GSM1_MA0308.1	YBR065C	ECM2	31.9434	34.2572	19.8635	24.9966	0.0791972	Not in ASE	Not in ASA	Repressed by low nitrogen
chrX	628799	628810	SOK2_MA0385.1	YJR108W	ABM1	10.5744	13.0706	20.0509	25.4257	0.0791972	Not in ASE	ASA
chrVIII	48144	48156	ROX1_MA0371.1	YHL028W	WSC4	44.5652	39.1017	52.6008	52.1576	0.0792164	ASE	Not in ASA	Induced by low nitrogen
chrVII	352779	352784	MOT2_MA0379.1	YGL083W	SCY1	7.20297	6.8926	14.8	15.4407	0.0793287	Not in ASE	Not in ASA
chrIV	229040	229045	GLN3_MA0307.1	YDL130W-A	STF1	31.3746	32.9141	23.7444	24.0306	0.0793287	ASE	Not in ASA	Induced by low nitrogen
chrVIII	125956	125964	FHL1_MA0295.1	YHR009C	TDA3	21.5395	17.935	31.0744	28.1653	0.0793982	Not in ASE	Not in ASA	Repressed by low nitrogen
chrVIII	107700	107705	MOT2_MA0379.1	YHR001W-A	QCR10	13.8923	14.2575	22.6502	21.7264	0.0794266	Not in ASE	Not in ASA	Induced by low nitrogen
chrVIII	125955	125961	ARG80_MA0271.1	YHR009C	TDA3	21.5395	17.8523	31.0744	28.1653	0.0794379	Not in ASE	Not in ASA	Repressed by low nitrogen
chrXIV	427392	427401	AZF1_MA0277.1	YNL103W	YNL103W	48.1639	43.7116	33.9691	37.0026	0.0794379	Not in ASE	Not in ASA
chrXI	463642	463651	AZF1_MA0277.1	YKR013W	PRY2	37.4121	32.9007	25.5338	25.1946	0.0794379	ASE	Not in ASA	Repressed by low nitrogen
chrXIII	236291	236311	RTG3_MA0376.1	YML017W	PSP2	44.6248	49.9465	26.5212	36.213	0.0794379	Not in ASE	Not in ASA	Repressed by low nitrogen
chrXIII	236296	236305	INO2_MA0321.1	YML017W	PSP2	44.6248	49.9465	26.5212	36.213	0.0794379	Not in ASE	Not in ASA	Repressed by low nitrogen
chrXIII	236297	236305	CBF1_MA0281.1	YML017W	PSP2	44.6248	49.9465	26.5212	36.213	0.0794379	Not in ASE	Not in ASA	Repressed by low nitrogen
chrXIII	236297	236304	TYE7_MA0409.1	YML017W	PSP2	44.6248	49.9465	26.5212	36.213	0.0794379	Not in ASE	Not in ASA	Repressed by low nitrogen
chrXVI	118056	118064	SKO1_MA0382.1	YPL228W	CET1	34.6308	34.4909	26.7825	26.2799	0.0794379	Not in ASE	Not in ASA
chrIII	227998	228019	BAS1_MA0278.1	YCR063W	BUD31	38.2963	40.1237	27.1142	31.4621	0.0794379	Not in ASE	Not in ASA	Repressed by low nitrogen
chrV	551310	551318	TEA1_MA0405.1	YER180C-A	SLO1	16.3911	21.2881	36.1725	28.7697	0.0794379	Not in ASE	Not in ASA
chrV	551311	551319	CHA4_MA0283.1	YER180C-A	SLO1	16.3911	21.2881	36.1725	28.7697	0.0794379	Not in ASE	Not in ASA
chrV	551311	551318	MIG1_MA0337.1	YER180C-A	SLO1	16.3911	21.2881	36.1725	28.7697	0.0794379	Not in ASE	Not in ASA
chrV	551311	551319	NHP10_MA0344.1	YER180C-A	SLO1	16.3911	21.2881	36.1725	28.7697	0.0794379	Not in ASE	Not in ASA
chrV	551312	551319	MIG2_MA0338.1	YER180C-A	SLO1	16.3911	21.2881	36.1725	28.7697	0.0794379	Not in ASE	Not in ASA
chrV	551312	551319	MIG3_MA0339.1	YER180C-A	SLO1	16.3911	21.2881	36.1725	28.7697	0.0794379	Not in ASE	Not in ASA
chrV	551312	551319	RSC3_MA0374.1	YER180C-A	SLO1	16.3911	21.2881	36.1725	28.7697	0.0794379	Not in ASE	Not in ASA
chrV	551312	551319	SUT1_MA0399.1	YER180C-A	SLO1	16.3911	21.2881	36.1725	28.7697	0.0794379	Not in ASE	Not in ASA
chrXIII	777850	777870	YPR015C_MA0435.1	YMR255W	GFD1	21.5976	18.8666	29.456	37.491	0.0794379	Not in ASE	Not in ASA	Induced by low nitrogen
chrII	410845	410866	MGA1_MA0336.1	YBR084W	MIS1	23.377	25.2973	14.9908	16.5468	0.0794379	Not in ASE	Not in ASA	Repressed by low nitrogen
chrV	551307	551318	YRR1_MA0439.1	YER180C-A	SLO1	16.3004	21.2881	36.1725	28.7697	0.0794379	Not in ASE	Not in ASA
chrV	551309	551318	OAF1_MA0348.1	YER180C-A	SLO1	16.3004	21.2881	36.1725	28.7697	0.0794379	Not in ASE	Not in ASA
chrIV	1319350	1319356	YHP1_MA0426.1	YDR423C	CAD1	24.4792	16.8835	8.41086	8.20283	0.0794379	Not in ASE	ASA
chrXIII	777844	777864	RTG3_MA0376.1	YMR255W	GFD1	27.0363	21.8433	35.1151	44.1042	0.0794414	Not in ASE	Not in ASA	Induced by low nitrogen
chrXIII	777850	777858	CBF1_MA0281.1	YMR255W	GFD1	27.0363	21.8433	35.1151	44.1042	0.0794414	Not in ASE	Not in ASA	Induced by low nitrogen
chrXIII	777850	777859	INO2_MA0321.1	YMR255W	GFD1	27.0363	21.8433	35.1151	44.1042	0.0794414	Not in ASE	Not in ASA	Induced by low nitrogen
chrXIII	777851	777858	TYE7_MA0409.1	YMR255W	GFD1	27.0363	21.8433	35.1151	44.1042	0.0794414	Not in ASE	Not in ASA	Induced by low nitrogen
chrI	33135	33140	MSN2_MA0341.1	YAL061W	BDH2	36.6082	40.5581	47.1648	50.3738	0.0794414	ASE	Not in ASA	Induced by low nitrogen
chrI	33135	33140	MSN4_MA0342.1	YAL061W	BDH2	36.6082	40.5581	47.1648	50.3738	0.0794414	ASE	Not in ASA	Induced by low nitrogen
chrI	33135	33140	RGM1_MA0366.1	YAL061W	BDH2	36.6082	40.5581	47.1648	50.3738	0.0794414	ASE	Not in ASA	Induced by low nitrogen
chrXII	897884	897893	AZF1_MA0277.1	YLR387C	REH1	30.7804	31.4765	39.5646	38.854	0.0794708	Not in ASE	Not in ASA
chrIV	130750	130760	RAP1_MA0359.1	YDL184C	RPL41A	40.2289	29.6274	15.1542	20.8397	0.0794708	Not in ASE	ASA	Repressed by low nitrogen
chrXII	1043382	1043387	MOT2_MA0379.1	YLR453C	RIF2	11.9897	11.6057	19.1176	21.9684	0.0794708	Not in ASE	Not in ASA
chrVIII	125948	125953	MSN2_MA0341.1	YHR009C	TDA3	21.5395	17.4256	31.0744	28.1653	0.0794708	Not in ASE	Not in ASA	Repressed by low nitrogen
chrVIII	125948	125953	MSN4_MA0342.1	YHR009C	TDA3	21.5395	17.4256	31.0744	28.1653	0.0794708	Not in ASE	Not in ASA	Repressed by low nitrogen
chrVIII	125948	125953	RGM1_MA0366.1	YHR009C	TDA3	21.5395	17.4256	31.0744	28.1653	0.0794708	Not in ASE	Not in ASA	Repressed by low nitrogen
chrV	475102	475108	SKN7_MA0381.1	YER153C	PET122	14.1244	12.153	22.9443	20.83	0.0794708	Not in ASE	ASA
chrVII	656384	656394	SPT2_MA0387.1	YGR089W	NNF2	23.0642	23.7062	36.8894	31.2159	0.0794708	Not in ASE	Not in ASA	Repressed by low nitrogen
chrII	431852	431860	TEC1_MA0406.1	YBR094W	PBY1	15.4841	15.4705	23.4474	23.463	0.0794708	Not in ASE	Not in ASA
chrXII	805281	805289	AFT2_MA0270.1	YLR337C	VRP1	31.6683	40.981	23.4656	19.0619	0.0794708	Not in ASE	Not in ASA
chrXI	571100	571109	SUM1_MA0398.1	YKR068C	BET3	34.5969	23.8123	50.0249	43.4907	0.0794708	Not in ASE	Not in ASA
chrVII	779777	779783	YAP5_MA0417.1	YGR144W	THI4	16.2342	15.8597	29.2412	23.7864	0.0794965	ASE	Not in ASA	Repressed by low nitrogen
chrIV	489239	489250	CUP2_MA0287.1	YDR023W	SES1	28.2385	23.251	16.5127	13.1475	0.079629	Not in ASE	Not in ASA	Repressed by low nitrogen
chrV	69232	69252	NRG1_MA0347.1	YEL046C	GLY1	17.0529	20.4559	27.8306	27.7062	0.0797401	Not in ASE	Not in ASA	Repressed by low nitrogen
chrXVI	821600	821621	SFP1_MA0378.1	YPR144C	NOC4	24.4105	25.4262	17.1645	16.4439	0.0797401	Not in ASE	Not in ASA	Repressed by low nitrogen
chrVIII	483928	483939	CUP2_MA0287.1	YHR188C	GPI16	29.3684	23.8631	16.1481	16.1132	0.0797401	Not in ASE	Not in ASA	Induced by low nitrogen
chrXV	424273	424294	MGA1_MA0336.1	YOR049C	YOR049C	28.9938	26.6954	37.2709	35.7361	0.0801796	ASE	Not in ASA	Induced by low nitrogen
chrIV	117341	117353	MCM1_MA0331.1	YDL191W	RPL35A	39.2536	42.9592	25.8232	32.1966	0.0801986	Not in ASE	Not in ASA	Repressed by low nitrogen
chrXII	758868	758874	PHO2_MA0356.1	YLR312C	ATG39	16.6351	16.1985	8.33338	8.54887	0.0801986	Not in ASE	Not in ASA	Induced by low nitrogen
chrVII	149111	149119	CHA4_MA0283.1	YGL188C-A	YGL188C-A	18.6511	18.3886	25.8092	29.0575	0.0801986	Not in ASE	Not in ASA	Repressed by low nitrogen
chrVII	149111	149119	RDR1_MA0360.1	YGL188C-A	YGL188C-A	18.6511	18.3886	25.8092	29.0575	0.0801986	Not in ASE	Not in ASA	Repressed by low nitrogen
chrXI	385630	385640	CIN5_MA0284.1	YKL028W	TFA1	27.9326	34.1932	42.1337	42.1797	0.0801992	Not in ASE	Not in ASA	Repressed by low nitrogen
chrIV	316717	316737	SUT2_MA0400.1	YDL078C	MDH3	30.8324	29.0105	21.4785	21.8207	0.0801992	Not in ASE	Not in ASA	Induced by low nitrogen
chrIV	316723	316731	YLR278C_MA0430.1	YDL078C	MDH3	30.8324	29.0105	21.4785	21.8207	0.0801992	Not in ASE	Not in ASA	Induced by low nitrogen
chrVII	584220	584228	SWI5_MA0402.1	YGR044C	RME1	20.0786	19.6196	12.4337	10.8681	0.0802395	Not in ASE	Not in ASA	Induced by low nitrogen
chrXI	63676	63686	SPT2_MA0387.1	YKL203C	TOR2	13.4058	16.5606	23.1724	25.1579	0.0802855	Not in ASE	ASA
chrI	33053	33061	PDR1_MA0352.1	YAL061W	BDH2	67.0991	84.2777	51.7274	54.0112	0.0803003	ASE	Not in ASA	Induced by low nitrogen
chrI	33053	33061	PDR3_MA0353.1	YAL061W	BDH2	67.0991	84.2777	51.7274	54.0112	0.0803003	ASE	Not in ASA	Induced by low nitrogen
chrI	33055	33063	RDR1_MA0360.1	YAL061W	BDH2	67.0991	84.2777	51.7274	54.0112	0.0803003	ASE	Not in ASA	Induced by low nitrogen
chrX	548445	548451	PHO2_MA0356.1	YJR060W	CBF1	17.0086	18.9207	10.2813	8.52143	0.080301	Not in ASE	Not in ASA
chrXII	202843	202859	ABF1_MA0265.1	YLR029C	RPL15A	19.8861	18.8157	26.8245	31.0284	0.080301	Not in ASE	Not in ASA	Repressed by low nitrogen
chrXI	431611	431619	TEA1_MA0405.1	YKL006W	RPL14A	51.6979	62.7905	41.4112	41.43	0.080301	Not in ASE	Not in ASA	Repressed by low nitrogen
chrXIV	394541	394562	DOT6_MA0351.1	YNL123W	NMA111	22.8706	27.8673	15.9931	14.1557	0.0806035	Not in ASE	Not in ASA	Repressed by low nitrogen
chrXV	1039701	1039714	UME6_MA0412.1	YOR374W	ALD4	23.31	28.6537	35.8287	36.9295	0.0806259	Not in ASE	Not in ASA
chrXV	159082	159087	MOT2_MA0379.1	YOL086W-A	MHF1	37.3171	34.6111	45.1222	53.2967	0.0806729	Not in ASE	Not in ASA	Induced by low nitrogen
chrXIII	852530	852545	THI2_MA0407.1	YMR291W	TDA1	21.0883	31.6885	11.8048	10.1488	0.0807254	ASE	Not in ASA
chrX	576964	576984	NRG1_MA0347.1	YJR076C	CDC11	3.95741	4.71261	15.162	11.6543	0.0807496	Not in ASE	Not in ASA	Induced by low nitrogen
chrIX	270918	270927	EDS1_MA0294.1	YIL045W	PIG2	31.3647	28.6039	22.1088	18.9522	0.0809054	ASE	Not in ASA	Induced by low nitrogen
chrXIII	777501	777506	MOT2_MA0379.1	YMR253C	YMR253C	24.529	25.7166	34.7378	32.5148	0.0809596	Not in ASE	Not in ASA	Induced by low nitrogen
chrVI	229368	229373	HAP2_MA0313.1	YFR037C	RSC8	4.18994	6.04624	12.7191	14.661	0.0812454	Not in ASE	Not in ASA	Repressed by low nitrogen
chrXIII	777594	777600	YAP5_MA0417.1	YMR253C	YMR253C	10.3294	11.7226	18.6077	23.2552	0.0812454	Not in ASE	Not in ASA	Induced by low nitrogen
chrIV	1229952	1229959	FKH2_MA0297.1	YDR378C	LSM6	24.9046	23.8846	31.7742	33.7449	0.0812454	Not in ASE	Not in ASA
chrIV	806431	806439	UGA3_MA0410.1	YDR171W	HSP42	36.0866	29.6198	49.4924	43.3075	0.0812454	Not in ASE	Not in ASA
chrVIII	38902	38908	PHO2_MA0356.1	YHL032C	GUT1	23.3356	19.456	11.792	12.4679	0.081435	Not in ASE	ASA	Induced by low nitrogen
chrVIII	148952	148960	TBS1_MA0404.1	YHR021C	RPS27B	46.3582	56.3737	66.6355	65.4702	0.081476	Not in ASE	Not in ASA	Repressed by low nitrogen
chrV	387103	387118	IXR1_MA0323.1	YER112W	LSM4	31.4637	33.837	23.3241	24.771	0.081476	Not in ASE	Not in ASA	Repressed by low nitrogen
chrV	387107	387114	GCR2_MA0305.1	YER112W	LSM4	31.4637	33.837	23.3241	24.771	0.081476	Not in ASE	Not in ASA	Repressed by low nitrogen
chrX	607996	608006	RAP1_MA0359.1	YJR094W-A	RPL43B	51.2337	50.8311	41.6709	43.7597	0.081476	Not in ASE	Not in ASA	Repressed by low nitrogen
chrXII	493509	493514	MOT2_MA0379.1	YLR163C	MAS1	8.24155	8.31075	20.9711	15.8176	0.081476	Not in ASE	Not in ASA	Induced by low nitrogen
chrVII	384708	384715	TYE7_MA0409.1	YGL062W	PYC1	50.746	50.1597	40.0357	43.2062	0.081476	Not in ASE	Not in ASA	Induced by low nitrogen
chrXII	830472	830488	ABF1_MA0265.1	YLR351C	NIT3	16.716	16.9076	24.0483	26.3621	0.081476	Not in ASE	ASA	Induced by low nitrogen
chrXV	87288	87297	REB1_MA0363.1	YOL123W	HRP1	7.34765	7.83664	15.0835	19.9884	0.0815184	Not in ASE	ASA
chrIX	384331	384338	TYE7_MA0409.1	YIR018W	YAP5	47.1433	35.7289	57.5634	57.4119	0.0820191	Not in ASE	Not in ASA	Induced by low nitrogen
chrV	492280	492285	MOT2_MA0379.1	YER159C	BUR6	24.1069	22.7213	16.0265	12.4245	0.0820191	Not in ASE	ASA	Repressed by low nitrogen
chrVII	560223	560239	ABF1_MA0265.1	YGR037C	ACB1	22.4696	26.9123	14.7219	15.4348	0.0820191	Not in ASE	Not in ASA	Induced by low nitrogen
chrXI	261945	261951	PHO2_MA0356.1	YKL095W	YJU2	28.0581	37.0627	20.1207	16.4423	0.0820191	Not in ASE	Not in ASA
chrXIV	174698	174719	AFT1_MA0269.1	YNL251C	NRD1	22.4593	20.1123	13.5276	11.6712	0.0820191	ASE	Not in ASA
chrXI	571048	571053	MOT2_MA0379.1	YKR068C	BET3	48.0105	38.9913	62.7819	56.0111	0.0820191	Not in ASE	Not in ASA
chrXI	571050	571053	MOT2_MA0379.1	YKR069W	MET1	48.0105	38.9913	62.7819	56.0111	0.0820191	Not in ASE	Not in ASA
chrXII	1019168	1019178	RAP1_MA0359.1	YLR441C	RPS1A	10.6404	10.8135	21.0158	17.9189	0.0820622	Not in ASE	ASA	Repressed by low nitrogen
chrVII	1052274	1052279	GLN3_MA0307.1	YGR281W	YOR1	37.8634	32.8704	45.3349	45.33	0.0820622	Not in ASE	Not in ASA	Induced by low nitrogen
chrXIII	774700	774706	FZF1_MA0298.1	YMR251W-A	HOR7	33.4382	35.2408	41.8331	44.1415	0.0820622	Not in ASE	Not in ASA	Induced by low nitrogen
chrXVI	486298	486305	SUT1_MA0399.1	YPL034W	YPL034W	26.9763	26.2673	18.9485	18.4072	0.0820622	Not in ASE	Not in ASA	Induced by low nitrogen
chrXVI	486298	486306	UGA3_MA0410.1	YPL034W	YPL034W	26.9763	26.2673	18.9485	18.4072	0.0820622	Not in ASE	Not in ASA	Induced by low nitrogen
chrXIII	167521	167530	TDA9_MA0431.1	YML054C	CYB2	44.0901	37.8885	30.6281	23.7023	0.0820622	Not in ASE	Not in ASA	Induced by low nitrogen
chrXIII	167524	167529	MSN2_MA0341.1	YML054C	CYB2	44.0901	37.8885	30.6281	23.7023	0.0820622	Not in ASE	Not in ASA	Induced by low nitrogen
chrXIII	167524	167529	MSN4_MA0342.1	YML054C	CYB2	44.0901	37.8885	30.6281	23.7023	0.0820622	Not in ASE	Not in ASA	Induced by low nitrogen
chrXIII	167524	167529	RGM1_MA0366.1	YML054C	CYB2	44.0901	37.8885	30.6281	23.7023	0.0820622	Not in ASE	Not in ASA	Induced by low nitrogen
chrIV	806429	806436	RIM101_MA0368.1	YDR171W	HSP42	36.1486	29.6198	49.4924	43.3075	0.0820791	Not in ASE	Not in ASA
chrIV	806430	806435	HAP2_MA0313.1	YDR171W	HSP42	36.1486	29.6198	49.4924	43.3075	0.0820791	Not in ASE	Not in ASA
chrX	160002	160008	YAP5_MA0417.1	YJL133C-A	YJL133C-A	25.786	23.9831	32.3599	35.9494	0.0820791	Not in ASE	Not in ASA
chrXIII	124383	124391	TEA1_MA0405.1	YML073C	RPL6A	46.9926	53.8517	38.8028	39.0646	0.0823707	Not in ASE	Not in ASA	Repressed by low nitrogen
chrVIII	377969	377978	AZF1_MA0277.1	YHR138C	YHR138C	16.9069	15.4904	25.4279	23.6381	0.0823933	Not in ASE	ASA	Induced by low nitrogen
chrIV	1075484	1075505	ARO80_MA0273.1	YDR306C	YDR306C	31.7834	33.9854	40.9791	41.4251	0.0823933	Not in ASE	Not in ASA	Induced by low nitrogen
chrIV	1075491	1075498	RDS2_MA0362.1	YDR306C	YDR306C	31.7834	33.9854	40.9791	41.4251	0.0823933	Not in ASE	Not in ASA	Induced by low nitrogen
chrX	113609	113616	GCR2_MA0305.1	YJL163C	YJL163C	17.9608	16.8086	9.93247	8.51556	0.0823933	ASE	ASA	Induced by low nitrogen
chrIV	1502384	1502391	RIM101_MA0368.1	YDR533C	HSP31	41.3579	54.1559	31.288	28.7142	0.0823933	ASE	ASA	Induced by low nitrogen
chrIV	1502385	1502390	HAP2_MA0313.1	YDR533C	HSP31	41.3579	54.1559	31.288	28.7142	0.0823933	ASE	ASA	Induced by low nitrogen
chrX	543081	543086	MOT2_MA0379.1	YJR056C	YJR056C	24.2272	23.4183	31.1478	35.3652	0.0823933	Not in ASE	Not in ASA	Repressed by low nitrogen
chrV	551346	551353	RIM101_MA0368.1	YER180C-A	SLO1	24.5744	26.8954	33.4528	35.2929	0.0823933	Not in ASE	Not in ASA
chrV	551347	551352	HAP2_MA0313.1	YER180C-A	SLO1	24.5744	26.8954	33.4528	35.2929	0.0823933	Not in ASE	Not in ASA
chrXII	164124	164129	MOT2_MA0379.1	YLR006C	SSK1	18.0592	19.7467	29.8751	26.323	0.0823933	Not in ASE	Not in ASA	Repressed by low nitrogen
chrXI	226207	226228	AFT1_MA0269.1	YKL112W	ABF1	28.6185	30.2863	21.4368	15.1283	0.0824761	Not in ASE	ASA
chrXI	226212	226220	AFT2_MA0270.1	YKL112W	ABF1	28.6185	30.2863	21.4368	15.1283	0.0824761	Not in ASE	ASA
chrXII	730707	730713	ASG1_MA0275.1	YLR301W	HRI1	12.8071	18.2535	29.431	24.9264	0.0824761	ASE	ASA
chrIII	211794	211814	NRG1_MA0347.1	YCR047C	BUD23	11.686	11.6312	19.2348	19.8295	0.0824761	Not in ASE	Not in ASA	Repressed by low nitrogen
chrIV	806436	806443	REI1_MA0364.1	YDR171W	HSP42	36.0866	34.7126	49.4924	43.3075	0.0824761	Not in ASE	Not in ASA
chrXV	400216	400221	GLN3_MA0307.1	YOR035C	SHE4	27.5989	24.1257	15.196	17.7023	0.0824761	Not in ASE	Not in ASA	Induced by low nitrogen
chrX	136236	136244	RDR1_MA0360.1	YJL153C	INO1	23.3623	24.4432	33.784	31.1534	0.0824761	Not in ASE	Not in ASA	Induced by low nitrogen
chrXV	550754	550762	LYS14_MA0325.1	YOR120W	GCY1	22.1088	29.8627	41.9343	37.1691	0.0824761	ASE	Not in ASA	Induced by low nitrogen
chrX	503630	503650	NRG1_MA0347.1	YJR036C	HUL4	34.1276	27.7987	19.556	20.3224	0.0824761	Not in ASE	Not in ASA	Induced by low nitrogen
chrV	490992	491013	STB3_MA0390.1	YER158C	YER158C	20.1888	16.2691	28.0826	26.9278	0.0824761	Not in ASE	Not in ASA	Induced by low nitrogen
chrVII	1010975	1010980	GLN3_MA0307.1	YGR258C	RAD2	17.7461	19.0581	25.7087	28.0904	0.0824761	Not in ASE	Not in ASA	Induced by low nitrogen
chrII	593182	593187	MOT2_MA0379.1	YBR181C	RPS6A	20.4448	19.9361	34.7336	28.1223	0.0824761	Not in ASE	Not in ASA	Repressed by low nitrogen
chrIV	307944	307964	STP2_MA0395.1	YDL083C	RPS16A	31.9588	33.2832	49.5056	41.2994	0.0824761	Not in ASE	Not in ASA	Repressed by low nitrogen
chrIV	307950	307957	RSC3_MA0374.1	YDL083C	RPS16A	31.9588	33.2832	49.5056	41.2994	0.0824761	Not in ASE	Not in ASA	Repressed by low nitrogen
chrIV	307950	307958	STP1_MA0394.1	YDL083C	RPS16A	31.9588	33.2832	49.5056	41.2994	0.0824761	Not in ASE	Not in ASA	Repressed by low nitrogen
chrIV	307950	307957	SUT1_MA0399.1	YDL083C	RPS16A	31.9588	33.2832	49.5056	41.2994	0.0824761	Not in ASE	Not in ASA	Repressed by low nitrogen
chrIV	307952	307957	RSC3_MA0374.1	YDL082W	RPL13A	31.9588	33.2832	49.5056	41.2994	0.0824761	Not in ASE	Not in ASA	Repressed by low nitrogen
chrIV	307952	307958	STP1_MA0394.1	YDL082W	RPL13A	31.9588	33.2832	49.5056	41.2994	0.0824761	Not in ASE	Not in ASA	Repressed by low nitrogen
chrIV	307952	307964	STP2_MA0395.1	YDL082W	RPL13A	31.9588	33.2832	49.5056	41.2994	0.0824761	Not in ASE	Not in ASA	Repressed by low nitrogen
chrIV	307952	307957	SUT1_MA0399.1	YDL082W	RPL13A	31.9588	33.2832	49.5056	41.2994	0.0824761	Not in ASE	Not in ASA	Repressed by low nitrogen
chrIV	307958	307964	SKN7_MA0381.1	YDL082W	RPL13A	31.9588	33.2832	49.5056	41.2994	0.0824761	Not in ASE	Not in ASA	Repressed by low nitrogen
chrIV	307959	307967	ERT1_MA0420.1	YDL082W	RPL13A	31.9588	33.2832	49.5056	41.2994	0.0824761	Not in ASE	Not in ASA	Repressed by low nitrogen
chrIV	307960	307966	ASG1_MA0275.1	YDL082W	RPL13A	31.9588	33.2832	49.5056	41.2994	0.0824761	Not in ASE	Not in ASA	Repressed by low nitrogen
chrIV	232387	232395	YAP3_MA0416.1	YDL128W	VCX1	12.8321	12.9977	23.1712	20.0501	0.08249	Not in ASE	Not in ASA	Induced by low nitrogen
chrXV	58633	58642	EDS1_MA0294.1	YOL140W	ARG8	36.2827	31.1517	23.9484	23.4651	0.0827122	Not in ASE	Not in ASA	Induced by low nitrogen
chrIV	1267235	1267240	MSN2_MA0341.1	YDR398W	UTP5	48.7539	47.5868	37.1335	40.8913	0.0827122	Not in ASE	Not in ASA	Repressed by low nitrogen
chrIV	1267235	1267240	MSN4_MA0342.1	YDR398W	UTP5	48.7539	47.5868	37.1335	40.8913	0.0827122	Not in ASE	Not in ASA	Repressed by low nitrogen
chrIV	1267235	1267240	RGM1_MA0366.1	YDR398W	UTP5	48.7539	47.5868	37.1335	40.8913	0.0827122	Not in ASE	Not in ASA	Repressed by low nitrogen
chrXII	377473	377479	YAP5_MA0417.1	YLR114C	AVL9	25.385	28.7584	18.2612	18.2397	0.0827122	Not in ASE	Not in ASA	Repressed by low nitrogen
chrII	504407	504415	TBF1_MA0403.1	YBR133C	HSL7	32.4436	35.5188	24.9239	25.6406	0.082829	Not in ASE	Not in ASA
chrXII	262959	262965	PHO2_MA0356.1	YLR061W	RPL22A	35.3716	42.3452	22.4653	28.2624	0.0828431	Not in ASE	Not in ASA	Repressed by low nitrogen
chrXV	624515	624530	THI2_MA0407.1	YOR154W	SLP1	22.9676	23.7265	34.796	30.6023	0.083331	Not in ASE	Not in ASA	Induced by low nitrogen
chrXII	723385	723392	XBP1_MA0414.1	YLR297W	YLR297W	20.9108	26.4689	13.9304	12.589	0.083331	Not in ASE	Not in ASA	Induced by low nitrogen
chrXI	571033	571038	HAP2_MA0313.1	YKR068C	BET3	48.0105	38.5207	62.7819	56.0111	0.0833518	Not in ASE	Not in ASA
chrXI	571034	571044	ASH1_MA0276.1	YKR068C	BET3	48.0105	38.5207	62.7819	56.0111	0.0833518	Not in ASE	Not in ASA
chrVI	255237	255242	MOT2_MA0379.1	YFR053C	HXK1	43.7046	42.7477	35.2465	35.4436	0.0833999	ASE	Not in ASA	Induced by low nitrogen
chrIV	227061	227071	RME1_MA0370.1	YDL131W	LYS21	21.681	23.2589	39.5565	31.2018	0.0834893	Not in ASE	Not in ASA	Repressed by low nitrogen
chrXII	809449	809457	SPT23_MA0388.1	YLR342W	FKS1	46.8791	50.0807	36.8379	40.5451	0.0835073	Not in ASE	Not in ASA	Induced by low nitrogen
chrXIV	107393	107400	MBP1_MA0329.1	YNL282W	POP3	31.7691	27.5219	20.4855	20.1303	0.0836368	Not in ASE	Not in ASA	Repressed by low nitrogen
chrVIII	56083	56088	MSN2_MA0341.1	YHL024W	RIM4	26.77	32.2751	38.8582	43.1537	0.0836628	ASE	ASA	Induced by low nitrogen
chrVIII	56083	56088	MSN4_MA0342.1	YHL024W	RIM4	26.77	32.2751	38.8582	43.1537	0.0836628	ASE	ASA	Induced by low nitrogen
chrVIII	56083	56088	RGM1_MA0366.1	YHL024W	RIM4	26.77	32.2751	38.8582	43.1537	0.0836628	ASE	ASA	Induced by low nitrogen
chrVII	731144	731151	RIM101_MA0368.1	YGR120C	COG2	23.064	18.8611	29.9883	36.8697	0.083876	ASE	Not in ASA	Repressed by low nitrogen
chrVII	731145	731150	HAP2_MA0313.1	YGR120C	COG2	23.064	18.8611	29.9883	36.8697	0.083876	ASE	Not in ASA	Repressed by low nitrogen
chrXVI	100393	100402	AZF1_MA0277.1	YPL237W	SUI3	10.5491	11.0529	20.0337	17.9506	0.0839289	Not in ASE	Not in ASA	Repressed by low nitrogen
chrXIV	576102	576107	HAP2_MA0313.1	YNL031C	HHT2	21.4777	26.7622	14.7413	12.9082	0.0839289	Not in ASE	Not in ASA	Induced by low nitrogen
chrV	194924	194929	MSN2_MA0341.1	YER019C-A	SBH2	26.3322	26.9497	36.4504	33.7495	0.0839289	Not in ASE	ASA	Repressed by low nitrogen
chrV	194924	194929	MSN4_MA0342.1	YER019C-A	SBH2	26.3322	26.9497	36.4504	33.7495	0.0839289	Not in ASE	ASA	Repressed by low nitrogen
chrV	194924	194929	RGM1_MA0366.1	YER019C-A	SBH2	26.3322	26.9497	36.4504	33.7495	0.0839289	Not in ASE	ASA	Repressed by low nitrogen
chrIV	1301379	1301399	USV1_MA0413.1	YDR418W	RPL12B	40.0184	40.4642	49.9182	60.5173	0.0839646	Not in ASE	ASA	Repressed by low nitrogen
chrIV	1301385	1301393	NHP10_MA0344.1	YDR418W	RPL12B	40.0184	40.4642	49.9182	60.5173	0.0839646	Not in ASE	ASA	Repressed by low nitrogen
chrIV	1301385	1301393	PUT3_MA0358.1	YDR418W	RPL12B	40.0184	40.4642	49.9182	60.5173	0.0839646	Not in ASE	ASA	Repressed by low nitrogen
chrXI	571272	571292	FKH1_MA0296.1	YKR068C	BET3	43.6721	41.1897	57.8584	77.7165	0.0842053	Not in ASE	Not in ASA
chrX	160132	160141	TDA9_MA0431.1	YJL133C-A	YJL133C-A	33.1937	40.8074	26.0576	20.9134	0.0844984	Not in ASE	Not in ASA
chrX	160133	160140	MIG2_MA0338.1	YJL133C-A	YJL133C-A	33.1937	40.8074	26.0576	20.9134	0.0844984	Not in ASE	Not in ASA
chrX	160133	160140	MIG3_MA0339.1	YJL133C-A	YJL133C-A	33.1937	40.8074	26.0576	20.9134	0.0844984	Not in ASE	Not in ASA
chrIV	1014045	1014053	STP1_MA0394.1	YDR276C	PMP3	22.9072	23.3846	30.9831	37.6403	0.0845533	Not in ASE	Not in ASA	Induced by low nitrogen
chrXIII	158471	158476	MOT2_MA0379.1	YML058W-A	HUG1	21.6293	19.0451	32.9441	28.1014	0.0845533	Not in ASE	Not in ASA
chrII	332468	332476	TEC1_MA0406.1	YBR048W	RPS11B	18.0714	23.8307	31.1431	31.5808	0.0845803	Not in ASE	Not in ASA	Repressed by low nitrogen
chrX	608122	608127	GLN3_MA0307.1	YJR094W-A	RPL43B	43.8295	43.3143	51.0338	56.5411	0.0845803	Not in ASE	Not in ASA	Repressed by low nitrogen
chrIV	955029	955037	PDR8_MA0354.1	YDR246W-A	YDR246W-A	38.6415	43.4504	26.9912	32.137	0.084655	Not in ASE	Not in ASA
chrVII	547966	547972	PHO2_MA0356.1	YGR032W	GSC2	5.41953	4.88234	13.8814	12.3735	0.0847633	Not in ASE	ASA	Induced by low nitrogen
chrXI	321833	321838	HAP2_MA0313.1	YKL063C	YKL063C	40.4538	49.7873	32.7388	27.6139	0.0853502	Not in ASE	Not in ASA
chrXI	571038	571048	NSI1_MA0421.1	YKR068C	BET3	48.0105	38.1257	62.7819	56.0111	0.0853621	Not in ASE	Not in ASA
chrXI	571039	571048	REB1_MA0363.1	YKR068C	BET3	48.0105	38.1257	62.7819	56.0111	0.0853621	Not in ASE	Not in ASA
chrXIV	405840	405849	TDA9_MA0431.1	YNL118C	DCP2	39.0359	37.9759	47.6046	45.7065	0.0853621	Not in ASE	Not in ASA
chrXIV	405841	405848	MIG2_MA0338.1	YNL118C	DCP2	39.0359	37.9759	47.6046	45.7065	0.0853621	Not in ASE	Not in ASA
chrXIV	405841	405848	MIG3_MA0339.1	YNL118C	DCP2	39.0359	37.9759	47.6046	45.7065	0.0853621	Not in ASE	Not in ASA
chrXIII	777501	777510	CUP9_MA0288.1	YMR253C	YMR253C	23.9051	25.7166	33.243	32.5148	0.0853621	Not in ASE	Not in ASA	Induced by low nitrogen
chrXV	487106	487114	PDR8_MA0354.1	YOR086C	TCB1	4.97874	3.98677	12.2318	18.6177	0.0853621	Not in ASE	ASA	Induced by low nitrogen
chrXV	487106	487114	TEA1_MA0405.1	YOR086C	TCB1	4.97874	3.98677	12.2318	18.6177	0.0853621	Not in ASE	ASA	Induced by low nitrogen
chrXV	487106	487114	YRM1_MA0438.1	YOR086C	TCB1	4.97874	3.98677	12.2318	18.6177	0.0853621	Not in ASE	ASA	Induced by low nitrogen
chrVII	352682	352692	RAP1_MA0359.1	YGL083W	SCY1	15.8616	22.2084	7.84453	8.48833	0.0853886	Not in ASE	Not in ASA
chrXV	797117	797124	STB4_MA0391.1	YOR246C	ENV9	33.019	32.7006	42.9486	54.4978	0.0853886	Not in ASE	Not in ASA	Repressed by low nitrogen
chrXV	832315	832323	TBS1_MA0404.1	YOR271C	FSF1	14.737	20.333	27.1017	28.7876	0.0859583	Not in ASE	Not in ASA	Repressed by low nitrogen
chrXII	290120	290141	AFT1_MA0269.1	YLR081W	GAL2	16.278	14.8651	7.07081	8.10382	0.0859583	Not in ASE	ASA
chrIV	117370	117380	RAP1_MA0359.1	YDL191W	RPL35A	48.7708	48.5619	36.6481	41.4523	0.0860162	Not in ASE	Not in ASA	Repressed by low nitrogen
chrV	80126	80147	SPT15_MA0386.1	YEL038W	UTR4	43.9432	42.6791	52.4887	62.2158	0.0860576	Not in ASE	Not in ASA	Induced by low nitrogen
chrX	79563	79571	SWI4_MA0401.1	YJL187C	SWE1	12.6598	14.0269	26.9837	20.993	0.0861437	Not in ASE	Not in ASA
chrIX	271001	271011	CIN5_MA0284.1	YIL045W	PIG2	25.898	28.4723	16.6613	19.6509	0.0861437	ASE	Not in ASA	Induced by low nitrogen
chrIV	134671	134679	ERT1_MA0420.1	YDL181W	INH1	14.9914	13.7874	6.64935	6.47134	0.0861875	ASE	ASA	Induced by low nitrogen
chrIV	134672	134678	ASG1_MA0275.1	YDL181W	INH1	14.9914	13.7874	6.64935	6.47134	0.0861875	ASE	ASA	Induced by low nitrogen
chrIV	1267261	1267269	NHP10_MA0344.1	YDR398W	UTP5	48.6574	47.1775	39.6416	40.3237	0.0861875	Not in ASE	Not in ASA	Repressed by low nitrogen
chrXV	468160	468168	NHP10_MA0344.1	YOR075W	UFE1	19.4004	17.6986	10.9083	10.1855	0.0861875	Not in ASE	ASA	Induced by low nitrogen
chrIV	1521041	1521062	MGA1_MA0336.1	YDR541C	YDR541C	23.7472	20.2903	13.671	7.48593	0.0861875	ASE	ASA	Repressed by low nitrogen
chrIV	1521046	1521057	CUP2_MA0287.1	YDR541C	YDR541C	23.7472	20.2903	13.671	7.48593	0.0861875	ASE	ASA	Repressed by low nitrogen
chrXIV	427477	427483	YAP5_MA0417.1	YNL103W	YNL103W	37.5891	37.6253	30.582	28.3636	0.0861875	Not in ASE	Not in ASA
chrIX	270997	271017	YAP1_MA0415.1	YIL045W	PIG2	24.4032	25.6223	16.6613	17.5663	0.0862478	ASE	Not in ASA	Induced by low nitrogen
chrXIV	591430	591440	RME1_MA0370.1	YNL023C	FAP1	21.2889	22.5132	13.682	14.3867	0.0863415	Not in ASE	Not in ASA	Repressed by low nitrogen
chrVII	779770	779779	EDS1_MA0294.1	YGR144W	THI4	15.1189	17.2238	31.7015	24.4083	0.0863415	ASE	Not in ASA	Repressed by low nitrogen
chrX	649620	649631	YAP7_MA0419.1	YJR122W	IBA57	12.352	12.9265	19.9922	25.393	0.0863415	Not in ASE	Not in ASA
chrX	649621	649631	CAD1_MA0279.1	YJR122W	IBA57	12.352	12.9265	19.9922	25.393	0.0863415	Not in ASE	Not in ASA
chrXI	321863	321868	MOT2_MA0379.1	YKL063C	YKL063C	49.5638	44.2107	36.1596	37.4077	0.0863415	Not in ASE	Not in ASA
chrVIII	56358	56366	HAC1_MA0310.1	YHL024W	RIM4	11.2353	11.4407	34.1146	21.7765	0.0864764	ASE	ASA	Induced by low nitrogen
chrI	33046	33065	DAL81_MA0290.1	YAL061W	BDH2	65.188	81.7401	48.6456	54.0112	0.0864764	ASE	Not in ASA	Induced by low nitrogen
chrI	33050	33060	LEU3_MA0324.1	YAL061W	BDH2	65.188	81.7401	48.6456	54.0112	0.0864764	ASE	Not in ASA	Induced by low nitrogen
chrXII	758870	758875	GLN3_MA0307.1	YLR312C	ATG39	16.0433	16.1985	8.33338	8.54887	0.0865799	Not in ASE	Not in ASA	Induced by low nitrogen
chrXII	912506	912512	PHO2_MA0356.1	YLR396C	VPS33	25.6572	24.9943	16.9426	18.0562	0.0865881	Not in ASE	Not in ASA
chrXIV	576109	576117	GCR1_MA0304.1	YNL031C	HHT2	21.4189	26.7622	13.9675	14.2719	0.0869026	Not in ASE	Not in ASA	Induced by low nitrogen
chrVIII	75091	75096	GLN3_MA0307.1	YHL015W	RPS20	42.2743	38.7167	31.4485	23.1804	0.0869026	Not in ASE	ASA	Repressed by low nitrogen
chrII	589461	589469	CHA4_MA0283.1	YBR179C	FZO1	12.3041	11.7482	19.2444	20.442	0.0871309	Not in ASE	Not in ASA
chrXII	730680	730688	CEP3_MA0282.1	YLR301W	HRI1	20.0761	16.9907	28.7348	26.288	0.0871309	ASE	ASA
chrXII	730681	730688	STB4_MA0391.1	YLR301W	HRI1	20.0761	16.9907	28.7348	26.288	0.0871309	ASE	ASA
chrX	707076	707083	ACE2_MA0267.1	YJR149W	YJR149W	4.3915	3.7153	12.2791	11.372	0.0872217	Not in ASE	ASA	Induced by low nitrogen
chrIX	142690	142699	CST6_MA0286.1	YIL116W	HIS5	33.6603	33.0617	26.3868	23.4295	0.087267	Not in ASE	Not in ASA	Repressed by low nitrogen
chrIV	690785	690793	RDR1_MA0360.1	YDR119W-A	COX26	39.2099	38.2162	31.2779	25.589	0.0873986	Not in ASE	Not in ASA
chrII	227208	227214	YAP5_MA0417.1	YBL004W	UTP20	33.5286	34.4287	25.9592	26.4993	0.0874158	Not in ASE	Not in ASA	Repressed by low nitrogen
chrVI	223943	223964	ARO80_MA0273.1	YFR032C-A	RPL29	43.3626	40.2812	26.9931	33.5783	0.0874507	Not in ASE	Not in ASA	Repressed by low nitrogen
chrVI	223948	223967	DAL81_MA0290.1	YFR032C-A	RPL29	43.3626	40.2812	26.9931	33.5783	0.0874507	Not in ASE	Not in ASA	Repressed by low nitrogen
chrVI	223950	223957	RDS2_MA0362.1	YFR032C-A	RPL29	43.3626	40.2812	26.9931	33.5783	0.0874507	Not in ASE	Not in ASA	Repressed by low nitrogen
chrXIV	336121	336130	STP3_MA0396.1	YNL160W	YGP1	34.4984	34.1288	24.2777	27.3673	0.0874507	Not in ASE	Not in ASA	Induced by low nitrogen
chrXII	783917	783925	ARG81_MA0272.1	YLR327C	TMA10	4.06052	3.14485	10.8364	12.0975	0.0874507	Not in ASE	ASA	Induced by low nitrogen
chrXIV	174699	174708	AZF1_MA0277.1	YNL251C	NRD1	21.9666	19.8424	13.5276	11.4903	0.087863	ASE	Not in ASA
chrX	117073	117079	MOT3_MA0340.1	YJL161W	FMP33	14.6352	8.31918	26.8745	21.2703	0.087881	ASE	ASA	Induced by low nitrogen
chrXII	822801	822811	CIN5_MA0284.1	YLR346C	CIS1	26.778	29.8907	20.6451	17.3715	0.087881	Not in ASE	Not in ASA	Induced by low nitrogen
chrVII	428418	428423	MOT2_MA0379.1	YGL036W	YGL036W	65.1103	70.656	46.7838	57.1681	0.0880633	Not in ASE	Not in ASA
chrII	266062	266071	CRZ1_MA0285.1	YBR013C	YBR013C	12.6207	15.1016	5.61594	5.76084	0.0882366	Not in ASE	ASA	Induced by low nitrogen
chrXVI	921470	921475	GLN3_MA0307.1	YPR192W	AQY1	10.2249	11.4508	17.8854	21.3628	0.0882366	Not in ASE	ASA	Induced by low nitrogen
chrXIII	904382	904388	YHP1_MA0426.1	YMR316W	DIA1	13.2709	17.4624	24.6423	24.3012	0.0882806	ASE	ASA	Repressed by low nitrogen
chrIV	1469252	1469273	SMP1_MA0383.1	YDR510W	SMT3	25.7383	23.4162	12.6792	17.1376	0.0883688	Not in ASE	Not in ASA
chrIX	117830	117839	AZF1_MA0277.1	YIL126W	STH1	35.0046	43.514	26.923	26.2876	0.0883775	Not in ASE	Not in ASA
chrXV	343764	343772	CHA4_MA0283.1	YOR009W	TIR4	33.9171	52.4293	20.7849	18.9612	0.0884032	Not in ASE	ASA
chrXV	343765	343772	SUT1_MA0399.1	YOR009W	TIR4	33.9171	52.4293	20.7849	18.9612	0.0884032	Not in ASE	ASA
chrII	159932	159940	TBF1_MA0403.1	YBL032W	HEK2	30.8045	39.4981	23.5075	19.4882	0.0884968	Not in ASE	Not in ASA
chrXIV	694166	694182	ABF1_MA0265.1	YNR035C	ARC35	22.7199	20.7896	29.2437	30.3866	0.088516	Not in ASE	Not in ASA	Induced by low nitrogen
chrXV	528796	528802	PHO2_MA0356.1	YOR110W	TFC7	13.0867	26.5041	36.3102	39.1014	0.088516	Not in ASE	Not in ASA
chrVI	255236	255241	MOT2_MA0379.1	YFR053C	HXK1	43.7046	42.7477	35.2465	35.7701	0.088516	ASE	Not in ASA	Induced by low nitrogen
chrXII	830538	830550	MCM1_MA0331.1	YLR351C	NIT3	7.43982	10.4404	21.844	16.7255	0.088516	Not in ASE	ASA	Induced by low nitrogen
chrVII	779832	779839	RIM101_MA0368.1	YGR144W	THI4	25.6882	31.6106	40.9079	38.0998	0.088516	ASE	Not in ASA	Repressed by low nitrogen
chrVII	779833	779838	HAP2_MA0313.1	YGR144W	THI4	25.6882	31.6106	40.9079	38.0998	0.088516	ASE	Not in ASA	Repressed by low nitrogen
chrXIII	653634	653655	SFP1_MA0378.1	YMR195W	ICY1	21.083	18.3486	31.6996	27.2802	0.088516	Not in ASE	Not in ASA	Induced by low nitrogen
chrXIII	653640	653649	SUM1_MA0398.1	YMR195W	ICY1	21.083	18.3486	31.6996	27.2802	0.088516	Not in ASE	Not in ASA	Induced by low nitrogen
chrXV	515126	515132	PHO2_MA0356.1	YOR101W	RAS1	17.5955	18.1295	10.1224	10.3359	0.088516	Not in ASE	Not in ASA	Repressed by low nitrogen
chrXV	515128	515133	GLN3_MA0307.1	YOR101W	RAS1	17.5955	18.1295	10.1224	10.3359	0.088516	Not in ASE	Not in ASA	Repressed by low nitrogen
chrVII	671950	671955	MOT2_MA0379.1	YGR094W	VAS1	16.0525	14.4747	23.4245	22.8234	0.088516	Not in ASE	Not in ASA	Repressed by low nitrogen
chrIX	139564	139571	FKH2_MA0297.1	YIL118W	RHO3	15.3415	12.7059	21.7471	22.9853	0.0885582	Not in ASE	Not in ASA	Induced by low nitrogen
chrVII	547805	547816	CUP2_MA0287.1	YGR032W	GSC2	4.63764	5.33101	12.1877	13.2879	0.0885582	Not in ASE	ASA	Induced by low nitrogen
chrIV	955534	955541	RIM101_MA0368.1	YDR247W	VHS1	39.7645	31.6178	48.0777	47.8308	0.0885582	Not in ASE	Not in ASA
chrIV	955535	955540	HAP2_MA0313.1	YDR247W	VHS1	39.7645	31.6178	48.0777	47.8308	0.0885582	Not in ASE	Not in ASA
chrIV	955535	955550	HAP5_MA0316.1	YDR247W	VHS1	39.7645	31.6178	48.0777	47.8308	0.0885582	Not in ASE	Not in ASA
chrXIII	851730	851739	AZF1_MA0277.1	YMR290C	HAS1	23.705	22.8678	30.7893	37.0097	0.0885761	Not in ASE	ASA	Repressed by low nitrogen
chrXI	581808	581816	TOS8_MA0408.1	YKR076W	ECM4	53.1212	39.1735	62.6272	71.3129	0.0887407	Not in ASE	Not in ASA	Induced by low nitrogen
chrX	160223	160231	TBF1_MA0403.1	YJL133C-A	YJL133C-A	61.4083	56.0777	48.6767	49.07	0.0887407	Not in ASE	Not in ASA
chrIV	1476565	1476575	RME1_MA0370.1	YDR516C	EMI2	10.9766	13.2795	21.787	19.4848	0.0887407	Not in ASE	Not in ASA
chrX	374162	374167	MOT2_MA0379.1	YJL039C	NUP192	29.9656	32.2765	39.1179	39.2554	0.0887818	Not in ASE	Not in ASA	Repressed by low nitrogen
chrXI	278871	278886	HAP3_MA0314.1	YKL085W	MDH1	28.7189	25.8361	17.7191	19.6195	0.0889087	Not in ASE	Not in ASA	Induced by low nitrogen
chrXI	278876	278881	HAP2_MA0313.1	YKL085W	MDH1	28.7189	25.8361	17.7191	19.6195	0.0889087	Not in ASE	Not in ASA	Induced by low nitrogen
chrXV	87288	87298	NSI1_MA0421.1	YOL123W	HRP1	6.91435	7.7197	14.5382	19.8378	0.0889087	Not in ASE	ASA
chrXIV	456325	456333	TEC1_MA0406.1	YNL090W	RHO2	32.2326	30.2624	23.3675	23.272	0.0889087	Not in ASE	Not in ASA
chrXIII	379256	379272	ABF1_MA0265.1	YMR052W	FAR3	25.4295	25.0345	32.1664	36.1601	0.0889087	Not in ASE	Not in ASA	Repressed by low nitrogen
chrXIII	302893	302914	GSM1_MA0308.1	YMR015C	ERG5	13.5808	11.1219	25.1516	19.9202	0.0889087	Not in ASE	Not in ASA
chrXIII	302899	302907	YRM1_MA0438.1	YMR015C	ERG5	13.5808	11.1219	25.1516	19.9202	0.0889087	Not in ASE	Not in ASA
chrVII	581733	581741	CHA4_MA0283.1	YGR043C	NQM1	31.1755	25.3134	13.6812	18.9037	0.0889087	Not in ASE	Not in ASA	Induced by low nitrogen
chrVII	581733	581741	NHP10_MA0344.1	YGR043C	NQM1	31.1755	25.3134	13.6812	18.9037	0.0889087	Not in ASE	Not in ASA	Induced by low nitrogen
chrVII	581734	581741	MIG2_MA0338.1	YGR043C	NQM1	31.1755	25.3134	13.6812	18.9037	0.0889087	Not in ASE	Not in ASA	Induced by low nitrogen
chrVII	581734	581741	MIG3_MA0339.1	YGR043C	NQM1	31.1755	25.3134	13.6812	18.9037	0.0889087	Not in ASE	Not in ASA	Induced by low nitrogen
chrVII	581734	581741	RSC3_MA0374.1	YGR043C	NQM1	31.1755	25.3134	13.6812	18.9037	0.0889087	Not in ASE	Not in ASA	Induced by low nitrogen
chrVII	581734	581741	SUT1_MA0399.1	YGR043C	NQM1	31.1755	25.3134	13.6812	18.9037	0.0889087	Not in ASE	Not in ASA	Induced by low nitrogen
chrVII	726587	726597	RAP1_MA0359.1	YGR117C	YGR117C	47.5747	41.1501	56.5147	69.4572	0.0889087	Not in ASE	Not in ASA	Repressed by low nitrogen
chrIX	370079	370084	HAP2_MA0313.1	YIR006C	PAN1	21.3393	18.4331	29.5107	27.5234	0.0890561	Not in ASE	Not in ASA	Induced by low nitrogen
chrXV	202674	202680	PHO2_MA0356.1	YOL067C	RTG1	10.9932	11.7459	19.7462	18.506	0.0892566	Not in ASE	Not in ASA
chrVII	352852	352860	YAP3_MA0416.1	YGL083W	SCY1	15.5183	17.6005	27.2343	23.7613	0.0893164	Not in ASE	Not in ASA
chrX	725490	725498	SWI4_MA0401.1	YJR154W	YJR154W	19.8049	19.6703	12.271	12.0709	0.0894421	ASE	Not in ASA	Repressed by low nitrogen
chrXI	278866	278881	HAP5_MA0316.1	YKL085W	MDH1	29.3192	25.975	18.1172	19.7263	0.0895594	Not in ASE	Not in ASA	Induced by low nitrogen
chrI	124438	124446	SKO1_MA0382.1	YAL016W	TPD3	14.6588	19.7669	26.5322	27.2701	0.0895594	Not in ASE	Not in ASA
chrIV	802665	802670	HAP2_MA0313.1	YDR170C	SEC7	14.1437	19.96	26.4127	32.2471	0.0895594	Not in ASE	Not in ASA	Induced by low nitrogen
chrII	741259	741264	MOT2_MA0379.1	YBR268W	MRPL37	25.3841	25.9689	18.2857	17.869	0.0897483	Not in ASE	Not in ASA
chrV	468145	468155	RME1_MA0370.1	YER150W	SPI1	45.4406	43.3911	33.5113	37.2311	0.0897747	ASE	Not in ASA	Induced by low nitrogen
chrXVI	921680	921685	MOT2_MA0379.1	YPR192W	AQY1	7.68092	7.57297	14.4952	18.3048	0.0897747	Not in ASE	ASA	Induced by low nitrogen
chrXIV	576139	576151	ROX1_MA0371.1	YNL031C	HHT2	16.0334	20.4243	8.8799	9.27758	0.0897747	Not in ASE	Not in ASA	Induced by low nitrogen
chrXIII	562969	562974	MSN2_MA0341.1	YMR152W	YIM1	27.0277	22.9628	16.8912	12.5851	0.0897747	ASE	ASA	Induced by low nitrogen
chrXIII	562969	562974	MSN4_MA0342.1	YMR152W	YIM1	27.0277	22.9628	16.8912	12.5851	0.0897747	ASE	ASA	Induced by low nitrogen
chrXIII	562969	562974	RGM1_MA0366.1	YMR152W	YIM1	27.0277	22.9628	16.8912	12.5851	0.0897747	ASE	ASA	Induced by low nitrogen
chrXI	385576	385582	PHO2_MA0356.1	YKL028W	TFA1	36.4112	31.7646	25.3343	23.9543	0.0899664	Not in ASE	Not in ASA	Repressed by low nitrogen
chrI	69798	69806	STB5_MA0392.1	YAL039C	CYC3	28.9797	29.2899	19.5569	22.3021	0.0899992	Not in ASE	ASA	Induced by low nitrogen
chrXI	63633	63643	NSI1_MA0421.1	YKL203C	TOR2	10.1299	10.9465	19.8057	17.4454	0.0899992	Not in ASE	ASA
chrXI	63634	63643	REB1_MA0363.1	YKL203C	TOR2	10.1299	10.9465	19.8057	17.4454	0.0899992	Not in ASE	ASA
chrXIII	115451	115456	GLN3_MA0307.1	YML076C	WAR1	8.65605	8.4296	18.386	15.3617	0.0901468	Not in ASE	ASA	Repressed by low nitrogen
chrIV	521210	521217	RPN4_MA0373.1	YDR034W-B	YDR034W-B	38.3621	37.3145	29.1914	30.7738	0.0901512	Not in ASE	Not in ASA	Induced by low nitrogen
chrX	424399	424409	PHD1_MA0355.1	YJL006C	CTK2	30.2465	35.6935	42.2075	43.8214	0.0904181	Not in ASE	Not in ASA
chrIX	268352	268373	SPT15_MA0386.1	YIL046W	MET30	31.6761	25.3981	19.0369	14.6404	0.0908064	Not in ASE	Not in ASA	Induced by low nitrogen
chrXV	400209	400217	STP1_MA0394.1	YOR035C	SHE4	24.0132	23.0748	14.313	16.6375	0.090829	Not in ASE	Not in ASA	Induced by low nitrogen
chrIV	1075483	1075503	SUT2_MA0400.1	YDR306C	YDR306C	31.7834	33.9854	40.6647	41.0144	0.090829	Not in ASE	Not in ASA	Induced by low nitrogen
chrXIII	562960	562969	USV1_MA0413.1	YMR150C	IMP1	27.0277	23.9071	17.7462	12.5851	0.090829	Not in ASE	Not in ASA	Induced by low nitrogen
chrXIII	562960	562980	USV1_MA0413.1	YMR152W	YIM1	27.0277	23.9071	17.7462	12.5851	0.090829	ASE	ASA	Induced by low nitrogen
chrXIII	562966	562969	TDA9_MA0431.1	YMR150C	IMP1	27.0277	23.9071	17.7462	12.5851	0.090829	Not in ASE	Not in ASA	Induced by low nitrogen
chrXIII	562966	562975	TDA9_MA0431.1	YMR152W	YIM1	27.0277	23.9071	17.7462	12.5851	0.090829	ASE	ASA	Induced by low nitrogen
chrIV	1469007	1469028	GCN4_MA0303.1	YDR510W	SMT3	26.733	27.4019	34.4049	34.8736	0.0910023	Not in ASE	Not in ASA
chrXV	553012	553021	REB1_MA0363.1	YOR122C	PFY1	30.6298	32.0898	21.5296	24.3997	0.0911911	Not in ASE	ASA	Induced by low nitrogen
chrIV	227059	227067	LYS14_MA0325.1	YDL131W	LYS21	21.681	23.9263	39.5565	31.2018	0.0913222	Not in ASE	Not in ASA	Repressed by low nitrogen
chrIV	130748	130757	DAL82_MA0291.1	YDL184C	RPL41A	40.2289	29.1883	18.7992	20.5413	0.091402	Not in ASE	ASA	Repressed by low nitrogen
chrVII	1010893	1010902	AZF1_MA0277.1	YGR258C	RAD2	29.0759	31.5851	22.5028	22.0192	0.0914726	Not in ASE	Not in ASA	Induced by low nitrogen
chrXI	356373	356394	SPT15_MA0386.1	YKL043W	PHD1	11.4992	17.3465	26.102	23.7242	0.092011	Not in ASE	Not in ASA	Repressed by low nitrogen
chrIX	268197	268207	PHD1_MA0355.1	YIL047C	SYG1	29.5576	32.0136	19.688	23.5292	0.092011	Not in ASE	Not in ASA	Repressed by low nitrogen
chrIX	268206	268207	PHD1_MA0355.1	YIL046W	MET30	29.5576	32.0136	19.688	23.5292	0.092011	Not in ASE	Not in ASA	Induced by low nitrogen
chrXIII	628886	628901	IXR1_MA0323.1	YMR185W	RTP1	16.5922	16.5882	27.1886	23.3847	0.0920526	Not in ASE	Not in ASA	Repressed by low nitrogen
chrVII	807982	807991	REB1_MA0363.1	YGR159C	NSR1	30.6832	30.9622	37.7846	39.2048	0.0920526	Not in ASE	Not in ASA	Repressed by low nitrogen
chrV	551261	551276	THI2_MA0407.1	YER180C-A	SLO1	14.6622	18.3716	34.1819	25.4732	0.0921169	Not in ASE	Not in ASA
chrXV	1039553	1039560	MIG1_MA0337.1	YOR374W	ALD4	50.0201	48.0141	66.3113	57.508	0.0921169	Not in ASE	Not in ASA
chrIV	321753	321773	NRG1_MA0347.1	YDL076C	RXT3	51.9085	58.2141	35.6549	44.7334	0.0921169	Not in ASE	Not in ASA
chrIX	310889	310895	PHO2_MA0356.1	YIL022W	TIM44	25.6429	20.7108	31.6956	35.0624	0.0921169	Not in ASE	Not in ASA	Repressed by low nitrogen
chrIV	232353	232369	ABF1_MA0265.1	YDL128W	VCX1	10.1522	11.8917	21.986	18.0484	0.0921169	Not in ASE	Not in ASA	Induced by low nitrogen
chrXVI	96395	96406	SOK2_MA0385.1	YPL241C	CIN2	33.8296	38.4438	25.9628	27.5501	0.0921169	Not in ASE	Not in ASA
chrVII	678066	678075	AZF1_MA0277.1	YGR097W	ASK10	19.7897	18.9263	26.4701	31.8864	0.0921169	Not in ASE	Not in ASA	Repressed by low nitrogen
[truncated: 257 more rows]

## Sheet: S5d
Table S5d - Motifs with significant ASB in SM300
Motif				Gene target		Allele specific binding scores				Limma test	Target gene information
Motif Chr	Motif start	Motif end	Jaspar ID	Target ID	Target Name	WE R1 SM300 score	WE R2 SM300 score	NA R1 SM300 score	NA R2 SM300 score	P adj	ASE	ASA	Response to low nitrogen
chrXV	487398	487404	PHO2_MA0356.1	YOR087W	YVC1	4.92638	5.10578	62.5742	60.2157	0.0068988	Not in ASE	ASA	Induced by low nitrogen
chrXV	487380	487381	CUP9_MA0288.1	YOR086C	TCB1	6.9208	5.48132	63.7366	59.1958	0.0068988	Not in ASE	Not in ASA	Induced by low nitrogen
chrXV	487380	487389	CUP9_MA0288.1	YOR087W	YVC1	6.9208	5.48132	63.7366	59.1958	0.0068988	Not in ASE	ASA	Induced by low nitrogen
chrIV	1461865	1461870	MOT2_MA0379.1	YDR506C	GMC1	6.4775	5.06516	50.3577	49.002	0.00847315	Not in ASE	ASA	Induced by low nitrogen
chrXV	986829	986836	RSC3_MA0374.1	YOR347C	PYK2	47.518	47.4828	8.12875	8.3075	0.00876749	Not in ASE	ASA	Induced by low nitrogen
chrXV	986829	986836	SUT1_MA0399.1	YOR347C	PYK2	47.518	47.4828	8.12875	8.3075	0.00876749	Not in ASE	ASA	Induced by low nitrogen
chrXV	986830	986840	LEU3_MA0324.1	YOR347C	PYK2	47.518	47.4828	8.71467	10.2499	0.0102025	Not in ASE	ASA	Induced by low nitrogen
chrXV	986836	986857	SFP1_MA0378.1	YOR347C	PYK2	47.518	47.4828	9.9951	11.7413	0.0102025	Not in ASE	ASA	Induced by low nitrogen
chrIV	1490057	1490068	RGT1_MA0367.1	YDR524C-B	YDR524C-B	57.2163	60.4423	20.0583	16.3633	0.0102025	Not in ASE	Not in ASA	Repressed by low nitrogen
chrVIII	56365	56373	UGA3_MA0410.1	YHL024W	RIM4	7.92996	6.94576	42.904	40.8785	0.0102025	Not in ASE	ASA	Induced by low nitrogen
chrIV	992990	992995	MOT2_MA0379.1	YDR262W	YDR262W	75.45	69.8572	20.4855	26.5136	0.0102025	ASE	Not in ASA	Induced by low nitrogen
chrVIII	56364	56377	UME6_MA0412.1	YHL024W	RIM4	7.70531	6.37929	42.171	39.9744	0.0102025	Not in ASE	ASA	Induced by low nitrogen
chrVIII	56366	56374	STP1_MA0394.1	YHL024W	RIM4	7.70531	6.37929	42.171	39.9744	0.0102025	Not in ASE	ASA	Induced by low nitrogen
chrVIII	56358	56366	HAC1_MA0310.1	YHL024W	RIM4	10.4255	9.31833	43.2252	46.8666	0.0102025	Not in ASE	ASA	Induced by low nitrogen
chrXIII	551533	551541	AFT2_MA0270.1	YMR142C	RPL13B	37.1726	39.1349	70.4035	70.194	0.0102025	Not in ASE	Not in ASA	Repressed by low nitrogen
chrXV	487446	487453	RIM101_MA0368.1	YOR087W	YVC1	4.16877	2.16558	35.184	35.4225	0.0102025	Not in ASE	ASA	Induced by low nitrogen
chrXV	487447	487452	HAP2_MA0313.1	YOR087W	YVC1	4.16877	2.16558	35.184	35.4225	0.0102025	Not in ASE	ASA	Induced by low nitrogen
chrIV	106927	106932	MSN2_MA0341.1	YDL195W	SEC31	61.6217	64.9361	29.4285	27.1162	0.0102025	Not in ASE	Not in ASA
chrIV	106927	106932	MSN4_MA0342.1	YDL195W	SEC31	61.6217	64.9361	29.4285	27.1162	0.0102025	Not in ASE	Not in ASA
chrIV	106927	106932	RGM1_MA0366.1	YDL195W	SEC31	61.6217	64.9361	29.4285	27.1162	0.0102025	Not in ASE	Not in ASA
chrXII	784354	784369	HAP3_MA0314.1	YLR328W	NMA1	15.015	16.4533	50.1471	55.0055	0.0102025	Not in ASE	Not in ASA	Repressed by low nitrogen
chrII	266385	266392	RIM101_MA0368.1	YBR013C	YBR013C	36.4811	38.5869	6.14739	6.61121	0.0102025	Not in ASE	ASA	Induced by low nitrogen
chrII	266386	266391	HAP2_MA0313.1	YBR013C	YBR013C	36.4811	38.5869	6.14739	6.61121	0.0102025	Not in ASE	ASA	Induced by low nitrogen
chrV	225484	225493	REB1_MA0363.1	YER036C	ARB1	66.7707	70.6035	25.6296	31.1759	0.0102025	Not in ASE	Not in ASA	Repressed by low nitrogen
chrII	36529	36540	RGT1_MA0367.1	YBL099W	ATP1	3.86039	4.9198	33.7529	34.4794	0.0102025	Not in ASE	Not in ASA	Induced by low nitrogen
chrII	36532	36540	PDR8_MA0354.1	YBL099W	ATP1	3.86039	4.9198	33.7529	34.4794	0.0102025	Not in ASE	Not in ASA	Induced by low nitrogen
chrII	36533	36541	CHA4_MA0283.1	YBL099W	ATP1	3.86039	4.9198	33.7529	34.4794	0.0102025	Not in ASE	Not in ASA	Induced by low nitrogen
chrIV	992997	993013	ABF1_MA0265.1	YDR262W	YDR262W	53.052	60.1849	13.4647	15.7388	0.0102025	ASE	Not in ASA	Induced by low nitrogen
chrXIV	301092	301098	YHP1_MA0426.1	YNL180C	RHO5	64.9196	70.6334	28.1911	22.8316	0.0109142	ASE	ASA	Repressed by low nitrogen
chrII	36485	36493	TEC1_MA0406.1	YBL099W	ATP1	7.15557	5.17264	36.9988	40.7654	0.0113485	Not in ASE	Not in ASA	Induced by low nitrogen
chrII	266390	266410	STP2_MA0395.1	YBR013C	YBR013C	36.5551	38.5869	6.14739	8.30271	0.0113485	Not in ASE	ASA	Induced by low nitrogen
chrII	135975	135984	AZF1_MA0277.1	YBL045C	COR1	99.1924	90.5063	143.996	139.5	0.0113485	Not in ASE	Not in ASA
chrIV	1301338	1301357	DAL81_MA0290.1	YDR418W	RPL12B	51.2036	51.0118	22.5207	19.5926	0.0113485	Not in ASE	ASA	Repressed by low nitrogen
chrXII	819073	819084	CUP2_MA0287.1	YLR344W	RPL26A	44.7705	41.3437	12.0777	9.01229	0.0117558	ASE	Not in ASA	Repressed by low nitrogen
chrV	42252	42271	DAL81_MA0290.1	YEL060C	PRB1	41.7473	40.8758	80.8013	74.466	0.0117558	Not in ASE	Not in ASA	Induced by low nitrogen
chrII	266401	266408	MET32_MA0334.1	YBR013C	YBR013C	36.5551	38.5869	6.49147	9.20162	0.0117558	Not in ASE	ASA	Induced by low nitrogen
chrII	266401	266408	RPN4_MA0373.1	YBR013C	YBR013C	36.5551	38.5869	6.49147	9.20162	0.0117558	Not in ASE	ASA	Induced by low nitrogen
chrVIII	74515	74520	HAP2_MA0313.1	YHL015W-A	YHL015W-A	44.7298	38.2023	4.87082	5.46536	0.0117558	Not in ASE	ASA	Repressed by low nitrogen
chrVII	726599	726604	MOT2_MA0379.1	YGR117C	YGR117C	44.0022	45.3147	72.0625	71.8923	0.0117558	ASE	Not in ASA	Repressed by low nitrogen
chrII	266401	266410	MET31_MA0333.1	YBR013C	YBR013C	36.5551	38.5869	7.16589	9.60363	0.0118095	Not in ASE	ASA	Induced by low nitrogen
chrXIII	551579	551584	GLN3_MA0307.1	YMR142C	RPL13B	34.4401	40.5729	79.0212	74.1558	0.0120029	Not in ASE	Not in ASA	Repressed by low nitrogen
chrXIII	551529	551539	RAP1_MA0359.1	YMR142C	RPL13B	39.0513	42.6489	70.446	70.194	0.0121236	Not in ASE	Not in ASA	Repressed by low nitrogen
chrVIII	74529	74536	XBP1_MA0414.1	YHL015W-A	YHL015W-A	37.377	37.1295	9.58441	11.3168	0.0127057	Not in ASE	ASA	Repressed by low nitrogen
chrXV	866738	866748	RAP1_MA0359.1	YOR292C	YOR292C	38.2652	39.453	67.7987	65.3206	0.0128395	Not in ASE	Not in ASA	Induced by low nitrogen
chrXIV	651933	651943	NSI1_MA0421.1	YNR013C	PHO91	42.1984	44.6623	16.0461	13.1806	0.013032	Not in ASE	Not in ASA
chrXIV	651934	651943	REB1_MA0363.1	YNR013C	PHO91	42.1984	44.6623	16.0461	13.1806	0.013032	Not in ASE	Not in ASA
chrXV	986928	986947	DAL81_MA0290.1	YOR347C	PYK2	45.5362	50.74	16.3482	17.3674	0.013032	Not in ASE	ASA	Induced by low nitrogen
chrXV	986934	986941	MIG2_MA0338.1	YOR347C	PYK2	45.5362	50.74	16.3482	17.3674	0.013032	Not in ASE	ASA	Induced by low nitrogen
chrXV	986934	986941	MIG3_MA0339.1	YOR347C	PYK2	45.5362	50.74	16.3482	17.3674	0.013032	Not in ASE	ASA	Induced by low nitrogen
chrXV	986935	986942	MIG1_MA0337.1	YOR347C	PYK2	45.5362	50.74	16.3482	17.3674	0.013032	Not in ASE	ASA	Induced by low nitrogen
chrXII	819094	819114	NRG1_MA0347.1	YLR344W	RPL26A	44.8458	41.9075	16.5032	15.2964	0.013032	ASE	Not in ASA	Repressed by low nitrogen
chrII	36490	36501	CUP2_MA0287.1	YBL099W	ATP1	6.27183	5.02498	34.1009	39.3161	0.0131286	Not in ASE	Not in ASA	Induced by low nitrogen
chrVIII	74556	74562	FZF1_MA0298.1	YHL015W-A	YHL015W-A	51.482	45.5569	16.1294	16.3886	0.0131286	Not in ASE	ASA	Repressed by low nitrogen
chrVIII	74571	74579	GAT1_MA0300.1	YHL015W-A	YHL015W-A	51.482	45.5569	17.4767	16.1665	0.014046	Not in ASE	ASA	Repressed by low nitrogen
chrVIII	74572	74579	DAL80_MA0289.1	YHL015W-A	YHL015W-A	51.482	45.5569	17.4767	16.1665	0.014046	Not in ASE	ASA	Repressed by low nitrogen
chrVIII	74573	74578	GLN3_MA0307.1	YHL015W-A	YHL015W-A	51.482	45.5569	17.4767	16.1665	0.014046	Not in ASE	ASA	Repressed by low nitrogen
chrVIII	74619	74639	STP2_MA0395.1	YHL015W-A	YHL015W-A	49.4353	51.1816	20.0284	13.2469	0.014046	Not in ASE	ASA	Repressed by low nitrogen
chrVIII	74626	74633	MIG1_MA0337.1	YHL015W-A	YHL015W-A	49.4353	51.1816	20.0284	13.2469	0.014046	Not in ASE	ASA	Repressed by low nitrogen
chrVIII	483974	483980	PHO2_MA0356.1	YHR188C	GPI16	43.6392	46.8116	17.8271	14.0363	0.014046	Not in ASE	Not in ASA	Induced by low nitrogen
chrXV	866743	866749	YAP5_MA0417.1	YOR292C	YOR292C	39.4506	39.453	67.7987	64.2049	0.014698	Not in ASE	Not in ASA	Induced by low nitrogen
chrXIII	225545	225555	RAP1_MA0359.1	YML024W	RPS17A	10.6086	11.1954	43.8707	52.6811	0.014698	Not in ASE	Not in ASA	Repressed by low nitrogen
chrXV	487390	487395	GLN3_MA0307.1	YOR087W	YVC1	6.01639	5.57178	79.8959	61.2764	0.014698	Not in ASE	ASA	Induced by low nitrogen
chrVII	810013	810018	MSN2_MA0341.1	YGR161W-C	YGR161W-C	74.209	71.1332	45.514	47.4163	0.014698	ASE	Not in ASA
chrVII	810013	810018	MSN4_MA0342.1	YGR161W-C	YGR161W-C	74.209	71.1332	45.514	47.4163	0.014698	ASE	Not in ASA
chrVII	810013	810018	RGM1_MA0366.1	YGR161W-C	YGR161W-C	74.209	71.1332	45.514	47.4163	0.014698	ASE	Not in ASA
chrXIV	301088	301109	GCN4_MA0303.1	YNL180C	RHO5	64.9196	74.4573	30.599	25.6383	0.014698	ASE	ASA	Repressed by low nitrogen
chrXIV	301094	301104	CAD1_MA0279.1	YNL180C	RHO5	64.9196	74.4573	30.599	25.6383	0.014698	ASE	ASA	Repressed by low nitrogen
chrIX	138329	138344	IXR1_MA0323.1	YIL119C	RPI1	34.7171	29.1996	62.5628	60.7625	0.014698	Not in ASE	ASA	Repressed by low nitrogen
chrXII	819065	819074	AZF1_MA0277.1	YLR344W	RPL26A	44.7705	38.8075	12.0777	11.3187	0.014698	ASE	Not in ASA	Repressed by low nitrogen
chrVIII	117624	117632	ARG81_MA0272.1	YHR006W	STP2	42.8751	46.9545	15.2411	9.2785	0.014698	Not in ASE	ASA	Induced by low nitrogen
chrXIII	225516	225527	RGT1_MA0367.1	YML024W	RPS17A	12.565	13.9141	40.3529	46.2569	0.014698	Not in ASE	Not in ASA	Repressed by low nitrogen
chrXIII	225517	225526	EDS1_MA0294.1	YML024W	RPS17A	12.565	13.9141	40.3529	46.2569	0.014698	Not in ASE	Not in ASA	Repressed by low nitrogen
chrVII	810013	810020	RPN4_MA0373.1	YGR161W-C	YGR161W-C	70.9625	68.6414	44.3571	45.9065	0.014698	ASE	Not in ASA
chrV	225468	225484	ABF1_MA0265.1	YER036C	ARB1	66.7707	70.6035	37.3345	41.5872	0.014698	Not in ASE	Not in ASA	Repressed by low nitrogen
chrVIII	74638	74643	GLN3_MA0307.1	YHL015W-A	YHL015W-A	61.8562	56.2933	23.8326	15.2557	0.014698	Not in ASE	ASA	Repressed by low nitrogen
chrVII	593078	593087	AZF1_MA0277.1	YGR052W	FMP48	71.7024	73.0075	34.1315	42.1146	0.014698	Not in ASE	Not in ASA	Repressed by low nitrogen
chrVII	593080	593101	ARO80_MA0273.1	YGR052W	FMP48	71.7024	73.0075	34.1315	42.1146	0.014698	Not in ASE	Not in ASA	Repressed by low nitrogen
chrVII	593084	593103	DAL81_MA0290.1	YGR052W	FMP48	71.7024	73.0075	34.1315	42.1146	0.014698	Not in ASE	Not in ASA	Repressed by low nitrogen
chrVIII	56346	56366	USV1_MA0413.1	YHL024W	RIM4	10.7953	11.1987	35.9999	40.9361	0.0150847	Not in ASE	ASA	Induced by low nitrogen
chrVIII	74572	74580	GZF3_MA0309.1	YHL015W-A	YHL015W-A	51.482	44.6663	17.4767	16.1665	0.0153146	Not in ASE	ASA	Repressed by low nitrogen
chrVIII	56349	56357	CHA4_MA0283.1	YHL024W	RIM4	10.1713	12.8971	39.7129	36.0154	0.0156457	Not in ASE	ASA	Induced by low nitrogen
chrVIII	56349	56357	NHP10_MA0344.1	YHL024W	RIM4	10.1713	12.8971	39.7129	36.0154	0.0156457	Not in ASE	ASA	Induced by low nitrogen
chrVIII	56349	56358	TDA9_MA0431.1	YHL024W	RIM4	10.1713	12.8971	39.7129	36.0154	0.0156457	Not in ASE	ASA	Induced by low nitrogen
chrVIII	56350	56357	MIG2_MA0338.1	YHL024W	RIM4	10.1713	12.8971	39.7129	36.0154	0.0156457	Not in ASE	ASA	Induced by low nitrogen
chrVIII	56350	56357	MIG3_MA0339.1	YHL024W	RIM4	10.1713	12.8971	39.7129	36.0154	0.0156457	Not in ASE	ASA	Induced by low nitrogen
chrXIII	225521	225527	ASG1_MA0275.1	YML024W	RPS17A	12.3289	13.5719	39.7398	46.2569	0.0157718	Not in ASE	Not in ASA	Repressed by low nitrogen
chrVIII	56320	56327	RPN4_MA0373.1	YHL024W	RIM4	13.2478	15.4525	46.0259	40.3541	0.015892	Not in ASE	ASA	Induced by low nitrogen
chrXIII	861464	861472	TBS1_MA0404.1	YMR296C	LCB1	43.4658	42.5138	21.356	19.8938	0.0167062	Not in ASE	Not in ASA	Repressed by low nitrogen
chrIV	993081	993086	MSN2_MA0341.1	YDR262W	YDR262W	36.6787	45.6368	7.02202	5.92688	0.0167062	ASE	Not in ASA	Induced by low nitrogen
chrIV	993081	993086	MSN4_MA0342.1	YDR262W	YDR262W	36.6787	45.6368	7.02202	5.92688	0.0167062	ASE	Not in ASA	Induced by low nitrogen
chrIV	993081	993086	RGM1_MA0366.1	YDR262W	YDR262W	36.6787	45.6368	7.02202	5.92688	0.0167062	ASE	Not in ASA	Induced by low nitrogen
chrXII	131020	131041	MGA1_MA0336.1	YLL010C	PSR1	58.0513	54.0941	22.1889	28.4003	0.0170743	Not in ASE	Not in ASA
chrXII	818999	819009	RAP1_MA0359.1	YLR344W	RPL26A	73.8614	83.3373	43.8338	41.7811	0.0171465	ASE	Not in ASA	Repressed by low nitrogen
chrXII	819006	819014	SKO1_MA0382.1	YLR344W	RPL26A	73.8614	83.3373	43.8338	41.7811	0.0171465	ASE	Not in ASA	Repressed by low nitrogen
chrVIII	56348	56356	TEA1_MA0405.1	YHL024W	RIM4	9.09981	13.1092	39.7129	36.0154	0.0171465	Not in ASE	ASA	Induced by low nitrogen
chrVIII	56349	56356	MIG1_MA0337.1	YHL024W	RIM4	9.09981	13.1092	39.7129	36.0154	0.0171465	Not in ASE	ASA	Induced by low nitrogen
chrXII	819114	819135	MGA1_MA0336.1	YLR344W	RPL26A	41.2932	40.5135	19.6108	19.1456	0.0171465	ASE	Not in ASA	Repressed by low nitrogen
chrXIV	301095	301116	DOT6_MA0351.1	YNL180C	RHO5	67.2465	79.8431	30.7542	25.6383	0.0171465	ASE	ASA	Repressed by low nitrogen
chrV	396540	396547	SUT1_MA0399.1	YER116C	SLX8	43.5484	44.8336	65.8943	65.6977	0.017215	Not in ASE	Not in ASA
chrXV	487149	487164	IXR1_MA0323.1	YOR086C	TCB1	7.04517	6.41566	29.0882	27.5757	0.0173701	Not in ASE	Not in ASA	Induced by low nitrogen
chrVIII	74624	74632	UGA3_MA0410.1	YHL015W-A	YHL015W-A	45.9209	51.1816	20.0284	13.7957	0.0173701	Not in ASE	ASA	Repressed by low nitrogen
chrVIII	74624	74633	TDA9_MA0431.1	YHL015W-A	YHL015W-A	45.9209	51.1816	20.0284	13.7957	0.0173701	Not in ASE	ASA	Repressed by low nitrogen
chrVIII	74625	74632	MIG2_MA0338.1	YHL015W-A	YHL015W-A	45.9209	51.1816	20.0284	13.7957	0.0173701	Not in ASE	ASA	Repressed by low nitrogen
chrVIII	74625	74632	MIG3_MA0339.1	YHL015W-A	YHL015W-A	45.9209	51.1816	20.0284	13.7957	0.0173701	Not in ASE	ASA	Repressed by low nitrogen
chrVIII	74625	74632	SUT1_MA0399.1	YHL015W-A	YHL015W-A	45.9209	51.1816	20.0284	13.7957	0.0173701	Not in ASE	ASA	Repressed by low nitrogen
chrX	101080	101091	CUP2_MA0287.1	YJL171C	TOH1	34.243	37.1011	12.614	13.488	0.0174336	ASE	ASA
chrX	160276	160277	ABF1_MA0265.1	YJL133C-A	YJL133C-A	39.8135	48.2644	75.7918	76.696	0.0174336	Not in ASE	Not in ASA
chrX	160276	160292	ABF1_MA0265.1	YJL133W	MRS3	39.8135	48.2644	75.7918	76.696	0.0174336	Not in ASE	Not in ASA	Repressed by low nitrogen
chrXV	514761	514777	ABF1_MA0265.1	YOR100C	CRC1	66.8451	70.593	44.8441	45.7984	0.0182865	Not in ASE	Not in ASA	Induced by low nitrogen
chrXV	514770	514777	ABF1_MA0265.1	YOR101W	RAS1	66.8451	70.593	44.8441	45.7984	0.0182865	ASE	Not in ASA	Repressed by low nitrogen
chrVIII	56391	56396	MOT2_MA0379.1	YHL024W	RIM4	6.51833	4.03731	46.9145	36.5905	0.0183502	Not in ASE	ASA	Induced by low nitrogen
chrXV	986804	986809	MOT2_MA0379.1	YOR347C	PYK2	40.1947	34.756	11.8861	8.74001	0.0183502	Not in ASE	ASA	Induced by low nitrogen
chrIX	138332	138342	ASH1_MA0276.1	YIL119C	RPI1	34.7171	29.1996	60.6705	57.629	0.0183502	Not in ASE	ASA	Repressed by low nitrogen
chrXVI	921603	921608	MOT2_MA0379.1	YPR192W	AQY1	13.8029	7.06613	38.9197	43.3969	0.0183502	Not in ASE	ASA	Induced by low nitrogen
chrV	225494	225502	HSF1_MA0319.1	YER036C	ARB1	55.4997	61.8352	26.5111	31.1759	0.0191385	Not in ASE	Not in ASA	Repressed by low nitrogen
chrII	266350	266371	GCN4_MA0303.1	YBR013C	YBR013C	24.192	26.3967	3.57473	4.5695	0.0191385	Not in ASE	ASA	Induced by low nitrogen
chrII	266356	266364	ARG81_MA0272.1	YBR013C	YBR013C	24.192	26.3967	3.57473	4.5695	0.0191385	Not in ASE	ASA	Induced by low nitrogen
chrXV	514700	514705	MSN2_MA0341.1	YOR100C	CRC1	58.3056	60.5973	30.9582	36.3209	0.0191385	Not in ASE	Not in ASA	Induced by low nitrogen
chrXV	514700	514705	MSN4_MA0342.1	YOR100C	CRC1	58.3056	60.5973	30.9582	36.3209	0.0191385	Not in ASE	Not in ASA	Induced by low nitrogen
chrXV	514700	514705	RGM1_MA0366.1	YOR100C	CRC1	58.3056	60.5973	30.9582	36.3209	0.0191385	Not in ASE	Not in ASA	Induced by low nitrogen
chrVIII	56347	56356	OAF1_MA0348.1	YHL024W	RIM4	8.68578	13.8049	39.7129	36.0154	0.0191385	Not in ASE	ASA	Induced by low nitrogen
chrVIII	56347	56355	STB5_MA0392.1	YHL024W	RIM4	8.68578	13.8049	39.7129	36.0154	0.0191385	Not in ASE	ASA	Induced by low nitrogen
chrVIII	56345	56350	MOT2_MA0379.1	YHL024W	RIM4	11.8313	14.1731	43.9223	37.4464	0.0191385	Not in ASE	ASA	Induced by low nitrogen
chrVIII	56345	56356	YRR1_MA0439.1	YHL024W	RIM4	8.77082	13.9625	39.7129	36.0154	0.0197033	Not in ASE	ASA	Induced by low nitrogen
chrXIII	68030	68038	GZF3_MA0309.1	YML102W	CAC2	17.9506	19.0278	43.154	39.2604	0.0197033	Not in ASE	Not in ASA	Repressed by low nitrogen
chrXIII	68031	68038	DAL80_MA0289.1	YML102W	CAC2	17.9506	19.0278	43.154	39.2604	0.0197033	Not in ASE	Not in ASA	Repressed by low nitrogen
chrXIII	68032	68037	GLN3_MA0307.1	YML102W	CAC2	17.9506	19.0278	43.154	39.2604	0.0197033	Not in ASE	Not in ASA	Repressed by low nitrogen
chrXV	986939	986960	DOT6_MA0351.1	YOR347C	PYK2	38.7139	35.9026	13.6607	16.2457	0.0198608	Not in ASE	ASA	Induced by low nitrogen
chrXV	514699	514708	TDA9_MA0431.1	YOR100C	CRC1	59.8624	62.8253	31.6886	37.5759	0.0198608	Not in ASE	Not in ASA	Induced by low nitrogen
chrXV	619365	619373	PDR1_MA0352.1	YOR153W	PDR5	45.9669	53.4854	81.4022	77.9361	0.0198961	ASE	Not in ASA	Induced by low nitrogen
chrXIII	68031	68039	GAT1_MA0300.1	YML102W	CAC2	18.019	19.0278	43.8189	39.4774	0.0198961	Not in ASE	Not in ASA	Repressed by low nitrogen
chrIV	159289	159295	YAP5_MA0417.1	YDL168W	SFA1	24.1895	22.7611	3.76075	2.75236	0.0199177	ASE	ASA
chrXIV	301075	301095	NRG1_MA0347.1	YNL180C	RHO5	56.0764	68.2183	24.2497	20.0176	0.0199177	ASE	ASA	Repressed by low nitrogen
chrXIII	275764	275785	SFL1_MA0377.1	YMR005W	TAF4	9.01837	6.58865	31.5134	37.9618	0.0204226	Not in ASE	Not in ASA	Repressed by low nitrogen
chrVIII	74631	74636	HAP2_MA0313.1	YHL015W-A	YHL015W-A	54.8438	56.0809	25.9247	15.2525	0.0204226	Not in ASE	ASA	Repressed by low nitrogen
chrXI	171467	171475	ARG81_MA0272.1	YKL146W	AVT3	41.7842	40.3143	21.2006	18.388	0.0204226	Not in ASE	Not in ASA	Induced by low nitrogen
chrIV	1461840	1461849	SUM1_MA0398.1	YDR506C	GMC1	3.32162	2.7368	22.5264	22.5288	0.0204608	Not in ASE	ASA	Induced by low nitrogen
chrXIII	236375	236383	TBF1_MA0403.1	YML017W	PSP2	55.2345	54.8403	35.9299	35.1879	0.0208167	Not in ASE	Not in ASA	Repressed by low nitrogen
chrXIII	275776	275781	GLN3_MA0307.1	YMR005W	TAF4	9.36933	7.88032	31.5134	37.9618	0.0210999	Not in ASE	Not in ASA	Repressed by low nitrogen
chrXIII	653014	653025	YRR1_MA0439.1	YMR194C-B	CMC4	33.7331	41.4973	65.2974	66.561	0.0215505	Not in ASE	Not in ASA	Induced by low nitrogen
chrXI	21847	21855	STP1_MA0394.1	YKL217W	JEN1	66.0293	72.4358	43.8736	40.4727	0.0216033	Not in ASE	ASA
chrVIII	74617	74632	IXR1_MA0323.1	YHL015W-A	YHL015W-A	50.3477	41.7414	16.8352	15.507	0.0216033	Not in ASE	ASA	Repressed by low nitrogen
chrVII	581792	581802	RAP1_MA0359.1	YGR043C	NQM1	56.7699	68.7248	24.0072	26.5742	0.0216033	Not in ASE	ASA	Induced by low nitrogen
chrXV	986952	986962	SPT2_MA0387.1	YOR347C	PYK2	38.7139	34.087	12.3372	14.1771	0.0216033	Not in ASE	ASA	Induced by low nitrogen
chrXIV	301207	301212	GLN3_MA0307.1	YNL180C	RHO5	45.4585	45.389	26.3846	23.4928	0.0216632	ASE	ASA	Repressed by low nitrogen
chrX	608167	608188	BAS1_MA0278.1	YJR094W-A	RPL43B	53.0936	51.1296	32.1322	32.6114	0.0216632	Not in ASE	Not in ASA	Repressed by low nitrogen
chrXV	986780	986787	ACE2_MA0267.1	YOR347C	PYK2	43.6441	34.756	8.97125	9.37551	0.0218306	Not in ASE	ASA	Induced by low nitrogen
chrXIV	301208	301214	PHO2_MA0356.1	YNL180C	RHO5	45.4585	45.389	25.9443	22.1576	0.0218306	ASE	ASA	Repressed by low nitrogen
chrII	452448	452469	SFL1_MA0377.1	YBR106W	PHO88	40.1522	37.775	18.5289	19.3893	0.0219244	Not in ASE	Not in ASA	Repressed by low nitrogen
chrXV	986723	986731	HAC1_MA0310.1	YOR347C	PYK2	40.6638	44.5726	17.8186	21.1434	0.0219244	Not in ASE	ASA	Induced by low nitrogen
chrXII	784319	784324	MOT2_MA0379.1	YLR328W	NMA1	21.8121	18.5439	49.0438	59.4629	0.0220662	Not in ASE	Not in ASA	Repressed by low nitrogen
chrV	42253	42261	SWI5_MA0402.1	YEL060C	PRB1	41.7473	40.8758	66.4569	61.5563	0.0226208	Not in ASE	Not in ASA	Induced by low nitrogen
chrV	42254	42261	ACE2_MA0267.1	YEL060C	PRB1	41.7473	40.8758	66.4569	61.5563	0.0226208	Not in ASE	Not in ASA	Induced by low nitrogen
chrXI	127170	127177	RIM101_MA0368.1	YKL171W	NNK1	26.5554	27.2562	45.7018	45.4865	0.0226843	Not in ASE	Not in ASA
chrXI	127171	127176	HAP2_MA0313.1	YKL171W	NNK1	26.5554	27.2562	45.7018	45.4865	0.0226843	Not in ASE	Not in ASA
chrIV	1301340	1301345	MSN2_MA0341.1	YDR418W	RPL12B	54.312	51.0118	28.4255	20.9865	0.0226843	Not in ASE	ASA	Repressed by low nitrogen
chrIV	1301340	1301345	MSN4_MA0342.1	YDR418W	RPL12B	54.312	51.0118	28.4255	20.9865	0.0226843	Not in ASE	ASA	Repressed by low nitrogen
chrIV	1301340	1301345	RGM1_MA0366.1	YDR418W	RPL12B	54.312	51.0118	28.4255	20.9865	0.0226843	Not in ASE	ASA	Repressed by low nitrogen
chrII	36504	36525	STB3_MA0390.1	YBL099W	ATP1	3.86631	3.96779	23.802	22.1255	0.0227379	Not in ASE	Not in ASA	Induced by low nitrogen
chrIV	1461818	1461823	HAP2_MA0313.1	YDR506C	GMC1	3.75156	2.46156	21.6206	22.5288	0.0227379	Not in ASE	ASA	Induced by low nitrogen
chrII	266338	266343	GLN3_MA0307.1	YBR013C	YBR013C	27.7496	23.3073	2.24064	4.24953	0.0228969	Not in ASE	ASA	Induced by low nitrogen
chrXIII	225605	225617	MCM1_MA0331.1	YML024W	RPS17A	21.5946	23.7386	53.5337	46.0452	0.0228969	Not in ASE	Not in ASA	Repressed by low nitrogen
chrVII	620191	620199	FHL1_MA0295.1	YGR065C	VHT1	33.8614	33.689	53.0994	51.853	0.023048	ASE	Not in ASA
chrXII	241946	241955	STP3_MA0396.1	YLR047C	FRE8	33.0404	40.3483	63.5756	69.1387	0.0231426	Not in ASE	Not in ASA
chrXII	241946	241955	STP4_MA0397.1	YLR047C	FRE8	33.0404	40.3483	63.5756	69.1387	0.0231426	Not in ASE	Not in ASA
chrXI	21865	21870	GLN3_MA0307.1	YKL217W	JEN1	54.9134	53.7467	36.0512	35.1671	0.0231426	Not in ASE	ASA
chrXII	819041	819051	RAP1_MA0359.1	YLR344W	RPL26A	52.8723	49.7005	28.9153	22.5778	0.0235731	ASE	Not in ASA	Repressed by low nitrogen
chrXV	304188	304196	UGA3_MA0410.1	YOL012C	HTZ1	37.9208	34.6396	55.921	57.3412	0.0235731	Not in ASE	Not in ASA	Induced by low nitrogen
chrXIII	225600	225605	HAP2_MA0313.1	YML024W	RPS17A	16.559	19.4158	53.5337	44.0532	0.0238736	Not in ASE	Not in ASA	Repressed by low nitrogen
chrVII	433520	433528	RSC30_MA0375.1	YGL035C	MIG1	87.4941	86.0577	58.8997	47.7258	0.0241517	Not in ASE	Not in ASA
chrVII	433521	433528	MIG1_MA0337.1	YGL035C	MIG1	87.4941	86.0577	58.8997	47.7258	0.0241517	Not in ASE	Not in ASA
chrXIV	138131	138139	SKO1_MA0382.1	YNL268W	LYP1	17.8865	19.0631	0.30051	0	0.0241517	ASE	ASA	Repressed by low nitrogen
chrI	33053	33061	PDR1_MA0352.1	YAL061W	BDH2	71.4551	74.2924	53.5641	53.4463	0.0241517	Not in ASE	Not in ASA	Induced by low nitrogen
chrI	33053	33061	PDR3_MA0353.1	YAL061W	BDH2	71.4551	74.2924	53.5641	53.4463	0.0241517	Not in ASE	Not in ASA	Induced by low nitrogen
chrI	33055	33063	RDR1_MA0360.1	YAL061W	BDH2	71.4551	74.2924	53.5641	53.4463	0.0241517	Not in ASE	Not in ASA	Induced by low nitrogen
chrV	492306	492316	NSI1_MA0421.1	YER159C	BUR6	46.7463	46.0975	26.8315	28.7572	0.0244923	ASE	Not in ASA	Repressed by low nitrogen
chrV	492307	492316	REB1_MA0363.1	YER159C	BUR6	46.7463	46.0975	26.8315	28.7572	0.0244923	ASE	Not in ASA	Repressed by low nitrogen
chrXIV	302269	302280	SOK2_MA0385.1	YNL178W	RPS3	39.0451	50.195	11.1766	12.0783	0.0244923	Not in ASE	Not in ASA	Repressed by low nitrogen
chrXIII	431733	431738	MSN2_MA0341.1	YMR081C	ISF1	71.4624	71.5131	53.4171	49.9198	0.0246564	Not in ASE	Not in ASA	Induced by low nitrogen
chrXIII	431733	431738	MSN4_MA0342.1	YMR081C	ISF1	71.4624	71.5131	53.4171	49.9198	0.0246564	Not in ASE	Not in ASA	Induced by low nitrogen
chrXIII	431733	431738	RGM1_MA0366.1	YMR081C	ISF1	71.4624	71.5131	53.4171	49.9198	0.0246564	Not in ASE	Not in ASA	Induced by low nitrogen
chrVIII	56166	56174	TEC1_MA0406.1	YHL024W	RIM4	20.4172	18.0836	43.038	38.6501	0.0246564	Not in ASE	ASA	Induced by low nitrogen
chrIV	227134	227155	MGA1_MA0336.1	YDL131W	LYS21	67.5277	71.4453	49.1787	45.5346	0.0246564	Not in ASE	Not in ASA	Repressed by low nitrogen
chrIV	227140	227148	HSF1_MA0319.1	YDL131W	LYS21	67.5277	71.4453	49.1787	45.5346	0.0246564	Not in ASE	Not in ASA	Repressed by low nitrogen
chrXVI	921537	921543	MOT3_MA0340.1	YPR192W	AQY1	11.148	12.9516	33.2694	39.9453	0.0248117	Not in ASE	ASA	Induced by low nitrogen
chrXV	860898	860903	MOT2_MA0379.1	YOR291W	YPK9	7.26904	8.89467	40.7323	31.9106	0.0248427	Not in ASE	ASA
chrXVI	214412	214427	HAP3_MA0314.1	YPL177C	CUP9	14.273	12.6384	34.7962	31.4897	0.0257853	Not in ASE	ASA	Induced by low nitrogen
chrXVI	214417	214422	HAP2_MA0313.1	YPL177C	CUP9	14.273	12.6384	34.7962	31.4897	0.0257853	Not in ASE	ASA	Induced by low nitrogen
chrXI	21844	21857	UME6_MA0412.1	YKL217W	JEN1	66.0293	72.4358	45.5264	40.7751	0.0257853	Not in ASE	ASA
chrX	608165	608186	ARO80_MA0273.1	YJR094W-A	RPL43B	51.2212	49.5779	32.1322	32.6395	0.0257853	Not in ASE	Not in ASA	Repressed by low nitrogen
chrVII	987438	987446	UGA3_MA0410.1	YGR249W	MGA1	40.5881	43.0573	20.4465	23.4401	0.0257853	Not in ASE	Not in ASA	Repressed by low nitrogen
chrVII	593131	593139	RSC30_MA0375.1	YGR052W	FMP48	70.196	69.9752	44.2374	50.3055	0.0257853	Not in ASE	Not in ASA	Repressed by low nitrogen
chrVII	593132	593140	UGA3_MA0410.1	YGR052W	FMP48	70.196	69.9752	44.2374	50.3055	0.0257853	Not in ASE	Not in ASA	Repressed by low nitrogen
chrVII	593134	593145	YRR1_MA0439.1	YGR052W	FMP48	70.196	69.9752	44.2374	50.3055	0.0257853	Not in ASE	Not in ASA	Repressed by low nitrogen
chrVII	528807	528816	TDA9_MA0431.1	YGR023W	MTL1	31.115	30.2609	55.1524	49.7546	0.0261315	Not in ASE	Not in ASA
chrVII	528808	528813	MSN2_MA0341.1	YGR023W	MTL1	31.115	30.2609	55.1524	49.7546	0.0261315	Not in ASE	Not in ASA
chrVII	528808	528813	MSN4_MA0342.1	YGR023W	MTL1	31.115	30.2609	55.1524	49.7546	0.0261315	Not in ASE	Not in ASA
chrVII	528808	528813	RGM1_MA0366.1	YGR023W	MTL1	31.115	30.2609	55.1524	49.7546	0.0261315	Not in ASE	Not in ASA
chrII	135985	135992	REI1_MA0364.1	YBL045C	COR1	64.609	59.7845	107.018	93.5911	0.0266002	Not in ASE	Not in ASA
chrXIV	651916	651923	RDS2_MA0362.1	YNR013C	PHO91	37.7867	44.6623	17.9386	15.194	0.0266002	Not in ASE	Not in ASA
chrVII	810015	810023	UGA3_MA0410.1	YGR161W-C	YGR161W-C	65.2413	59.8056	37.5637	41.1358	0.0266002	ASE	Not in ASA
chrII	135985	135990	MSN2_MA0341.1	YBL045C	COR1	71.7131	64.3815	109.859	98.6513	0.0266002	Not in ASE	Not in ASA
chrII	135985	135990	MSN4_MA0342.1	YBL045C	COR1	71.7131	64.3815	109.859	98.6513	0.0266002	Not in ASE	Not in ASA
chrII	135985	135990	RGM1_MA0366.1	YBL045C	COR1	71.7131	64.3815	109.859	98.6513	0.0266002	Not in ASE	Not in ASA
chrXIII	225532	225542	RAP1_MA0359.1	YML024W	RPS17A	14.002	12.6386	46.0447	61.4205	0.0266768	Not in ASE	Not in ASA	Repressed by low nitrogen
chrXVI	921537	921558	MGA1_MA0336.1	YPR192W	AQY1	9.22352	10.8544	35.6793	46.49	0.0266768	Not in ASE	ASA	Induced by low nitrogen
chrVII	857827	857836	REB1_MA0363.1	YGR181W	TIM13	4.29972	7.3178	24.6395	24.1099	0.0266768	Not in ASE	Not in ASA	Induced by low nitrogen
chrXII	704383	704391	TBS1_MA0404.1	YLR278C	YLR278C	22.8986	22.3305	39.9474	39.6132	0.0266768	Not in ASE	Not in ASA	Repressed by low nitrogen
chrXIV	651913	651922	OAF1_MA0348.1	YNR013C	PHO91	37.7867	44.6623	18.1689	15.5651	0.0266768	Not in ASE	Not in ASA
chrXV	619364	619372	UGA3_MA0410.1	YOR153W	PDR5	46.3097	54.8707	84.5851	77.9361	0.0266768	ASE	Not in ASA	Induced by low nitrogen
chrXII	704381	704389	CEP3_MA0282.1	YLR278C	YLR278C	22.8986	22.07	39.9474	39.3519	0.0266768	Not in ASE	Not in ASA	Repressed by low nitrogen
chrXII	704381	704389	ERT1_MA0420.1	YLR278C	YLR278C	22.8986	22.07	39.9474	39.3519	0.0266768	Not in ASE	Not in ASA	Repressed by low nitrogen
chrVII	433520	433527	MIG2_MA0338.1	YGL035C	MIG1	87.4941	86.0577	59.7229	47.7258	0.0266768	Not in ASE	Not in ASA
chrVII	433520	433527	MIG3_MA0339.1	YGL035C	MIG1	87.4941	86.0577	59.7229	47.7258	0.0266768	Not in ASE	Not in ASA
chrVII	433520	433527	RSC3_MA0374.1	YGL035C	MIG1	87.4941	86.0577	59.7229	47.7258	0.0266768	Not in ASE	Not in ASA
chrVII	433520	433527	SUT1_MA0399.1	YGL035C	MIG1	87.4941	86.0577	59.7229	47.7258	0.0266768	Not in ASE	Not in ASA
chrXII	704381	704388	STB4_MA0391.1	YLR278C	YLR278C	22.8986	21.9675	39.9474	39.2384	0.0266768	Not in ASE	Not in ASA	Repressed by low nitrogen
chrIV	1494209	1494214	MOT2_MA0379.1	YDR528W	HLR1	8.26142	12.7434	31.2304	36.4417	0.0266768	Not in ASE	Not in ASA	Repressed by low nitrogen
chrXV	386439	386444	MOT2_MA0379.1	YOR030W	DFG16	39.8034	42.8509	23.006	19.5378	0.0266768	Not in ASE	Not in ASA	Induced by low nitrogen
chrV	287402	287420	RLM1_MA0369.1	YER065C	ICL1	24.7415	30.4341	57.4604	50.7897	0.0266768	Not in ASE	Not in ASA	Induced by low nitrogen
chrXIII	15121	15129	AFT2_MA0270.1	YML129C	COX14	73.3431	62.4516	36.6082	37.9295	0.0266768	Not in ASE	Not in ASA	Induced by low nitrogen
chrXV	682878	682888	LEU3_MA0324.1	YOR186W	YOR186W	8.24674	10.7226	27.1536	27.4957	0.0266768	Not in ASE	ASA	Induced by low nitrogen
chrXVI	163732	163739	UPC2_MA0411.1	YPL204W	HRR25	30.077	28.8271	49.7079	46.5009	0.0266768	Not in ASE	Not in ASA	Repressed by low nitrogen
chrXI	21886	21896	CAD1_MA0279.1	YKL217W	JEN1	48.1493	53.7467	30.1385	27.7534	0.0266768	Not in ASE	ASA
chrXV	170695	170714	DAL81_MA0290.1	YOL081W	IRA2	37.7239	38.1543	57.5599	54.6236	0.0266768	Not in ASE	Not in ASA	Induced by low nitrogen
chrXV	304186	304194	STP1_MA0394.1	YOL012C	HTZ1	32.729	30.4845	49.4418	48.9811	0.0266768	Not in ASE	Not in ASA	Induced by low nitrogen
chrXIII	852433	852442	OAF1_MA0348.1	YMR291W	TDA1	51.7272	53.4635	33.9091	35.7488	0.0266768	ASE	Not in ASA
chrXI	260935	260956	STB3_MA0390.1	YKL096W	CWP1	54.7834	51.5873	35.1851	34.2868	0.0266768	ASE	Not in ASA	Repressed by low nitrogen
chrXIV	651925	651940	IXR1_MA0323.1	YNR013C	PHO91	37.7867	44.6623	17.9386	13.0674	0.0266768	Not in ASE	Not in ASA
chrXIV	651929	651937	TBS1_MA0404.1	YNR013C	PHO91	37.7867	44.6623	17.9386	13.038	0.0266768	Not in ASE	Not in ASA
chrXI	171450	171458	CHA4_MA0283.1	YKL146W	AVT3	53.9944	45.0084	22.4972	23.1102	0.0266768	Not in ASE	Not in ASA	Induced by low nitrogen
chrXI	171450	171458	NHP10_MA0344.1	YKL146W	AVT3	53.9944	45.0084	22.4972	23.1102	0.0266768	Not in ASE	Not in ASA	Induced by low nitrogen
chrXI	171450	171458	RSC30_MA0375.1	YKL146W	AVT3	53.9944	45.0084	22.4972	23.1102	0.0266768	Not in ASE	Not in ASA	Induced by low nitrogen
chrXI	171450	171459	TDA9_MA0431.1	YKL146W	AVT3	53.9944	45.0084	22.4972	23.1102	0.0266768	Not in ASE	Not in ASA	Induced by low nitrogen
chrXI	171451	171458	MIG2_MA0338.1	YKL146W	AVT3	53.9944	45.0084	22.4972	23.1102	0.0266768	Not in ASE	Not in ASA	Induced by low nitrogen
chrXI	171451	171458	MIG3_MA0339.1	YKL146W	AVT3	53.9944	45.0084	22.4972	23.1102	0.0266768	Not in ASE	Not in ASA	Induced by low nitrogen
chrXI	171451	171458	SUT1_MA0399.1	YKL146W	AVT3	53.9944	45.0084	22.4972	23.1102	0.0266768	Not in ASE	Not in ASA	Induced by low nitrogen
chrXI	171451	171459	UGA3_MA0410.1	YKL146W	AVT3	53.9944	45.0084	22.4972	23.1102	0.0266768	Not in ASE	Not in ASA	Induced by low nitrogen
chrXIII	852423	852431	HAC1_MA0310.1	YMR291W	TDA1	51.7272	54.0916	33.9091	35.7488	0.0267519	ASE	Not in ASA
chrXV	866757	866767	RAP1_MA0359.1	YOR292C	YOR292C	47.5925	39.0826	70.2632	68.5388	0.0267574	Not in ASE	Not in ASA	Induced by low nitrogen
chrXII	241915	241936	SFP1_MA0378.1	YLR047C	FRE8	34.6729	33.0298	58.8223	69.8792	0.0276192	Not in ASE	Not in ASA
chrXIII	852433	852444	YRR1_MA0439.1	YMR291W	TDA1	51.7272	52.1815	33.9091	35.7488	0.0276439	ASE	Not in ASA
chrXI	260904	260916	ROX1_MA0371.1	YKL096W	CWP1	43.9991	40.3665	21.8892	24.1436	0.0280989	ASE	Not in ASA	Repressed by low nitrogen
chrVIII	175151	175171	STP2_MA0395.1	YHR033W	YHR033W	27.3998	24.4815	45.3214	51.3406	0.0284332	Not in ASE	Not in ASA
chrXIII	852432	852440	NHP10_MA0344.1	YMR291W	TDA1	51.7272	55.0303	33.9091	35.7488	0.0284332	ASE	Not in ASA
chrIV	1490058	1490063	MOT2_MA0379.1	YDR524C-B	YDR524C-B	44.4184	41.9498	25.7096	21.9205	0.0284537	Not in ASE	Not in ASA	Repressed by low nitrogen
chrXVI	214383	214392	DAL82_MA0291.1	YPL177C	CUP9	13.7239	11.3717	29.3889	31.4828	0.028542	Not in ASE	ASA	Induced by low nitrogen
chrIV	1490082	1490091	MET31_MA0333.1	YDR524C-B	YDR524C-B	39.4579	42.3982	23.6061	22.5222	0.028542	Not in ASE	Not in ASA	Repressed by low nitrogen
chrII	61123	61130	MIG1_MA0337.1	YBL087C	RPL23A	81.2833	86.5574	63.0207	64.1295	0.029121	Not in ASE	Not in ASA	Repressed by low nitrogen
chrVIII	56418	56439	SFL1_MA0377.1	YHL024W	RIM4	4.04591	2.66939	22.2722	19.6139	0.0296804	Not in ASE	ASA	Induced by low nitrogen
chrXII	704391	704407	ABF1_MA0265.1	YLR278C	YLR278C	23.5962	24.7729	40.0461	41.5923	0.0311932	Not in ASE	Not in ASA	Repressed by low nitrogen
chrVI	119268	119273	GLN3_MA0307.1	YFL008W	SMC1	42.1266	47.831	23.2983	25.0554	0.0311932	Not in ASE	Not in ASA
chrXV	304179	304199	STP2_MA0395.1	YOL012C	HTZ1	30.4845	30.3365	46.9547	46.1529	0.0311932	Not in ASE	Not in ASA	Induced by low nitrogen
chrXV	304186	304193	RSC3_MA0374.1	YOL012C	HTZ1	30.4845	30.3365	46.9547	46.1529	0.0311932	Not in ASE	Not in ASA	Induced by low nitrogen
chrXV	304186	304193	SUT1_MA0399.1	YOL012C	HTZ1	30.4845	30.3365	46.9547	46.1529	0.0311932	Not in ASE	Not in ASA	Induced by low nitrogen
chrV	225527	225532	MOT2_MA0379.1	YER036C	ARB1	46.1905	57.6144	21.7105	22.2392	0.0311932	Not in ASE	Not in ASA	Repressed by low nitrogen
chrXII	131038	131046	RPH1_MA0372.1	YLL010C	PSR1	51.2375	43.8318	24.3007	24.9525	0.0311932	Not in ASE	Not in ASA
chrXII	131040	131045	MSN2_MA0341.1	YLL010C	PSR1	51.2375	43.8318	24.3007	24.9525	0.0311932	Not in ASE	Not in ASA
chrXII	131040	131045	MSN4_MA0342.1	YLL010C	PSR1	51.2375	43.8318	24.3007	24.9525	0.0311932	Not in ASE	Not in ASA
chrXII	131040	131045	RGM1_MA0366.1	YLL010C	PSR1	51.2375	43.8318	24.3007	24.9525	0.0311932	Not in ASE	Not in ASA
chrVII	1063555	1063561	FZF1_MA0298.1	YGR285C	ZUO1	7.99917	8.0904	29.4819	24.7134	0.0317572	Not in ASE	ASA	Repressed by low nitrogen
chrX	220504	220522	RLM1_MA0369.1	YJL107C	YJL107C	42.1557	51.6555	78.1633	90.2566	0.0317572	Not in ASE	Not in ASA	Repressed by low nitrogen
chrXVI	214387	214394	RSC3_MA0374.1	YPL177C	CUP9	13.3536	11.3717	29.3889	28.5108	0.0317572	Not in ASE	ASA	Induced by low nitrogen
chrXV	619276	619284	PDR1_MA0352.1	YOR153W	PDR5	36.8491	45.1634	64.6405	66.1809	0.0317572	ASE	Not in ASA	Induced by low nitrogen
chrXV	619276	619284	PDR3_MA0353.1	YOR153W	PDR5	36.8491	45.1634	64.6405	66.1809	0.0317572	ASE	Not in ASA	Induced by low nitrogen
chrVIII	98991	98996	GLN3_MA0307.1	YHL004W	MRP4	30.4877	31.3808	15.3968	13.3966	0.0321263	Not in ASE	Not in ASA	Repressed by low nitrogen
chrXV	624665	624674	AZF1_MA0277.1	YOR154W	SLP1	23.7811	22.8886	7.561	7.21396	0.0321501	Not in ASE	Not in ASA	Induced by low nitrogen
chrXII	818956	818975	DAL81_MA0290.1	YLR344W	RPL26A	64.949	70.2098	45.5336	37.697	0.0321501	ASE	Not in ASA	Repressed by low nitrogen
chrIV	1490085	1490094	CRZ1_MA0285.1	YDR524C-B	YDR524C-B	38.9152	42.3982	23.4923	22.5222	0.0321836	Not in ASE	Not in ASA	Repressed by low nitrogen
chrXIII	68028	68049	SFL1_MA0377.1	YML102W	CAC2	23.0963	18.526	43.8189	39.4774	0.0324099	Not in ASE	Not in ASA	Repressed by low nitrogen
chrIV	159495	159515	RTG3_MA0376.1	YDL168W	SFA1	33.0382	29.9453	10.8843	14.504	0.0324099	ASE	ASA
chrVIII	75091	75096	GLN3_MA0307.1	YHL015W	RPS20	37.8214	43.7861	18.8225	21.0082	0.0324099	Not in ASE	ASA	Repressed by low nitrogen
chrXII	737778	737786	PDR8_MA0354.1	YLR304C	ACO1	26.1488	33.5607	52.0942	56.6126	0.0324099	Not in ASE	Not in ASA
chrXII	818964	818972	UGA3_MA0410.1	YLR344W	RPL26A	64.949	70.2098	45.5336	37.4487	0.0324099	ASE	Not in ASA	Repressed by low nitrogen
chrV	287435	287442	XBP1_MA0414.1	YER065C	ICL1	24.792	25.6546	44.1048	40.863	0.0324099	Not in ASE	Not in ASA	Induced by low nitrogen
chrII	36515	36523	SPT23_MA0388.1	YBL099W	ATP1	3.86631	4.0002	28.5084	21.8403	0.0324099	Not in ASE	Not in ASA	Induced by low nitrogen
chrVII	95516	95537	SFP1_MA0378.1	YGL209W	MIG2	52.8682	51.0471	36.245	35.2322	0.0324099	Not in ASE	Not in ASA
chrVII	95524	95535	RGT1_MA0367.1	YGL209W	MIG2	52.8682	51.0471	36.245	35.2322	0.0324099	Not in ASE	Not in ASA
chrVII	95525	95534	EDS1_MA0294.1	YGL209W	MIG2	52.8682	51.0471	36.245	35.2322	0.0324099	Not in ASE	Not in ASA
chrVII	95525	95538	UME6_MA0412.1	YGL209W	MIG2	52.8682	51.0471	36.245	35.2322	0.0324099	Not in ASE	Not in ASA
chrVII	95527	95532	GLN3_MA0307.1	YGL209W	MIG2	52.8682	51.0471	36.245	35.2322	0.0324099	Not in ASE	Not in ASA
chrVII	95530	95538	PDR1_MA0352.1	YGL209W	MIG2	52.8682	51.0471	36.245	35.2322	0.0324099	Not in ASE	Not in ASA
chrVII	95530	95538	PDR3_MA0353.1	YGL209W	MIG2	52.8682	51.0471	36.245	35.2322	0.0324099	Not in ASE	Not in ASA
chrVII	95532	95540	CHA4_MA0283.1	YGL209W	MIG2	52.8682	51.0471	36.245	35.2322	0.0324099	Not in ASE	Not in ASA
chrVII	95532	95539	SUT1_MA0399.1	YGL209W	MIG2	52.8682	51.0471	36.245	35.2322	0.0324099	Not in ASE	Not in ASA
chrVII	95533	95541	PDR8_MA0354.1	YGL209W	MIG2	52.8682	51.0471	36.245	35.2322	0.0324099	Not in ASE	Not in ASA
chrXII	737777	737785	CHA4_MA0283.1	YLR304C	ACO1	25.948	33.5607	52.0942	56.6126	0.0324099	Not in ASE	Not in ASA
chrVII	95510	95515	HAP2_MA0313.1	YGL209W	MIG2	49.6697	48.4633	31.4319	33.6823	0.0324099	Not in ASE	Not in ASA
chrXV	866722	866727	HAP2_MA0313.1	YOR292C	YOR292C	49.6204	43.9716	67.6957	66.0008	0.0324342	Not in ASE	Not in ASA	Induced by low nitrogen
chrXII	737781	737793	ROX1_MA0371.1	YLR304C	ACO1	28.8998	35.1129	52.3085	56.6126	0.0324342	Not in ASE	Not in ASA
chrV	287426	287432	PHO2_MA0356.1	YER065C	ICL1	22.5986	23.8642	40.2704	38.5302	0.0324342	Not in ASE	Not in ASA	Induced by low nitrogen
chrXI	171428	171437	DAL82_MA0291.1	YKL146W	AVT3	47.1269	44.9599	25.4883	29.6647	0.0324342	Not in ASE	Not in ASA	Induced by low nitrogen
chrVIII	75113	75118	GLN3_MA0307.1	YHL015W	RPS20	32.1518	33.4812	16.8919	17.2623	0.0324342	Not in ASE	ASA	Repressed by low nitrogen
chrII	266175	266181	FZF1_MA0298.1	YBR013C	YBR013C	26.0143	22.7605	7.62137	4.14269	0.0324342	Not in ASE	ASA	Induced by low nitrogen
chrII	266183	266191	STB5_MA0392.1	YBR013C	YBR013C	24.0571	22.4711	7.40176	3.64574	0.0324342	Not in ASE	ASA	Induced by low nitrogen
chrXVI	214382	214402	RTG3_MA0376.1	YPL177C	CUP9	12.9547	10.2753	29.3889	27.6283	0.0324342	Not in ASE	ASA	Induced by low nitrogen
chrIV	321991	321999	CHA4_MA0283.1	YDL075W	RPL31A	51.2756	59.8045	26.4221	31.7649	0.0324342	Not in ASE	Not in ASA	Repressed by low nitrogen
chrIV	321991	321999	NHP10_MA0344.1	YDL075W	RPL31A	51.2756	59.8045	26.4221	31.7649	0.0324342	Not in ASE	Not in ASA	Repressed by low nitrogen
chrIV	321991	321999	RSC30_MA0375.1	YDL075W	RPL31A	51.2756	59.8045	26.4221	31.7649	0.0324342	Not in ASE	Not in ASA	Repressed by low nitrogen
chrIV	321992	321999	MIG1_MA0337.1	YDL075W	RPL31A	51.2756	59.8045	26.4221	31.7649	0.0324342	Not in ASE	Not in ASA	Repressed by low nitrogen
chrIX	310889	310895	PHO2_MA0356.1	YIL022W	TIM44	19.7013	17.1407	35.7237	34.3625	0.0324342	Not in ASE	Not in ASA	Repressed by low nitrogen
chrVI	119257	119273	ABF1_MA0265.1	YFL008W	SMC1	30.9936	33.7865	16.0088	15.6691	0.0324342	Not in ASE	Not in ASA
chrXIII	15001	15011	CIN5_MA0284.1	YML129C	COX14	33.6904	31.6783	49.8583	55.4787	0.0324342	Not in ASE	Not in ASA	Induced by low nitrogen
chrIV	1459630	1459639	EDS1_MA0294.1	YDR505C	PSP1	59.6063	57.5538	42.8978	42.1455	0.0328558	Not in ASE	Not in ASA	Induced by low nitrogen
chrXIII	852520	852532	ROX1_MA0371.1	YMR291W	TDA1	28.302	25.5263	10.6326	10.2977	0.0330066	ASE	Not in ASA
chrIV	1490072	1490081	AZF1_MA0277.1	YDR524C-B	YDR524C-B	39.7894	42.3982	25.1038	24.2892	0.0330066	Not in ASE	Not in ASA	Repressed by low nitrogen
chrV	551372	551380	SWI5_MA0402.1	YER180C-A	SLO1	48.4617	49.1893	32.3839	26.9614	0.0333923	Not in ASE	Not in ASA
chrV	551373	551380	ACE2_MA0267.1	YER180C-A	SLO1	48.4617	49.1893	32.3839	26.9614	0.0333923	Not in ASE	Not in ASA
chrIV	1156141	1156156	THI2_MA0407.1	YDR342C	HXT7	67.4598	70.3204	84.8508	86.7367	0.0333923	Not in ASE	Not in ASA
chrIV	1301379	1301388	CRZ1_MA0285.1	YDR418W	RPL12B	28.9403	26.6605	44.3812	43.3472	0.0344078	Not in ASE	ASA	Repressed by low nitrogen
chrXV	949439	949450	CUP2_MA0287.1	YOR335C	YOR335C	22.7907	20.8515	37.0324	38.8019	0.0344078	Not in ASE	Not in ASA	Repressed by low nitrogen
chrIV	321825	321835	RAP1_MA0359.1	YDL075W	RPL31A	42.7558	50.4587	69.2245	75.6159	0.0344078	Not in ASE	Not in ASA	Repressed by low nitrogen
chrIV	1511869	1511877	SWI4_MA0401.1	YDR539W	FDC1	20.3479	20.4453	4.51129	5.65248	0.0344078	Not in ASE	ASA	Induced by low nitrogen
chrXI	171432	171447	HAP5_MA0316.1	YKL146W	AVT3	42.4257	46.9423	24.6868	27.3416	0.0344078	Not in ASE	Not in ASA	Induced by low nitrogen
chrXV	520707	520716	MET31_MA0333.1	YOR107W	RGS2	58.5939	50.5744	83.1324	77.2942	0.0344078	Not in ASE	Not in ASA	Repressed by low nitrogen
chrXV	520709	520716	MET32_MA0334.1	YOR107W	RGS2	58.5939	50.5744	83.1324	77.2942	0.0344078	Not in ASE	Not in ASA	Repressed by low nitrogen
chrXV	520709	520716	RPN4_MA0373.1	YOR107W	RGS2	58.5939	50.5744	83.1324	77.2942	0.0344078	Not in ASE	Not in ASA	Repressed by low nitrogen
chrXV	520726	520734	PUT3_MA0358.1	YOR107W	RGS2	58.5939	50.5744	83.1324	77.2942	0.0344078	Not in ASE	Not in ASA	Repressed by low nitrogen
chrXV	487125	487137	ROX1_MA0371.1	YOR086C	TCB1	6.98404	10.0102	24.6332	25.125	0.0344903	Not in ASE	Not in ASA	Induced by low nitrogen
chrXV	514691	514700	AZF1_MA0277.1	YOR100C	CRC1	41.823	42.4357	22.1498	26.6105	0.0344903	Not in ASE	Not in ASA	Induced by low nitrogen
chrV	225415	225424	SUM1_MA0398.1	YER036C	ARB1	15.5691	20.2732	35.4012	38.1361	0.0344903	Not in ASE	Not in ASA	Repressed by low nitrogen
chrV	225408	225429	SFP1_MA0378.1	YER036C	ARB1	15.5691	20.2732	35.3916	38.0787	0.0344903	Not in ASE	Not in ASA	Repressed by low nitrogen
chrXII	131031	131051	USV1_MA0413.1	YLL010C	PSR1	52.0114	43.8318	24.3007	25.7202	0.0344903	Not in ASE	Not in ASA
chrXVI	214387	214395	RSC30_MA0375.1	YPL177C	CUP9	13.3536	10.2753	29.3889	27.6283	0.0352158	Not in ASE	ASA	Induced by low nitrogen
chrIV	1494200	1494220	YAP6_MA0418.1	YDR528W	HLR1	10.2604	15.2472	31.2304	36.4417	0.0358088	Not in ASE	Not in ASA	Repressed by low nitrogen
chrXVI	582928	582943	HAP3_MA0314.1	YPR010C-A	YPR010C-A	26.3669	29.5645	43.8064	46.2246	0.035851	Not in ASE	Not in ASA	Induced by low nitrogen
chrXVI	582933	582938	HAP2_MA0313.1	YPR010C-A	YPR010C-A	26.3669	29.5645	43.8064	46.2246	0.035851	Not in ASE	Not in ASA	Induced by low nitrogen
chrIV	1279072	1279081	CST6_MA0286.1	YDR406W	PDR15	54.9422	53.6542	36.1877	39.4029	0.0359807	Not in ASE	Not in ASA	Induced by low nitrogen
chrXI	21851	21858	RIM101_MA0368.1	YKL217W	JEN1	58.4528	58.8054	43.8736	40.4727	0.0359807	Not in ASE	ASA
chrXI	21852	21857	HAP2_MA0313.1	YKL217W	JEN1	58.4528	58.8054	43.8736	40.4727	0.0359807	Not in ASE	ASA
chrIV	1451000	1451006	PHO2_MA0356.1	YDR500C	RPL37B	50.046	50.5738	34.8274	35.7684	0.0362909	Not in ASE	Not in ASA	Repressed by low nitrogen
chrIX	139439	139454	THI2_MA0407.1	YIL118W	RHO3	46.6384	41.5669	23.6517	26.5161	0.0365446	Not in ASE	Not in ASA	Induced by low nitrogen
chrIV	1511883	1511891	SWI4_MA0401.1	YDR539W	FDC1	20.3254	20.4453	5.4835	5.65248	0.0365495	Not in ASE	ASA	Induced by low nitrogen
chrXI	203128	203135	XBP1_MA0414.1	YKL127W	PGM1	6.0766	4.8943	20.5665	20.3764	0.036607	Not in ASE	Not in ASA	Induced by low nitrogen
chrI	33046	33065	DAL81_MA0290.1	YAL061W	BDH2	68.08	71.3175	53.5641	53.4463	0.036607	Not in ASE	Not in ASA	Induced by low nitrogen
chrI	33050	33060	LEU3_MA0324.1	YAL061W	BDH2	68.08	71.3175	53.5641	53.4463	0.036607	Not in ASE	Not in ASA	Induced by low nitrogen
chrXV	487135	487140	GLN3_MA0307.1	YOR086C	TCB1	7.04517	8.57726	22.5035	25.125	0.0366983	Not in ASE	Not in ASA	Induced by low nitrogen
chrXV	487142	487147	HAP2_MA0313.1	YOR086C	TCB1	7.04517	8.57726	22.5035	25.125	0.0366983	Not in ASE	Not in ASA	Induced by low nitrogen
chrIV	1511873	1511882	DAL82_MA0291.1	YDR539W	FDC1	20.3479	20.4453	5.67653	5.65248	0.036898	Not in ASE	ASA	Induced by low nitrogen
chrXII	737775	737783	PDR1_MA0352.1	YLR304C	ACO1	25.948	33.5607	51.1187	56.6126	0.036898	Not in ASE	Not in ASA
chrXV	619401	619409	PDR3_MA0353.1	YOR153W	PDR5	52.8028	47.3465	79.7931	96.0686	0.0369482	ASE	Not in ASA	Induced by low nitrogen
chrVI	167444	167451	RIM101_MA0368.1	YFR011C	MIC19	21.9909	19.935	37.7698	35.7296	0.0374913	Not in ASE	ASA	Induced by low nitrogen
chrVI	167445	167450	HAP2_MA0313.1	YFR011C	MIC19	21.9909	19.935	37.7698	35.7296	0.0374913	Not in ASE	ASA	Induced by low nitrogen
chrVIII	74578	74583	GLN3_MA0307.1	YHL015W-A	YHL015W-A	50.2813	38.6247	17.4767	15.1469	0.0376109	Not in ASE	ASA	Repressed by low nitrogen
chrXVI	921680	921685	MOT2_MA0379.1	YPR192W	AQY1	7.29087	4.35732	21.5488	25.5615	0.0378034	Not in ASE	ASA	Induced by low nitrogen
chrXII	932329	932334	GLN3_MA0307.1	YLR407W	YLR407W	34.9587	42.9142	15.9745	17.8822	0.0380151	Not in ASE	Not in ASA	Repressed by low nitrogen
chrXII	932330	932336	PHO2_MA0356.1	YLR407W	YLR407W	34.9587	42.9142	15.9745	17.8822	0.0380151	Not in ASE	Not in ASA	Repressed by low nitrogen
chrVII	95494	95503	CRZ1_MA0285.1	YGL209W	MIG2	51.058	50.0817	36.3856	34.5862	0.0382679	Not in ASE	Not in ASA
chrV	69097	69118	GCN4_MA0303.1	YEL046C	GLY1	58.5443	53.6759	73.0795	74.7034	0.0382679	Not in ASE	Not in ASA	Repressed by low nitrogen
chrVII	95492	95511	DAL81_MA0290.1	YGL209W	MIG2	51.058	50.0817	36.3856	34.048	0.0382679	Not in ASE	Not in ASA
chrVII	810057	810066	CRZ1_MA0285.1	YGR161W-C	YGR161W-C	44.6151	42.3935	26.6597	28.8284	0.0382679	ASE	Not in ASA
chrII	266191	266196	MOT2_MA0379.1	YBR013C	YBR013C	20.3853	19.638	5.78629	2.83518	0.0382679	Not in ASE	ASA	Induced by low nitrogen
chrII	680359	680368	INO2_MA0321.1	YBR230C	OM14	48.7075	48.4075	26.6525	32.7095	0.0382679	Not in ASE	ASA	Induced by low nitrogen
chrXII	660388	660394	YHP1_MA0426.1	YLR258W	GSY2	55.8278	66.7759	34.6446	35.4366	0.0382679	ASE	Not in ASA	Induced by low nitrogen
chrVII	95493	95501	CHA4_MA0283.1	YGL209W	MIG2	51.058	50.0817	36.3856	35.1739	0.0382679	Not in ASE	Not in ASA
chrVII	95493	95500	MIG1_MA0337.1	YGL209W	MIG2	51.058	50.0817	36.3856	35.1739	0.0382679	Not in ASE	Not in ASA
chrVII	95493	95501	NHP10_MA0344.1	YGL209W	MIG2	51.058	50.0817	36.3856	35.1739	0.0382679	Not in ASE	Not in ASA
chrVII	95493	95502	TDA9_MA0431.1	YGL209W	MIG2	51.058	50.0817	36.3856	35.1739	0.0382679	Not in ASE	Not in ASA
chrVII	95494	95501	MIG2_MA0338.1	YGL209W	MIG2	51.058	50.0817	36.3856	35.1739	0.0382679	Not in ASE	Not in ASA
chrVII	95494	95501	MIG3_MA0339.1	YGL209W	MIG2	51.058	50.0817	36.3856	35.1739	0.0382679	Not in ASE	Not in ASA
chrVII	95494	95501	SUT1_MA0399.1	YGL209W	MIG2	51.058	50.0817	36.3856	35.1739	0.0382679	Not in ASE	Not in ASA
chrVII	810052	810073	BAS1_MA0278.1	YGR161W-C	YGR161W-C	44.6151	42.3935	26.1095	28.8284	0.0385979	ASE	Not in ASA
chrXV	986686	986701	THI2_MA0407.1	YOR347C	PYK2	33.9775	31.0792	12.9412	17.0365	0.0386528	Not in ASE	ASA	Induced by low nitrogen
chrVII	810014	810023	CRZ1_MA0285.1	YGR161W-C	YGR161W-C	67.589	61.2614	39.2854	45.0365	0.0389477	ASE	Not in ASA
chrII	488808	488813	MOT2_MA0379.1	YBR125C	PTC4	57.0202	61.6382	41.2738	42.7645	0.03897	Not in ASE	Not in ASA
chrI	32986	32996	CIN5_MA0284.1	YAL061W	BDH2	82.8049	71.6278	109.707	103.331	0.0389869	Not in ASE	Not in ASA	Induced by low nitrogen
chrVIII	423418	423426	TBS1_MA0404.1	YHR163W	SOL3	42.4077	33.993	14.948	16.812	0.0390512	Not in ASE	Not in ASA	Repressed by low nitrogen
chrXIII	653054	653073	DAL81_MA0290.1	YMR194C-B	CMC4	34.1045	39.0331	59.5082	54.1855	0.0390512	Not in ASE	Not in ASA	Induced by low nitrogen
chrIV	1301385	1301390	MSN2_MA0341.1	YDR418W	RPL12B	32.2103	36.268	50.373	54.1131	0.0390512	Not in ASE	ASA	Repressed by low nitrogen
chrIV	1301385	1301390	MSN4_MA0342.1	YDR418W	RPL12B	32.2103	36.268	50.373	54.1131	0.0390512	Not in ASE	ASA	Repressed by low nitrogen
chrIV	1301385	1301390	RGM1_MA0366.1	YDR418W	RPL12B	32.2103	36.268	50.373	54.1131	0.0390512	Not in ASE	ASA	Repressed by low nitrogen
chrXV	161837	161846	CRZ1_MA0285.1	YOL084W	PHM7	12.1922	20.2123	37.0102	38.4424	0.0390512	ASE	Not in ASA	Induced by low nitrogen
chrXII	954493	954506	UME6_MA0412.1	YLR414C	PUN1	26.6694	24.0091	45.5127	40.8193	0.0390512	Not in ASE	Not in ASA	Repressed by low nitrogen
chrIV	372072	372078	PHO2_MA0356.1	YDL045W-A	MRP10	32.6521	30.6438	48.8707	46.0741	0.0390512	Not in ASE	Not in ASA
chrV	287419	287425	YHP1_MA0426.1	YER065C	ICL1	26.6204	30.4341	44.4511	44.9579	0.0390512	Not in ASE	Not in ASA	Induced by low nitrogen
chrXV	968263	968270	MIG2_MA0338.1	YOR342C	YOR342C	68.1432	70.3443	52.9818	46.699	0.0390512	Not in ASE	Not in ASA	Repressed by low nitrogen
chrXV	968263	968270	MIG3_MA0339.1	YOR342C	YOR342C	68.1432	70.3443	52.9818	46.699	0.0390512	Not in ASE	Not in ASA	Repressed by low nitrogen
chrVIII	75135	75142	FKH2_MA0297.1	YHL015W	RPS20	32.1518	31.8317	17.997	17.2623	0.0390512	Not in ASE	ASA	Repressed by low nitrogen
chrIX	270968	270973	MOT2_MA0379.1	YIL045W	PIG2	45.675	41.8088	28.0832	25.5443	0.0390512	Not in ASE	Not in ASA	Induced by low nitrogen
chrV	342727	342735	UGA3_MA0410.1	YER092W	IES5	27.4875	24.0002	41.1597	44.3429	0.0390512	Not in ASE	Not in ASA
chrVIII	117615	117624	TDA9_MA0431.1	YHR006W	STP2	27.903	35.7731	11.1664	10.2886	0.0390512	Not in ASE	ASA	Induced by low nitrogen
chrX	160211	160220	INO2_MA0321.1	YJL133C-A	YJL133C-A	69.7211	67.6722	53.6998	54.0681	0.0390512	Not in ASE	Not in ASA
chrX	160212	160220	CBF1_MA0281.1	YJL133C-A	YJL133C-A	69.7211	67.6722	53.6998	54.0681	0.0390512	Not in ASE	Not in ASA
chrX	160212	160219	TYE7_MA0409.1	YJL133C-A	YJL133C-A	69.7211	67.6722	53.6998	54.0681	0.0390512	Not in ASE	Not in ASA
chrIX	139320	139325	HAP2_MA0313.1	YIL118W	RHO3	59.1193	68.1505	40.6447	41.159	0.0393656	Not in ASE	Not in ASA	Induced by low nitrogen
chrXII	585953	585962	AZF1_MA0277.1	YLR223C	IFH1	28.3339	29.6833	45.371	52.3085	0.0394809	Not in ASE	Not in ASA	Repressed by low nitrogen
chrXV	682717	682723	MOT3_MA0340.1	YOR186W	YOR186W	18.2596	14.1897	41.0461	34.0186	0.03954	Not in ASE	ASA	Induced by low nitrogen
chrIV	321990	321999	TDA9_MA0431.1	YDL075W	RPL31A	51.2756	59.8045	31.8468	34.4659	0.0401752	Not in ASE	Not in ASA	Repressed by low nitrogen
chrIV	321991	321998	MIG2_MA0338.1	YDL075W	RPL31A	51.2756	59.8045	31.8468	34.4659	0.0401752	Not in ASE	Not in ASA	Repressed by low nitrogen
chrIV	321991	321998	MIG3_MA0339.1	YDL075W	RPL31A	51.2756	59.8045	31.8468	34.4659	0.0401752	Not in ASE	Not in ASA	Repressed by low nitrogen
chrIV	321991	321998	SUT1_MA0399.1	YDL075W	RPL31A	51.2756	59.8045	31.8468	34.4659	0.0401752	Not in ASE	Not in ASA	Repressed by low nitrogen
chrXV	619357	619377	STP2_MA0395.1	YOR153W	PDR5	50.2315	60.4386	93.1949	82.2458	0.0401752	ASE	Not in ASA	Induced by low nitrogen
chrV	222435	222440	GLN3_MA0307.1	YER035W	EDC2	54.8642	50.3431	35.7923	36.1862	0.0403908	Not in ASE	Not in ASA	Induced by low nitrogen
chrXI	171437	171452	HAP3_MA0314.1	YKL146W	AVT3	43.56	53.33	25.5571	23.1102	0.0403908	Not in ASE	Not in ASA	Induced by low nitrogen
chrXV	968244	968253	CRZ1_MA0285.1	YOR342C	YOR342C	68.1432	70.3443	52.9818	46.3022	0.0404755	Not in ASE	Not in ASA	Repressed by low nitrogen
chrXVI	214465	214480	THI2_MA0407.1	YPL177C	CUP9	14.1932	17.2553	41.6842	33.5796	0.0404755	Not in ASE	ASA	Induced by low nitrogen
chrVII	95485	95490	GLN3_MA0307.1	YGL209W	MIG2	50.3007	48.8028	35.6307	34.4287	0.0404755	Not in ASE	Not in ASA
chrXII	725537	725545	TOS8_MA0408.1	YLR298C	YHC1	52.2878	55.9402	37.039	38.9168	0.0404755	Not in ASE	Not in ASA	Induced by low nitrogen
chrXII	725538	725543	HAP2_MA0313.1	YLR298C	YHC1	52.2878	55.9402	37.039	38.9168	0.0404755	Not in ASE	Not in ASA	Induced by low nitrogen
chrXI	321852	321861	REB1_MA0363.1	YKL063C	YKL063C	48.689	50.907	35.5733	34.2968	0.0407143	Not in ASE	Not in ASA
chrIV	520922	520928	YAP5_MA0417.1	YDR034W-B	YDR034W-B	19.4282	18.7364	34.4653	32.676	0.040741	Not in ASE	Not in ASA	Induced by low nitrogen
chrIX	270964	270970	PHO2_MA0356.1	YIL045W	PIG2	45.675	41.8088	28.0832	23.9919	0.0410528	Not in ASE	Not in ASA	Induced by low nitrogen
chrXV	514706	514711	MOT2_MA0379.1	YOR100C	CRC1	72.2736	75.077	40.2632	52.2241	0.0416934	Not in ASE	Not in ASA	Induced by low nitrogen
chrVIII	56212	56231	DAL81_MA0290.1	YHL024W	RIM4	29.9454	28.3334	43.67	43.1888	0.0417611	Not in ASE	ASA	Induced by low nitrogen
chrXIII	275818	275826	TEA1_MA0405.1	YMR005W	TAF4	24.988	23.3713	38.2124	41.8159	0.0419384	Not in ASE	Not in ASA	Repressed by low nitrogen
chrXIV	500587	500606	DAL81_MA0290.1	YNL066W	SUN4	28.0708	30.8173	14.1044	14.9254	0.0421562	Not in ASE	ASA
chrXI	429124	429129	GLN3_MA0307.1	YKL007W	CAP1	25.7905	22.1416	39.5348	44.2501	0.0427201	Not in ASE	Not in ASA	Induced by low nitrogen
chrIV	1490034	1490043	AZF1_MA0277.1	YDR524C-B	YDR524C-B	38.0247	40.038	25.0468	21.8444	0.0430133	Not in ASE	Not in ASA	Repressed by low nitrogen
chrXII	1019136	1019141	MOT2_MA0379.1	YLR441C	RPS1A	17.512	20.9924	36.6881	33.9952	0.0439714	Not in ASE	ASA	Repressed by low nitrogen
chrV	123312	123322	PHD1_MA0355.1	YEL017C-A	PMP2	15.6951	13.9362	31.745	28.5953	0.0439714	Not in ASE	Not in ASA	Repressed by low nitrogen
chrVIII	56306	56314	UGA3_MA0410.1	YHL024W	RIM4	18.8932	24.2863	38.1048	39.7075	0.0448133	Not in ASE	ASA	Induced by low nitrogen
chrXV	520676	520697	SFP1_MA0378.1	YOR107W	RGS2	51.6501	51.9236	69.7913	65.5176	0.0448133	Not in ASE	Not in ASA	Repressed by low nitrogen
chrIV	1059060	1059070	RAP1_MA0359.1	YDR298C	ATP5	49.6031	55.6697	35.0121	34.5986	0.0448133	Not in ASE	Not in ASA	Induced by low nitrogen
chrIV	1059063	1059073	LEU3_MA0324.1	YDR298C	ATP5	49.6031	55.6697	35.0121	34.5986	0.0448133	Not in ASE	Not in ASA	Induced by low nitrogen
chrIV	1059064	1059072	TBS1_MA0404.1	YDR298C	ATP5	49.6031	55.6697	35.0121	34.5986	0.0448133	Not in ASE	Not in ASA	Induced by low nitrogen
chrIV	1059066	1059074	RSC30_MA0375.1	YDR298C	ATP5	49.6031	55.6697	35.0121	34.5986	0.0448133	Not in ASE	Not in ASA	Induced by low nitrogen
chrXV	444442	444448	PHO2_MA0356.1	YOR063W	RPL3	45.1904	39.3242	24.9488	24.5141	0.0456011	Not in ASE	Not in ASA	Repressed by low nitrogen
chrV	225455	225464	AZF1_MA0277.1	YER036C	ARB1	55.0993	59.7096	37.9919	41.7017	0.045627	Not in ASE	Not in ASA	Repressed by low nitrogen
chrV	225498	225514	ABF1_MA0265.1	YER036C	ARB1	48.6874	58.4593	28.5331	31.5681	0.045638	Not in ASE	Not in ASA	Repressed by low nitrogen
chrII	415668	415678	RAP1_MA0359.1	YBR084C-A	RPL19B	59.0335	55.3818	42.3542	41.4906	0.0458344	Not in ASE	Not in ASA	Repressed by low nitrogen
chrXIV	301150	301171	STB3_MA0390.1	YNL180C	RHO5	71.9521	65.1795	48.1808	39.4453	0.0458393	ASE	ASA	Repressed by low nitrogen
chrXV	412604	412610	PHO2_MA0356.1	YOR044W	IRC23	29.4157	33.911	47.0344	49.0794	0.0461018	Not in ASE	Not in ASA	Induced by low nitrogen
chrVI	119273	119280	MBP1_MA0329.1	YFL008W	SMC1	35.031	41.1626	18.3244	21.0142	0.0461239	Not in ASE	Not in ASA
chrIX	175054	175063	MET31_MA0333.1	YIL102C	YIL102C	20.418	27.954	46.8036	43.0568	0.0461239	Not in ASE	ASA	Induced by low nitrogen
chrXV	514726	514731	MOT2_MA0379.1	YOR100C	CRC1	73.2233	83.5933	52.5673	55.6684	0.0463545	Not in ASE	Not in ASA	Induced by low nitrogen
chrVIII	390054	390060	PHO2_MA0356.1	YHR146W	CRP1	7.77282	10.1354	24.0517	30.0752	0.0463545	ASE	ASA	Induced by low nitrogen
chrXIII	852505	852513	HCM1_MA0317.1	YMR291W	TDA1	28.1865	25.5263	12.3952	12.5498	0.0463545	ASE	Not in ASA
chrXV	514731	514737	YAP5_MA0417.1	YOR100C	CRC1	73.2233	83.1342	49.3306	55.6684	0.0464869	Not in ASE	Not in ASA	Induced by low nitrogen
chrXV	514737	514742	MSN2_MA0341.1	YOR100C	CRC1	73.2233	83.1342	49.3306	55.6684	0.0464869	Not in ASE	Not in ASA	Induced by low nitrogen
chrXV	514737	514742	MSN4_MA0342.1	YOR100C	CRC1	73.2233	83.1342	49.3306	55.6684	0.0464869	Not in ASE	Not in ASA	Induced by low nitrogen
chrXV	514737	514742	RGM1_MA0366.1	YOR100C	CRC1	73.2233	83.1342	49.3306	55.6684	0.0464869	Not in ASE	Not in ASA	Induced by low nitrogen
chrXI	581798	581804	ASG1_MA0275.1	YKR076W	ECM4	39.3005	39.3036	52.6535	52.8754	0.0464869	Not in ASE	Not in ASA	Induced by low nitrogen
chrXII	954494	954502	UGA3_MA0410.1	YLR414C	PUN1	26.2709	24.0091	42.2384	38.8678	0.0464869	Not in ASE	Not in ASA	Repressed by low nitrogen
chrXV	682836	682843	RIM101_MA0368.1	YOR186W	YOR186W	13.5121	10.474	31.1096	26.5645	0.0464869	Not in ASE	ASA	Induced by low nitrogen
chrXV	682837	682842	HAP2_MA0313.1	YOR186W	YOR186W	13.5121	10.474	31.1096	26.5645	0.0464869	Not in ASE	ASA	Induced by low nitrogen
chrV	100640	100646	YHP1_MA0426.1	YEL027W	VMA3	14.8135	16.5384	33.7445	29.4308	0.0471037	Not in ASE	Not in ASA	Induced by low nitrogen
chrVII	208797	208805	ERT1_MA0420.1	YGL157W	ARI1	11.2811	10.9091	24.1367	25.0895	0.0471037	Not in ASE	Not in ASA	Induced by low nitrogen
chrXV	444445	444450	MOT2_MA0379.1	YOR063W	RPL3	39.6041	37.636	24.9488	24.5141	0.0471037	Not in ASE	Not in ASA	Repressed by low nitrogen
chrVIII	390063	390084	MGA1_MA0336.1	YHR146W	CRP1	8.98479	10.1354	24.0517	30.0752	0.0471037	ASE	ASA	Induced by low nitrogen
chrVII	581733	581741	CHA4_MA0283.1	YGR043C	NQM1	38.3145	34.518	21.245	16.2401	0.0471037	Not in ASE	ASA	Induced by low nitrogen
chrVII	581733	581741	NHP10_MA0344.1	YGR043C	NQM1	38.3145	34.518	21.245	16.2401	0.0471037	Not in ASE	ASA	Induced by low nitrogen
chrVII	581734	581741	MIG2_MA0338.1	YGR043C	NQM1	38.3145	34.518	21.245	16.2401	0.0471037	Not in ASE	ASA	Induced by low nitrogen
chrVII	581734	581741	MIG3_MA0339.1	YGR043C	NQM1	38.3145	34.518	21.245	16.2401	0.0471037	Not in ASE	ASA	Induced by low nitrogen
chrVII	581734	581741	RSC3_MA0374.1	YGR043C	NQM1	38.3145	34.518	21.245	16.2401	0.0471037	Not in ASE	ASA	Induced by low nitrogen
chrVII	581734	581741	SUT1_MA0399.1	YGR043C	NQM1	38.3145	34.518	21.245	16.2401	0.0471037	Not in ASE	ASA	Induced by low nitrogen
chrXIII	653111	653116	HAP2_MA0313.1	YMR194C-B	CMC4	31.3217	34.6882	51.7549	61.9431	0.0472127	Not in ASE	Not in ASA	Induced by low nitrogen
chrXV	619399	619407	CHA4_MA0283.1	YOR153W	PDR5	56.2769	49.8257	79.7931	96.0686	0.0472317	ASE	Not in ASA	Induced by low nitrogen
chrV	123301	123321	STP2_MA0395.1	YEL017C-A	PMP2	17.35	14.5594	32.6151	29.7205	0.0475741	Not in ASE	Not in ASA	Repressed by low nitrogen
chrV	123307	123315	STP1_MA0394.1	YEL017C-A	PMP2	17.35	14.5594	32.6151	29.7205	0.0475741	Not in ASE	Not in ASA	Repressed by low nitrogen
chrVII	774514	774524	RAP1_MA0359.1	YGR143W	SKN1	64.4743	57.0602	32.9905	40.8325	0.0475741	Not in ASE	Not in ASA	Induced by low nitrogen
chrVII	810056	810063	MET32_MA0334.1	YGR161W-C	YGR161W-C	44.6151	42.3935	26.95	30.0371	0.0475741	ASE	Not in ASA
chrXI	581103	581114	RGT1_MA0367.1	YKR075C	YKR075C	38.7166	46.0085	80.653	66.9223	0.0475741	Not in ASE	Not in ASA
chrXI	581104	581113	EDS1_MA0294.1	YKR075C	YKR075C	38.7166	46.0085	80.653	66.9223	0.0475741	Not in ASE	Not in ASA
chrVII	115815	115836	STB3_MA0390.1	YGL202W	ARO8	30.6026	30.9352	17.1	17.7616	0.0475741	Not in ASE	Not in ASA
chrVII	581733	581740	MIG1_MA0337.1	YGR043C	NQM1	37.0455	34.518	21.245	15.7547	0.0475741	Not in ASE	ASA	Induced by low nitrogen
chrVII	914965	914970	GLN3_MA0307.1	YGR210C	YGR210C	19.8411	15.9433	33.0765	32.8256	0.0477295	Not in ASE	Not in ASA	Repressed by low nitrogen
chrIV	1490086	1490107	DOT6_MA0351.1	YDR524C-B	YDR524C-B	33.4501	35.0529	21.168	18.4822	0.0478106	Not in ASE	Not in ASA	Repressed by low nitrogen
chrV	222439	222448	CRZ1_MA0285.1	YER035W	EDC2	54.8642	50.3431	37.3725	36.4627	0.0479497	Not in ASE	Not in ASA	Induced by low nitrogen
chrVII	528856	528877	GCN4_MA0303.1	YGR023W	MTL1	25.4505	24.8886	40.1974	47.3477	0.0480952	Not in ASE	Not in ASA
chrXV	619398	619406	YLR278C_MA0430.1	YOR153W	PDR5	56.2769	54.2929	79.7931	96.0686	0.0485148	ASE	Not in ASA	Induced by low nitrogen
chrIV	1461907	1461919	ROX1_MA0371.1	YDR506C	GMC1	10.8953	7.2049	26.7507	23.3795	0.0485918	Not in ASE	ASA	Induced by low nitrogen
chrXVI	214410	214415	GLN3_MA0307.1	YPL177C	CUP9	11.2218	10.7887	33.6141	26.1788	0.0486933	Not in ASE	ASA	Induced by low nitrogen
chrII	605988	605997	CRZ1_MA0285.1	YBR191W	RPL21A	33.6999	33.154	46.1818	49.1837	0.0492027	Not in ASE	Not in ASA	Repressed by low nitrogen
chrXV	553152	553157	MOT2_MA0379.1	YOR122C	PFY1	49.5234	53.5289	35.6432	37.0215	0.0494993	Not in ASE	Not in ASA	Induced by low nitrogen
chrXIII	904246	904253	MIG1_MA0337.1	YMR315W-A	YMR315W-A	8.71083	5.59374	24.7023	21.0531	0.0494993	Not in ASE	Not in ASA
chrVIII	484015	484023	GAT1_MA0300.1	YHR188C	GPI16	21.896	21.676	8.81658	8.531	0.0494993	Not in ASE	Not in ASA	Induced by low nitrogen
chrVIII	484017	484022	GLN3_MA0307.1	YHR188C	GPI16	21.896	21.676	8.81658	8.531	0.0494993	Not in ASE	Not in ASA	Induced by low nitrogen
chrXV	170612	170632	STP2_MA0395.1	YOL081W	IRA2	55.8761	57.7166	34.797	41.7886	0.0494993	Not in ASE	Not in ASA	Induced by low nitrogen
chrII	60934	60943	AZF1_MA0277.1	YBL087C	RPL23A	48.3263	45.4835	61.4684	60.5817	0.0499924	Not in ASE	Not in ASA	Repressed by low nitrogen
chrIV	592123	592128	HAP2_MA0313.1	YDR073W	SNF11	42.2883	42.5434	29.8587	27.6153	0.0499924	Not in ASE	Not in ASA
chrII	61038	61044	PHO2_MA0356.1	YBL087C	RPL23A	57.271	59.8084	45.2057	42.1996	0.0503055	Not in ASE	Not in ASA	Repressed by low nitrogen
chrIV	159409	159419	RAP1_MA0359.1	YDL168W	SFA1	39.3635	39.616	26.5373	26.4156	0.0508538	ASE	ASA
chrII	606031	606036	HAP2_MA0313.1	YBR191W	RPL21A	27.9494	30.7333	50.0284	43.9766	0.0508538	Not in ASE	Not in ASA	Repressed by low nitrogen
chrV	242781	242790	REB1_MA0363.1	YER046W	SPO73	23.0706	27.8195	10.3811	9.08507	0.0508538	Not in ASE	Not in ASA	Induced by low nitrogen
chrV	423210	423231	ARO80_MA0273.1	YER131W	RPS26B	45.5423	44.1917	29.0641	32.1113	0.0510441	Not in ASE	Not in ASA	Repressed by low nitrogen
chrIV	1013943	1013964	ARO80_MA0273.1	YDR276C	PMP3	29.5904	21.3862	48.7139	44.3987	0.0510441	Not in ASE	Not in ASA	Induced by low nitrogen
chrII	605987	605995	SWI5_MA0402.1	YBR191W	RPL21A	33.987	33.154	46.1818	49.1837	0.0510441	Not in ASE	Not in ASA	Repressed by low nitrogen
chrII	605988	605995	ACE2_MA0267.1	YBR191W	RPL21A	33.987	33.154	46.1818	49.1837	0.0510441	Not in ASE	Not in ASA	Repressed by low nitrogen
chrXV	170617	170625	STP1_MA0394.1	YOL081W	IRA2	55.8761	56.8387	34.797	41.7886	0.051338	Not in ASE	Not in ASA	Induced by low nitrogen
chrXV	619446	619456	RME1_MA0370.1	YOR153W	PDR5	77.3234	75.0046	62.7301	62.4071	0.051338	ASE	Not in ASA	Induced by low nitrogen
chrIV	1502512	1502522	CAD1_MA0279.1	YDR533C	HSP31	41.5374	41.228	28.9001	27.5217	0.051338	ASE	ASA	Induced by low nitrogen
chrIV	1502512	1502523	YAP7_MA0419.1	YDR533C	HSP31	41.5374	41.228	28.9001	27.5217	0.051338	ASE	ASA	Induced by low nitrogen
chrXI	431611	431619	TEA1_MA0405.1	YKL006W	RPL14A	60.0137	64.2796	45.6626	47.7403	0.0514189	Not in ASE	Not in ASA	Repressed by low nitrogen
chrVII	772190	772200	ASH1_MA0276.1	YGR142W	BTN2	29.1084	27.2367	14.3278	15.1988	0.0517535	ASE	ASA	Repressed by low nitrogen
chrVII	428227	428234	RSC3_MA0374.1	YGL036W	YGL036W	14.7732	14.9922	27.7313	32.0485	0.0517535	Not in ASE	Not in ASA
chrVII	428227	428234	SUT1_MA0399.1	YGL036W	YGL036W	14.7732	14.9922	27.7313	32.0485	0.0517535	Not in ASE	Not in ASA
chrVIII	512219	512240	SFP1_MA0378.1	YHR206W	SKN7	18.8149	23.7901	36.3998	40.04	0.0517535	Not in ASE	Not in ASA	Repressed by low nitrogen
chrXV	553143	553164	SPT15_MA0386.1	YOR122C	PFY1	49.5234	53.8502	35.722	37.2452	0.0524482	Not in ASE	Not in ASA	Induced by low nitrogen
chrX	503735	503743	HAC1_MA0310.1	YJR036C	HUL4	24.8471	26.0185	12.7152	9.00329	0.052481	Not in ASE	Not in ASA	Induced by low nitrogen
chrV	474934	474955	STB3_MA0390.1	YER154W	OXA1	16.089	15.4262	28.1317	29.7853	0.052754	Not in ASE	Not in ASA	Repressed by low nitrogen
chrVIII	390060	390068	YOX1_MA0433.1	YHR146W	CRP1	9.23849	11.2985	24.2366	30.1961	0.0530425	ASE	ASA	Induced by low nitrogen
chrV	222442	222449	RPN4_MA0373.1	YER035W	EDC2	53.6354	49.6131	37.3725	36.4627	0.0530425	Not in ASE	Not in ASA	Induced by low nitrogen
chrV	222444	222449	MSN2_MA0341.1	YER035W	EDC2	53.6354	49.6131	37.3725	36.4627	0.0530425	Not in ASE	Not in ASA	Induced by low nitrogen
chrV	222444	222449	MSN4_MA0342.1	YER035W	EDC2	53.6354	49.6131	37.3725	36.4627	0.0530425	Not in ASE	Not in ASA	Induced by low nitrogen
chrV	222444	222449	RGM1_MA0366.1	YER035W	EDC2	53.6354	49.6131	37.3725	36.4627	0.0530425	Not in ASE	Not in ASA	Induced by low nitrogen
chrIV	539157	539164	GCR2_MA0305.1	YDR040C	ENA1	71.6515	76.0232	59.43	58.0167	0.053175	Not in ASE	Not in ASA	Induced by low nitrogen
chrI	33167	33172	GLN3_MA0307.1	YAL061W	BDH2	26.9239	26.6015	39.0122	41.1308	0.053175	Not in ASE	Not in ASA	Induced by low nitrogen
chrXIII	275834	275839	MOT2_MA0379.1	YMR005W	TAF4	21.482	16.9638	37.8214	33.8235	0.053175	Not in ASE	Not in ASA	Repressed by low nitrogen
chrVIII	56221	56228	RSC3_MA0374.1	YHL024W	RIM4	32.7437	28.6362	45.0136	45.8317	0.053175	Not in ASE	ASA	Induced by low nitrogen
chrII	258250	258256	PHO2_MA0356.1	YBR011C	IPP1	43.5865	41.5442	29.8268	28.2429	0.0531953	Not in ASE	ASA
chrIV	130750	130760	RAP1_MA0359.1	YDL184C	RPL41A	37.7866	33.4094	21.0325	16.6559	0.0531953	Not in ASE	ASA	Repressed by low nitrogen
chrV	225406	225415	AZF1_MA0277.1	YER036C	ARB1	15.5691	20.2732	32.9074	37.7503	0.0531953	Not in ASE	Not in ASA	Repressed by low nitrogen
chrV	225408	225415	AZF1_MA0277.1	YER037W	PHM8	15.5691	20.2732	32.9074	37.7503	0.0531953	Not in ASE	Not in ASA	Induced by low nitrogen
chrXV	170617	170624	RSC3_MA0374.1	YOL081W	IRA2	55.8761	56.0284	34.797	41.7886	0.0535441	Not in ASE	Not in ASA	Induced by low nitrogen
chrXV	170617	170624	SUT1_MA0399.1	YOL081W	IRA2	55.8761	56.0284	34.797	41.7886	0.0535441	Not in ASE	Not in ASA	Induced by low nitrogen
chrXIV	442786	442791	GLN3_MA0307.1	YNL097C	PHO23	26.4163	28.0923	12.6663	14.7606	0.0535441	Not in ASE	Not in ASA
chrII	258243	258261	RLM1_MA0369.1	YBR011C	IPP1	43.5865	41.5442	29.8268	28.532	0.0535441	Not in ASE	ASA
chrII	258246	258251	GLN3_MA0307.1	YBR011C	IPP1	43.5865	41.5442	29.8268	28.5844	0.0536182	Not in ASE	ASA
chrXV	170615	170623	PDR1_MA0352.1	YOL081W	IRA2	55.8761	55.9577	34.797	41.7886	0.0536182	Not in ASE	Not in ASA	Induced by low nitrogen
chrXV	170615	170623	PDR3_MA0353.1	YOL081W	IRA2	55.8761	55.9577	34.797	41.7886	0.0536182	Not in ASE	Not in ASA	Induced by low nitrogen
chrIV	1461895	1461907	ROX1_MA0371.1	YDR506C	GMC1	7.71558	5.93348	20.148	19.6394	0.0538949	Not in ASE	ASA	Induced by low nitrogen
chrXIII	653224	653244	USV1_MA0413.1	YMR194C-B	CMC4	50.2937	60.6069	33.6337	33.2201	0.0539994	Not in ASE	Not in ASA	Induced by low nitrogen
chrXII	759259	759269	ASH1_MA0276.1	YLR312W-A	MRPL15	73.1716	87.0983	52.4332	41.9931	0.0539994	Not in ASE	Not in ASA	Repressed by low nitrogen
chrIV	1450999	1451004	GLN3_MA0307.1	YDR500C	RPL37B	46.6273	50.5738	34.8274	32.501	0.0543177	Not in ASE	Not in ASA	Repressed by low nitrogen
chrXIII	904247	904254	MIG2_MA0338.1	YMR315W-A	YMR315W-A	9.31846	5.59374	23.1936	21.0531	0.0543177	Not in ASE	Not in ASA
chrXIII	904247	904254	MIG3_MA0339.1	YMR315W-A	YMR315W-A	9.31846	5.59374	23.1936	21.0531	0.0543177	Not in ASE	Not in ASA
chrVIII	483936	483957	GSM1_MA0308.1	YHR188C	GPI16	29.0946	32.013	15.6535	17.5036	0.0543177	Not in ASE	Not in ASA	Induced by low nitrogen
chrII	680388	680397	MET31_MA0333.1	YBR230C	OM14	56.15	65.4333	31.6127	39.886	0.0544411	Not in ASE	ASA	Induced by low nitrogen
chrIV	130748	130757	DAL82_MA0291.1	YDL184C	RPL41A	37.7866	34.1017	21.4549	15.6037	0.0544991	Not in ASE	ASA	Repressed by low nitrogen
chrXVI	163732	163748	ABF1_MA0265.1	YPL204W	HRR25	33.7607	34.5699	50.8314	46.6633	0.0546727	Not in ASE	Not in ASA	Repressed by low nitrogen
chrIX	175054	175061	MET32_MA0334.1	YIL102C	YIL102C	20.6445	28.9072	46.8036	43.0568	0.0546727	Not in ASE	ASA	Induced by low nitrogen
chrIX	175054	175061	RPN4_MA0373.1	YIL102C	YIL102C	20.6445	28.9072	46.8036	43.0568	0.0546727	Not in ASE	ASA	Induced by low nitrogen
chrXIII	275799	275805	PHO2_MA0356.1	YMR005W	TAF4	22.7368	21.0668	35.2664	40.9033	0.0547725	Not in ASE	Not in ASA	Repressed by low nitrogen
chrXIV	651847	651852	MOT2_MA0379.1	YNR013C	PHO91	20.1617	25.2975	7.65467	6.95898	0.0547817	Not in ASE	Not in ASA
chrXV	487208	487213	HAP2_MA0313.1	YOR086C	TCB1	3.03124	4.06916	15.6794	17.7994	0.0547817	Not in ASE	Not in ASA	Induced by low nitrogen
chrXIV	427048	427068	RTG3_MA0376.1	YNL104C	LEU4	46.6517	44.04	32.1652	31.8683	0.0547817	Not in ASE	Not in ASA	Repressed by low nitrogen
chrXIV	427054	427062	PHO4_MA0357.1	YNL104C	LEU4	46.6517	44.04	32.1652	31.8683	0.0547817	Not in ASE	Not in ASA	Repressed by low nitrogen
chrXIV	63230	63236	ARG80_MA0271.1	YNL302C	RPS19B	65.2303	59.0752	41.4493	46.1574	0.0547817	Not in ASE	Not in ASA	Repressed by low nitrogen
chrX	503669	503690	SMP1_MA0383.1	YJR036C	HUL4	36.3677	37.429	24.6548	23.5477	0.0547817	Not in ASE	Not in ASA	Induced by low nitrogen
chrX	503675	503683	YOX1_MA0433.1	YJR036C	HUL4	36.3677	37.429	24.6548	23.5477	0.0547817	Not in ASE	Not in ASA	Induced by low nitrogen
chrV	474955	474964	CRZ1_MA0285.1	YER154W	OXA1	16.364	15.4262	28.1317	29.1407	0.0547817	Not in ASE	Not in ASA	Repressed by low nitrogen
chrXV	412595	412605	NSI1_MA0421.1	YOR044W	IRC23	25.0879	27.3155	39.8469	38.931	0.0547817	Not in ASE	Not in ASA	Induced by low nitrogen
chrXV	412595	412604	REB1_MA0363.1	YOR044W	IRC23	25.0879	27.3155	39.8469	38.931	0.0547817	Not in ASE	Not in ASA	Induced by low nitrogen
chrXVI	921706	921721	IXR1_MA0323.1	YPR192W	AQY1	7.50361	6.76127	23.2772	19.4341	0.0547817	Not in ASE	ASA	Induced by low nitrogen
chrXIV	394541	394562	DOT6_MA0351.1	YNL123W	NMA111	21.3324	21.4089	9.22363	8.34874	0.0549707	Not in ASE	Not in ASA	Repressed by low nitrogen
chrXII	370500	370507	MET32_MA0334.1	YLR110C	CCW12	57.5327	67.2779	42.3446	39.337	0.0549707	Not in ASE	Not in ASA	Induced by low nitrogen
chrXII	370500	370507	RPN4_MA0373.1	YLR110C	CCW12	57.5327	67.2779	42.3446	39.337	0.0549707	Not in ASE	Not in ASA	Induced by low nitrogen
chrXIV	405852	405860	GCR1_MA0304.1	YNL118C	DCP2	51.4181	57.2516	36.5845	39.0045	0.0549707	Not in ASE	Not in ASA
chrXIV	405853	405860	GCR2_MA0305.1	YNL118C	DCP2	51.4181	57.2516	36.5845	39.0045	0.0549707	Not in ASE	Not in ASA
chrXV	832637	832658	SFP1_MA0378.1	YOR272W	YTM1	15.0648	7.15433	28.99	34.1533	0.0549707	ASE	Not in ASA	Repressed by low nitrogen
chrXV	832643	832652	SUM1_MA0398.1	YOR272W	YTM1	15.0648	7.15433	28.99	34.1533	0.0549707	ASE	Not in ASA	Repressed by low nitrogen
chrV	225531	225536	MSN2_MA0341.1	YER036C	ARB1	44.3222	57.0928	24.6547	26.0653	0.0549707	Not in ASE	Not in ASA	Repressed by low nitrogen
chrV	225531	225536	MSN4_MA0342.1	YER036C	ARB1	44.3222	57.0928	24.6547	26.0653	0.0549707	Not in ASE	Not in ASA	Repressed by low nitrogen
chrV	225531	225536	RGM1_MA0366.1	YER036C	ARB1	44.3222	57.0928	24.6547	26.0653	0.0549707	Not in ASE	Not in ASA	Repressed by low nitrogen
chrII	258229	258238	DAL82_MA0291.1	YBR011C	IPP1	43.3417	41.5442	30.1664	27.5959	0.0549707	Not in ASE	ASA
chrVI	90840	90850	NSI1_MA0421.1	YFL023W	BUD27	33.5481	38.6744	50.8113	52.3596	0.0549707	Not in ASE	Not in ASA	Repressed by low nitrogen
chrVI	90841	90850	REB1_MA0363.1	YFL023W	BUD27	33.5481	38.6744	50.8113	52.3596	0.0549707	Not in ASE	Not in ASA	Repressed by low nitrogen
chrV	225528	225537	GIS1_MA0306.1	YER036C	ARB1	44.3222	57.1502	24.6547	26.0238	0.0549707	Not in ASE	Not in ASA	Repressed by low nitrogen
chrXV	80063	80071	PDR8_MA0354.1	YOL127W	RPL25	47.1592	51.0193	35.4042	34.3839	0.0549707	Not in ASE	Not in ASA	Repressed by low nitrogen
chrVII	208590	208598	AFT2_MA0270.1	YGL157W	ARI1	20.1639	19.6216	36.0101	32.0943	0.0549707	Not in ASE	Not in ASA	Induced by low nitrogen
chrXIII	628883	628892	REB1_MA0363.1	YMR185W	RTP1	23.9955	16.7113	37.9755	37.984	0.0549707	Not in ASE	Not in ASA	Repressed by low nitrogen
chrXIII	774333	774341	TBS1_MA0404.1	YMR251W-A	HOR7	23.9367	23.2503	37.8677	35.5184	0.0552646	ASE	Not in ASA	Induced by low nitrogen
chrVII	208795	208803	TBS1_MA0404.1	YGL157W	ARI1	12.6483	9.98533	24.1367	25.0895	0.0556599	Not in ASE	Not in ASA	Induced by low nitrogen
chrIV	321802	321812	PHD1_MA0355.1	YDL075W	RPL31A	57.7383	57.7248	71.5269	78.6429	0.0556599	Not in ASE	Not in ASA	Repressed by low nitrogen
chrIV	134737	134758	MGA1_MA0336.1	YDL181W	INH1	37.4558	36.4806	24.1584	24.7367	0.0556599	Not in ASE	Not in ASA	Induced by low nitrogen
chrVIII	117616	117621	MSN2_MA0341.1	YHR006W	STP2	25.1162	32.052	12.003	10.5721	0.0556599	Not in ASE	ASA	Induced by low nitrogen
chrVIII	117616	117621	MSN4_MA0342.1	YHR006W	STP2	25.1162	32.052	12.003	10.5721	0.0556599	Not in ASE	ASA	Induced by low nitrogen
chrVIII	117616	117621	RGM1_MA0366.1	YHR006W	STP2	25.1162	32.052	12.003	10.5721	0.0556599	Not in ASE	ASA	Induced by low nitrogen
chrXI	322022	322028	YHP1_MA0426.1	YKL063C	YKL063C	57.3926	55.1742	36.0179	42.5122	0.0558292	Not in ASE	Not in ASA
chrIV	322021	322029	STP1_MA0394.1	YDL075W	RPL31A	42.6265	45.591	29.619	31.2999	0.0558292	Not in ASE	Not in ASA	Repressed by low nitrogen
chrXV	866778	866787	AZF1_MA0277.1	YOR292C	YOR292C	37.5619	28.0547	56.1761	52.257	0.0562327	Not in ASE	Not in ASA	Induced by low nitrogen
chrII	515550	515555	GLN3_MA0307.1	YBR138C	YBR138C	14.0333	15.1381	27.9892	26.5752	0.0562327	Not in ASE	Not in ASA	Induced by low nitrogen
chrX	147006	147011	GLN3_MA0307.1	YJL143W	TIM17	29.6553	30.7076	17.5795	17.866	0.0562327	Not in ASE	Not in ASA	Repressed by low nitrogen
chrVIII	48184	48190	PHO2_MA0356.1	YHL028W	WSC4	51.2912	54.4394	39.8704	35.9779	0.0568196	ASE	Not in ASA	Induced by low nitrogen
chrX	220395	220404	TDA9_MA0431.1	YJL107C	YJL107C	43.1865	40.169	55.8977	54.486	0.057008	Not in ASE	Not in ASA	Repressed by low nitrogen
chrXIII	628883	628893	NSI1_MA0421.1	YMR185W	RTP1	23.9955	16.7113	37.9755	37.5746	0.057008	Not in ASE	Not in ASA	Repressed by low nitrogen
chrIII	50506	50514	HAC1_MA0310.1	YCL040W	GLK1	44.3808	44.8084	28.5136	32.5609	0.057289	Not in ASE	Not in ASA	Induced by low nitrogen
chrXV	968206	968214	SWI4_MA0401.1	YOR342C	YOR342C	49.9197	50.7484	36.434	38.5541	0.057289	Not in ASE	Not in ASA	Repressed by low nitrogen
chrX	236788	236794	YHP1_MA0426.1	YJL100W	LSB6	32.4351	37.1151	20.7757	17.209	0.057289	Not in ASE	Not in ASA	Induced by low nitrogen
chrXI	260903	260924	DOT6_MA0351.1	YKL096W	CWP1	43.9991	40.3665	28.128	28.7643	0.0573704	ASE	Not in ASA	Repressed by low nitrogen
chrXIV	301226	301235	AZF1_MA0277.1	YNL180C	RHO5	32.9215	30.238	16.1186	19.0833	0.0573704	ASE	ASA	Repressed by low nitrogen
chrII	117269	117282	UME6_MA0412.1	YBL054W	TOD6	41.5478	40.7284	28.4074	29.1275	0.0573774	Not in ASE	Not in ASA	Repressed by low nitrogen
chrXII	1019220	1019227	FKH2_MA0297.1	YLR441C	RPS1A	18.5528	17.0848	29.678	32.0813	0.0585912	Not in ASE	ASA	Repressed by low nitrogen
chrIV	134739	134747	SKO1_MA0382.1	YDL181W	INH1	36.8657	36.4806	24.1584	24.7367	0.0585912	Not in ASE	Not in ASA	Induced by low nitrogen
chrXV	832639	832660	STB3_MA0390.1	YOR272W	YTM1	15.0648	6.63497	28.99	30.3331	0.0585912	ASE	Not in ASA	Repressed by low nitrogen
chrIX	310929	310938	REB1_MA0363.1	YIL022W	TIM44	19.7088	17.2334	32.1775	30.8423	0.0588089	Not in ASE	Not in ASA	Repressed by low nitrogen
chrXVI	921625	921646	SFP1_MA0378.1	YPR192W	AQY1	5.81003	6.14255	19.4631	17.6011	0.0588089	Not in ASE	ASA	Induced by low nitrogen
chrXVI	921631	921640	SUM1_MA0398.1	YPR192W	AQY1	5.81003	6.14255	19.4631	17.6011	0.0588089	Not in ASE	ASA	Induced by low nitrogen
chrVIII	390128	390137	REB1_MA0363.1	YHR146W	CRP1	16.0495	13.5964	27.4523	32.0109	0.0591649	ASE	ASA	Induced by low nitrogen
chrIX	177618	177625	RIM101_MA0368.1	YIL099W	SGA1	49.6918	57.6	32.0641	36.4476	0.0591649	Not in ASE	Not in ASA	Induced by low nitrogen
chrIX	177619	177624	HAP2_MA0313.1	YIL099W	SGA1	49.6918	57.6	32.0641	36.4476	0.0591649	Not in ASE	Not in ASA	Induced by low nitrogen
chrXII	241953	241961	CHA4_MA0283.1	YLR047C	FRE8	30.2045	44.8427	63.5756	69.1387	0.0594273	Not in ASE	Not in ASA
chrXII	241953	241961	RDR1_MA0360.1	YLR047C	FRE8	30.2045	44.8427	63.5756	69.1387	0.0594273	Not in ASE	Not in ASA
chrXIII	653058	653066	TEA1_MA0405.1	YMR194C-B	CMC4	36.8925	42.1084	59.5082	54.1855	0.0596685	Not in ASE	Not in ASA	Induced by low nitrogen
chrVI	90847	90855	TBF1_MA0403.1	YFL023W	BUD27	33.5481	38.6744	50.8113	50.9904	0.0599662	Not in ASE	Not in ASA	Repressed by low nitrogen
chrXI	431608	431616	AFT2_MA0270.1	YKL006W	RPL14A	60.0137	64.2796	41.339	47.7403	0.0599662	Not in ASE	Not in ASA	Repressed by low nitrogen
chrIII	52312	52320	UGA3_MA0410.1	YCL039W	GID7	67.4087	83.9364	46.0664	45.08	0.0600418	Not in ASE	Not in ASA	Induced by low nitrogen
chrIX	310929	310939	NSI1_MA0421.1	YIL022W	TIM44	19.7042	17.2334	32.1775	30.6943	0.0602624	Not in ASE	Not in ASA	Repressed by low nitrogen
chrII	515520	515529	CRZ1_MA0285.1	YBR138C	YBR138C	17.3999	18.0316	29.7491	29.8666	0.0602624	Not in ASE	Not in ASA	Induced by low nitrogen
chrVI	90829	90845	ABF1_MA0265.1	YFL023W	BUD27	33.5481	39.0232	50.8113	52.3596	0.0605161	Not in ASE	Not in ASA	Repressed by low nitrogen
chrVIII	483928	483939	CUP2_MA0287.1	YHR188C	GPI16	26.9205	28.6242	15.9696	12.9772	0.0609334	Not in ASE	Not in ASA	Induced by low nitrogen
chrXII	1019136	1019142	PHO2_MA0356.1	YLR441C	RPS1A	17.1856	22.2287	38.9483	33.9952	0.0611755	Not in ASE	ASA	Repressed by low nitrogen
chrIV	1059062	1059083	BAS1_MA0278.1	YDR298C	ATP5	40.5384	45.4196	28.8683	28.0941	0.0614716	Not in ASE	Not in ASA	Induced by low nitrogen
chrIV	1059068	1059076	PUT3_MA0358.1	YDR298C	ATP5	40.5384	45.4196	28.8683	28.0941	0.0614716	Not in ASE	Not in ASA	Induced by low nitrogen
chrIX	310902	310910	RFX1_MA0365.1	YIL022W	TIM44	15.8157	14.5889	26.776	29.283	0.0614716	Not in ASE	Not in ASA	Repressed by low nitrogen
chrIII	246760	246768	TBF1_MA0403.1	YCR073C	SSK22	18.9641	21.2811	34.964	32.1163	0.0614716	Not in ASE	Not in ASA	Repressed by low nitrogen
chrIX	175043	175063	STP2_MA0395.1	YIL102C	YIL102C	27.0471	31.7343	46.8036	43.0568	0.0614716	Not in ASE	ASA	Induced by low nitrogen
chrVIII	98988	99009	ARO80_MA0273.1	YHL004W	MRP4	30.4877	26.5896	15.0879	14.9092	0.0623357	Not in ASE	Not in ASA	Repressed by low nitrogen
chrXIII	480370	480378	RDR1_MA0360.1	YMR106C	YKU80	19.8172	23.5476	8.8235	7.22958	0.0623357	Not in ASE	ASA	Repressed by low nitrogen
chrV	423200	423219	DAL81_MA0290.1	YER131W	RPS26B	45.5423	44.1917	29.0641	33.0748	0.0623357	Not in ASE	Not in ASA	Repressed by low nitrogen
chrV	423205	423213	STP1_MA0394.1	YER131W	RPS26B	45.5423	44.1917	29.0641	33.0748	0.0623357	Not in ASE	Not in ASA	Repressed by low nitrogen
chrV	423207	423215	RSC30_MA0375.1	YER131W	RPS26B	45.5423	44.1917	29.0641	33.0748	0.0623357	Not in ASE	Not in ASA	Repressed by low nitrogen
chrV	225515	225531	ABF1_MA0265.1	YER036C	ARB1	46.5038	58.4593	28.045	30.3418	0.062378	Not in ASE	Not in ASA	Repressed by low nitrogen
chrIV	1014087	1014096	DAL82_MA0291.1	YDR276C	PMP3	26.5798	30.9047	45.345	55.4761	0.062378	Not in ASE	Not in ASA	Induced by low nitrogen
chrII	680390	680397	MET32_MA0334.1	YBR230C	OM14	56.15	65.4333	34.5583	41.7327	0.0623957	Not in ASE	ASA	Induced by low nitrogen
chrII	680390	680397	RPN4_MA0373.1	YBR230C	OM14	56.15	65.4333	34.5583	41.7327	0.0623957	Not in ASE	ASA	Induced by low nitrogen
chrXI	171450	171457	MIG1_MA0337.1	YKL146W	AVT3	50.2493	38.7803	20.6491	23.1102	0.062398	Not in ASE	Not in ASA	Induced by low nitrogen
chrXII	704856	704863	GCR2_MA0305.1	YLR283W	YLR283W	35.8592	34.3994	23.3913	22.4144	0.0625277	Not in ASE	ASA
chrXII	424849	424864	IXR1_MA0323.1	YLR142W	PUT1	27.9194	29.03	41.4926	39.9818	0.0627126	Not in ASE	Not in ASA	Induced by low nitrogen
chrXV	986689	986710	SFL1_MA0377.1	YOR347C	PYK2	52.5298	47.2393	24.4938	33.5515	0.0630413	Not in ASE	ASA	Induced by low nitrogen
chrXV	487103	487114	YRR1_MA0439.1	YOR086C	TCB1	7.11749	8.57276	20.6651	27.1102	0.0630413	Not in ASE	Not in ASA	Induced by low nitrogen
chrVII	196701	196706	MSN2_MA0341.1	YGL163C	RAD54	44.7617	45.1535	33.2927	32.8763	0.0631273	Not in ASE	Not in ASA
chrVII	196701	196706	MSN4_MA0342.1	YGL163C	RAD54	44.7617	45.1535	33.2927	32.8763	0.0631273	Not in ASE	Not in ASA
chrVII	196701	196706	RGM1_MA0366.1	YGL163C	RAD54	44.7617	45.1535	33.2927	32.8763	0.0631273	Not in ASE	Not in ASA
chrX	424413	424418	GLN3_MA0307.1	YJL006C	CTK2	40.4985	45.3334	28.6874	22.7583	0.0632406	Not in ASE	Not in ASA
chrXVI	491971	491976	GLN3_MA0307.1	YPL032C	SVL3	30.3159	28.817	17.9805	16.5971	0.0632406	Not in ASE	Not in ASA	Repressed by low nitrogen
chrII	515516	515536	STP2_MA0395.1	YBR138C	YBR138C	18.1494	19.1552	30.604	30.5502	0.0632406	Not in ASE	Not in ASA	Induced by low nitrogen
chrII	515522	515530	STP1_MA0394.1	YBR138C	YBR138C	18.1494	19.1552	30.604	30.5502	0.0632406	Not in ASE	Not in ASA	Induced by low nitrogen
chrVIII	56274	56279	HAP2_MA0313.1	YHL024W	RIM4	28.0238	28.3367	42.0384	50.3945	0.0632406	Not in ASE	ASA	Induced by low nitrogen
chrXII	370498	370507	MET31_MA0333.1	YLR110C	CCW12	54.7223	63.0321	41.2707	40.4948	0.0632406	Not in ASE	Not in ASA	Induced by low nitrogen
chrV	80114	80121	XBP1_MA0414.1	YEL038W	UTR4	32.2062	35.2546	49.7397	46.0206	0.0632406	Not in ASE	ASA	Induced by low nitrogen
chrXVI	921617	921638	SFL1_MA0377.1	YPR192W	AQY1	5.81003	6.74155	19.4631	17.6011	0.0632406	Not in ASE	ASA	Induced by low nitrogen
chrXV	619346	619354	RDR1_MA0360.1	YOR153W	PDR5	43.9561	55.8034	71.5436	77.9361	0.0632406	ASE	Not in ASA	Induced by low nitrogen
chrX	608184	608205	STB3_MA0390.1	YJR094W-A	RPL43B	42.6324	42.49	31.1707	30.1976	0.0632406	Not in ASE	Not in ASA	Repressed by low nitrogen
chrVII	115834	115841	XBP1_MA0414.1	YGL202W	ARO8	30.6026	30.9352	17.7503	19.529	0.0632406	Not in ASE	Not in ASA
chrVII	624883	624888	HAP2_MA0313.1	YGR067C	YGR067C	13.8251	10.2337	30.5523	25.1318	0.0632406	Not in ASE	Not in ASA
chrXIII	653233	653238	MSN2_MA0341.1	YMR194C-B	CMC4	50.2937	60.6069	33.6337	35.7539	0.0632406	Not in ASE	Not in ASA	Induced by low nitrogen
chrXIII	653233	653238	MSN4_MA0342.1	YMR194C-B	CMC4	50.2937	60.6069	33.6337	35.7539	0.0632406	Not in ASE	Not in ASA	Induced by low nitrogen
chrXIII	653233	653238	RGM1_MA0366.1	YMR194C-B	CMC4	50.2937	60.6069	33.6337	35.7539	0.0632406	Not in ASE	Not in ASA	Induced by low nitrogen
chrVII	620219	620225	FZF1_MA0298.1	YGR065C	VHT1	33.3566	36.1219	48.9468	46.7255	0.0632406	ASE	Not in ASA
chrXII	818967	818987	FKH1_MA0296.1	YLR344W	RPL26A	51.4043	58.2794	38.6742	32.0009	0.0632406	ASE	Not in ASA	Repressed by low nitrogen
chrXII	818973	818981	HCM1_MA0317.1	YLR344W	RPL26A	51.4043	58.2794	38.6742	32.0009	0.0632406	ASE	Not in ASA	Repressed by low nitrogen
chrXIII	220908	220915	MBP1_MA0329.1	YML027W	YOX1	29.7858	35.1919	46.8291	47.6085	0.0632406	Not in ASE	Not in ASA	Repressed by low nitrogen
chrXI	517889	517894	MOT2_MA0379.1	YKR041W	YKR041W	15.492	16.451	40.2694	30.7177	0.0632406	Not in ASE	ASA	Repressed by low nitrogen
chrV	100595	100606	CUP2_MA0287.1	YEL027W	VMA3	8.47663	6.57733	19.1566	20.6795	0.0634539	Not in ASE	Not in ASA	Induced by low nitrogen
chrVIII	390008	390018	ASH1_MA0276.1	YHR146W	CRP1	2.55601	4.95469	15.5792	19.0017	0.0639604	ASE	ASA	Induced by low nitrogen
chrVII	433518	433526	PDR1_MA0352.1	YGL035C	MIG1	80.0075	81.4841	61.9348	47.7258	0.0640027	Not in ASE	Not in ASA
chrXVI	921701	921711	PHD1_MA0355.1	YPR192W	AQY1	8.24339	6.76127	23.6107	19.2106	0.0640116	Not in ASE	ASA	Induced by low nitrogen
chrXVI	921701	921712	SOK2_MA0385.1	YPR192W	AQY1	8.24339	6.76127	23.6107	19.2106	0.0640116	Not in ASE	ASA	Induced by low nitrogen
chrXII	783774	783781	MIG2_MA0338.1	YLR327C	TMA10	10.375	12.1059	22.6881	24.6785	0.0640116	ASE	Not in ASA	Induced by low nitrogen
chrXII	783774	783781	MIG3_MA0339.1	YLR327C	TMA10	10.375	12.1059	22.6881	24.6785	0.0640116	ASE	Not in ASA	Induced by low nitrogen
chrIV	1450935	1450946	YAP7_MA0419.1	YDR500C	RPL37B	30.5552	32.756	18.4107	19.9597	0.0640116	Not in ASE	Not in ASA	Repressed by low nitrogen
chrIV	993110	993115	MOT2_MA0379.1	YDR262W	YDR262W	17.2322	23.0654	5.82314	3.67774	0.0640116	ASE	Not in ASA	Induced by low nitrogen
chrII	362821	362826	HAP2_MA0313.1	YBR060C	ORC2	34.1023	39.7713	21.2536	22.628	0.0640116	Not in ASE	Not in ASA	Repressed by low nitrogen
chrV	342739	342760	STB3_MA0390.1	YER092W	IES5	30.4151	29.4174	41.1597	44.2433	0.0640116	Not in ASE	Not in ASA
chrXV	832228	832243	HAP5_MA0316.1	YOR271C	FSF1	24.7868	22.7817	37.0132	35.3483	0.0640116	Not in ASE	Not in ASA	Repressed by low nitrogen
chrIV	1461902	1461907	HAP2_MA0313.1	YDR506C	GMC1	8.87643	7.25698	19.7464	20.3766	0.0640116	Not in ASE	ASA	Induced by low nitrogen
chrXII	725543	725552	STP3_MA0396.1	YLR298C	YHC1	50.3882	55.9402	37.039	39.1405	0.0640116	Not in ASE	Not in ASA	Induced by low nitrogen
chrXII	725543	725552	STP4_MA0397.1	YLR298C	YHC1	50.3882	55.9402	37.039	39.1405	0.0640116	Not in ASE	Not in ASA	Induced by low nitrogen
chrXII	725546	725554	RDR1_MA0360.1	YLR298C	YHC1	50.3882	55.9402	37.039	39.1405	0.0640116	Not in ASE	Not in ASA	Induced by low nitrogen
chrXII	725547	725555	PDR8_MA0354.1	YLR298C	YHC1	50.3882	55.9402	37.039	39.1405	0.0640116	Not in ASE	Not in ASA	Induced by low nitrogen
chrXII	725547	725555	YRM1_MA0438.1	YLR298C	YHC1	50.3882	55.9402	37.039	39.1405	0.0640116	Not in ASE	Not in ASA	Induced by low nitrogen
chrX	391241	391250	AZF1_MA0277.1	YJL029C	VPS53	49.7857	43.0363	29.3317	31.1118	0.0640116	Not in ASE	Not in ASA
chrIX	310930	310949	DAL81_MA0290.1	YIL022W	TIM44	19.3565	17.2334	32.1775	29.837	0.0640116	Not in ASE	Not in ASA	Repressed by low nitrogen
chrIX	310936	310942	SKN7_MA0381.1	YIL022W	TIM44	19.3565	17.2334	32.1775	29.837	0.0640116	Not in ASE	Not in ASA	Repressed by low nitrogen
chrVII	325065	325071	YHP1_MA0426.1	YGL096W	TOS8	36.0073	38.3972	51.4185	60.0835	0.0640116	ASE	Not in ASA	Induced by low nitrogen
chrX	705574	705583	TDA9_MA0431.1	YJR148W	BAT2	23.9745	20.9828	10.4439	8.7773	0.0640116	Not in ASE	Not in ASA	Induced by low nitrogen
chrX	705577	705582	MSN2_MA0341.1	YJR148W	BAT2	23.9745	20.9828	10.4439	8.7773	0.0640116	Not in ASE	Not in ASA	Induced by low nitrogen
chrX	705577	705582	MSN4_MA0342.1	YJR148W	BAT2	23.9745	20.9828	10.4439	8.7773	0.0640116	Not in ASE	Not in ASA	Induced by low nitrogen
chrX	705577	705582	RGM1_MA0366.1	YJR148W	BAT2	23.9745	20.9828	10.4439	8.7773	0.0640116	Not in ASE	Not in ASA	Induced by low nitrogen
chrXIII	97653	97674	STB3_MA0390.1	YML086C	ALO1	10.8969	12.6014	23.1578	26.3666	0.0640116	Not in ASE	ASA
chrIV	1150885	1150891	YHP1_MA0426.1	YDR339C	FCF1	3.38995	3.5807	17.3131	14.5473	0.0640849	Not in ASE	Not in ASA	Repressed by low nitrogen
chrVII	208593	208601	SWI5_MA0402.1	YGL157W	ARI1	20.3812	21.1861	36.0101	32.0943	0.0640849	Not in ASE	Not in ASA	Induced by low nitrogen
chrVII	208594	208601	ACE2_MA0267.1	YGL157W	ARI1	20.3812	21.1861	36.0101	32.0943	0.0640849	Not in ASE	Not in ASA	Induced by low nitrogen
chrVII	95542	95550	PDR1_MA0352.1	YGL209W	MIG2	49.0813	44.1363	26.8078	32.6428	0.0640849	Not in ASE	Not in ASA
chrVII	95542	95550	PDR3_MA0353.1	YGL209W	MIG2	49.0813	44.1363	26.8078	32.6428	0.0640849	Not in ASE	Not in ASA
chrV	396379	396389	RAP1_MA0359.1	YER116C	SLX8	91.8043	111.529	67.1121	50.6425	0.0640849	Not in ASE	Not in ASA
chrXV	161847	161855	RSC30_MA0375.1	YOL084W	PHM7	12.8631	15.8911	26.5788	27.5	0.0640849	ASE	Not in ASA	Induced by low nitrogen
chrXIII	904227	904233	YAP5_MA0417.1	YMR315W-A	YMR315W-A	8.00438	8.39745	23.6007	19.4975	0.0640849	Not in ASE	Not in ASA
chrXII	585972	585987	THI2_MA0407.1	YLR223C	IFH1	24.5303	32.6348	45.7541	52.8091	0.064886	Not in ASE	Not in ASA	Repressed by low nitrogen
chrIX	310933	310943	ASH1_MA0276.1	YIL022W	TIM44	19.4637	17.2334	32.1775	29.837	0.0650486	Not in ASE	Not in ASA	Repressed by low nitrogen
chrVI	226820	226825	GLN3_MA0307.1	YFR035C	YFR035C	24.9034	25.1881	39.4585	36.1066	0.065049	Not in ASE	Not in ASA
chrVIII	56302	56315	UME6_MA0412.1	YHL024W	RIM4	18.8932	24.2863	35.3947	39.7075	0.065049	Not in ASE	ASA	Induced by low nitrogen
chrXV	657052	657057	MOT2_MA0379.1	YOR173W	DCS2	25.2098	28.8484	12.1111	14.7588	0.065049	ASE	Not in ASA	Induced by low nitrogen
chrXIV	500732	500738	YAP5_MA0417.1	YNL066W	SUN4	47.5577	47.8528	27.7019	34.9732	0.065049	Not in ASE	ASA
chrVIII	74589	74598	DAL82_MA0291.1	YHL015W-A	YHL015W-A	54.2832	37.2794	16.3147	16.4504	0.0656167	Not in ASE	ASA	Repressed by low nitrogen
chrI	33166	33174	GZF3_MA0309.1	YAL061W	BDH2	28.4153	28.2849	39.2972	41.3195	0.0656167	Not in ASE	Not in ASA	Induced by low nitrogen
chrIV	1013941	1013962	BAS1_MA0278.1	YDR276C	PMP3	32.236	23.3967	49.9251	45.1243	0.0656167	Not in ASE	Not in ASA	Induced by low nitrogen
chrVIII	48186	48191	GLN3_MA0307.1	YHL028W	WSC4	51.6722	54.4394	41.0548	36.5249	0.06578	ASE	Not in ASA	Induced by low nitrogen
chrII	266196	266201	GLN3_MA0307.1	YBR013C	YBR013C	17.0431	17.2367	6.07289	2.38075	0.065826	Not in ASE	ASA	Induced by low nitrogen
chrV	474930	474937	STB4_MA0391.1	YER154W	OXA1	16.089	15.0423	27.067	27.3049	0.0658698	Not in ASE	Not in ASA	Repressed by low nitrogen
chrVI	263795	263804	CUP9_MA0288.1	YFR055W	IRC7	15.2094	15.9928	32.2197	27.1476	0.0658698	Not in ASE	Not in ASA	Induced by low nitrogen
chrIV	1301385	1301392	MIG1_MA0337.1	YDR418W	RPL12B	33.5444	39.2967	50.373	54.1131	0.0658698	Not in ASE	ASA	Repressed by low nitrogen
chrIV	1301385	1301392	REI1_MA0364.1	YDR418W	RPL12B	33.5444	39.2967	50.373	54.1131	0.0658698	Not in ASE	ASA	Repressed by low nitrogen
chrXV	642311	642332	SPT15_MA0386.1	YOR162C	YRR1	21.2637	23.0811	36.1548	33.392	0.0663495	Not in ASE	Not in ASA	Induced by low nitrogen
chrXV	642321	642326	MOT2_MA0379.1	YOR162C	YRR1	21.2637	23.0811	36.1548	33.392	0.0663495	Not in ASE	Not in ASA	Induced by low nitrogen
chrXVI	432329	432336	RDS2_MA0362.1	YPL061W	ALD6	16.6873	16.9175	29.7735	27.6729	0.0667998	ASE	Not in ASA
chrVII	894435	894443	PDR3_MA0353.1	YGR197C	SNG1	62.571	82.9909	37.7048	39.3082	0.0670612	Not in ASE	Not in ASA	Induced by low nitrogen
chrXI	321863	321868	MOT2_MA0379.1	YKL063C	YKL063C	53.575	46.3345	32.2053	34.5561	0.0670612	Not in ASE	Not in ASA
chrXIV	138374	138382	PDR3_MA0353.1	YNL268W	LYP1	33.2682	30.1393	18.3031	19.7966	0.0670612	ASE	ASA	Repressed by low nitrogen
chrXIV	138376	138384	CEP3_MA0282.1	YNL268W	LYP1	33.2682	30.1393	18.3031	19.7966	0.0670612	ASE	ASA	Repressed by low nitrogen
chrXIV	138376	138383	STB4_MA0391.1	YNL268W	LYP1	33.2682	30.1393	18.3031	19.7966	0.0670612	ASE	ASA	Repressed by low nitrogen
chrXIV	138377	138385	LYS14_MA0325.1	YNL268W	LYP1	33.2682	30.1393	18.3031	19.7966	0.0670612	ASE	ASA	Repressed by low nitrogen
chrXIV	138253	138261	NHP10_MA0344.1	YNL268W	LYP1	8.32892	8.50986	19.6389	24.2489	0.0670612	ASE	ASA	Repressed by low nitrogen
chrXIV	138253	138261	PUT3_MA0358.1	YNL268W	LYP1	8.32892	8.50986	19.6389	24.2489	0.0670612	ASE	ASA	Repressed by low nitrogen
chrII	369874	369881	SIP4_MA0380.1	YBR065C	ECM2	46.9644	35.5541	21.0075	17.6542	0.0670612	Not in ASE	Not in ASA	Repressed by low nitrogen
chrXI	230184	230190	YAP5_MA0417.1	YKL110C	KTI12	66.0425	58.4229	46.5187	42.1615	0.0674875	Not in ASE	Not in ASA	Repressed by low nitrogen
chrXII	130925	130936	CUP2_MA0287.1	YLL010C	PSR1	28.7625	29.2989	16.4792	18.1587	0.0676141	Not in ASE	Not in ASA
chrII	311679	311700	SPT15_MA0386.1	YBR037C	SCO1	50.494	50.6081	37.0138	28.1583	0.067631	Not in ASE	Not in ASA	Induced by low nitrogen
chrII	311687	311692	MOT2_MA0379.1	YBR037C	SCO1	50.494	50.6081	37.0138	28.1583	0.067631	Not in ASE	Not in ASA	Induced by low nitrogen
chrV	423246	423252	PHO2_MA0356.1	YER131W	RPS26B	50.1804	50.0358	39.3295	36.7919	0.0676497	Not in ASE	Not in ASA	Repressed by low nitrogen
chrV	222399	222419	STP2_MA0395.1	YER035W	EDC2	60.1096	62.5836	48.6671	41.8196	0.0676497	Not in ASE	Not in ASA	Induced by low nitrogen
chrV	222400	222416	ABF1_MA0265.1	YER035W	EDC2	60.1096	62.5836	48.6671	41.8196	0.0676497	Not in ASE	Not in ASA	Induced by low nitrogen
chrV	222404	222412	RSC30_MA0375.1	YER035W	EDC2	60.1096	62.5836	48.6671	41.8196	0.0676497	Not in ASE	Not in ASA	Induced by low nitrogen
chrII	165257	165267	RAP1_MA0359.1	YBL029C-A	YBL029C-A	53.3967	50.4684	38.8337	40.1755	0.0676497	Not in ASE	Not in ASA	Induced by low nitrogen
chrII	311674	311694	FKH1_MA0296.1	YBR037C	SCO1	49.2896	47.3591	36.3953	30.6414	0.0676795	Not in ASE	Not in ASA	Induced by low nitrogen
chrII	311680	311688	HCM1_MA0317.1	YBR037C	SCO1	49.2896	47.3591	36.3953	30.6414	0.0676795	Not in ASE	Not in ASA	Induced by low nitrogen
chrV	237448	237453	GLN3_MA0307.1	YER043C	SAH1	13.2318	14.128	25.6194	24.7563	0.067762	Not in ASE	Not in ASA	Repressed by low nitrogen
chrVII	905682	905702	YAP1_MA0415.1	YGR204W	ADE3	28.8911	26.429	14.311	16.2906	0.0680707	Not in ASE	Not in ASA	Repressed by low nitrogen
chrXV	444426	444436	NSI1_MA0421.1	YOR063W	RPL3	34.247	29.6128	18.6638	18.3004	0.06831	Not in ASE	Not in ASA	Repressed by low nitrogen
chrXII	730768	730773	GLN3_MA0307.1	YLR301W	HRI1	7.74742	7.55334	18.4509	19.9873	0.0683359	Not in ASE	ASA
chrIII	228871	228887	ABF1_MA0265.1	YCR065W	HCM1	13.2551	12.1733	27.7397	23.7399	0.0684457	Not in ASE	Not in ASA
chrXI	171390	171410	NRG1_MA0347.1	YKL146W	AVT3	43.699	43.4268	26.5293	32.0874	0.0684457	Not in ASE	Not in ASA	Induced by low nitrogen
chrV	342706	342726	NRG1_MA0347.1	YER092W	IES5	43.3178	43.6234	54.2714	55.7324	0.0686204	Not in ASE	Not in ASA
chrIV	1459656	1459667	CUP2_MA0287.1	YDR505C	PSP1	36.0521	36.3549	20.5875	25.1515	0.0691409	Not in ASE	Not in ASA	Induced by low nitrogen
chrVI	226821	226830	SUM1_MA0398.1	YFR035C	YFR035C	24.9034	25.1881	39.4585	35.8353	0.0692657	Not in ASE	Not in ASA
chrVI	226828	226837	AZF1_MA0277.1	YFR035C	YFR035C	24.9034	25.1881	39.4585	35.8353	0.0692657	Not in ASE	Not in ASA
chrVIII	75031	75042	CUP2_MA0287.1	YHL015W	RPS20	23.3538	22.3964	11.9356	7.97574	0.0692657	Not in ASE	ASA	Repressed by low nitrogen
chrVI	74927	74932	MOT2_MA0379.1	YFL031W	HAC1	55.0496	56.8773	67.5985	67.5414	0.0693555	Not in ASE	Not in ASA	Repressed by low nitrogen
chrVIII	98995	99003	CEP3_MA0282.1	YHL004W	MRP4	30.8933	26.0324	14.9161	14.9092	0.0693555	Not in ASE	Not in ASA	Repressed by low nitrogen
chrXV	642332	642337	MOT2_MA0379.1	YOR162C	YRR1	16.497	17.5507	30.4175	27.7835	0.0694436	Not in ASE	Not in ASA	Induced by low nitrogen
chrX	79573	79578	GLN3_MA0307.1	YJL187C	SWE1	14.1719	6.82002	41.4347	29.1949	0.0697031	Not in ASE	Not in ASA
chrX	608192	608201	SUM1_MA0398.1	YJR094W-A	RPL43B	41.6861	41.4226	30.6896	29.7753	0.0697031	Not in ASE	Not in ASA	Repressed by low nitrogen
chrVII	115722	115728	FZF1_MA0298.1	YGL202W	ARO8	36.9941	28.1885	15.8642	12.0745	0.0697031	Not in ASE	Not in ASA
chrXIII	601247	601256	CST6_MA0286.1	YMR169C	ALD3	24.0822	25.8482	36.6205	36.4231	0.0697031	Not in ASE	Not in ASA	Induced by low nitrogen
chrIV	993107	993113	PHO2_MA0356.1	YDR262W	YDR262W	17.4416	24.3027	6.18634	3.7566	0.0698367	ASE	Not in ASA	Induced by low nitrogen
chrIV	158945	158954	AZF1_MA0277.1	YDL169C	UGX2	27.3388	21.0293	9.1829	9.43136	0.0698367	Not in ASE	ASA	Induced by low nitrogen
chrVII	678066	678075	AZF1_MA0277.1	YGR097W	ASK10	20.1541	21.7388	32.1891	32.6754	0.0701704	Not in ASE	Not in ASA	Repressed by low nitrogen
chrXIV	117021	117030	MET31_MA0333.1	YNL277W	MET2	33.1397	37.3598	22.8599	21.2479	0.0701704	Not in ASE	ASA	Induced by low nitrogen
chrXIII	195903	195913	NSI1_MA0421.1	YML041C	VPS71	48.0328	51.397	37.6932	36.9774	0.070498	ASE	Not in ASA
chrX	608081	608091	CAD1_MA0279.1	YJR094W-A	RPL43B	39.2493	39.2393	28.4634	27.4503	0.0705206	Not in ASE	Not in ASA	Repressed by low nitrogen
chrXII	809449	809457	SPT23_MA0388.1	YLR342W	FKS1	54.6473	48.2396	36.2084	36.7839	0.0705509	Not in ASE	Not in ASA	Induced by low nitrogen
chrVII	555527	555537	RAP1_MA0359.1	YGR034W	RPL26B	33.7268	37.8205	49.4177	48.1095	0.0705665	Not in ASE	Not in ASA	Repressed by low nitrogen
chrXVI	214396	214406	LEU3_MA0324.1	YPL177C	CUP9	11.5263	10.559	22.5688	22.0913	0.0705829	Not in ASE	ASA	Induced by low nitrogen
chrXVI	214399	214404	GLN3_MA0307.1	YPL177C	CUP9	11.5263	10.559	22.5688	22.0913	0.0705829	Not in ASE	ASA	Induced by low nitrogen
chrXIV	138253	138263	NSI1_MA0421.1	YNL268W	LYP1	8.64965	8.79584	19.6389	24.2489	0.070793	ASE	ASA	Repressed by low nitrogen
chrXIV	138254	138263	OAF1_MA0348.1	YNL268W	LYP1	8.64965	8.79584	19.6389	24.2489	0.070793	ASE	ASA	Repressed by low nitrogen
chrXIII	287910	287918	RFX1_MA0365.1	YMR011W	HXT2	28.7492	17.5898	51.2791	43.0727	0.0713266	Not in ASE	Not in ASA
chrIV	811799	811809	NSI1_MA0421.1	YDR173C	ARG82	24.3494	29.258	39.8878	40.7028	0.0713266	Not in ASE	Not in ASA	Induced by low nitrogen
chrVIII	505772	505779	RDS2_MA0362.1	YHR203C	RPS4A	26.0599	27.1232	38.682	37.3469	0.0713266	Not in ASE	Not in ASA	Repressed by low nitrogen
chrXV	624303	624308	MOT2_MA0379.1	YOR154W	SLP1	25.1536	23.3969	35.1138	37.1765	0.0713266	Not in ASE	Not in ASA	Induced by low nitrogen
chrX	220398	220403	MSN2_MA0341.1	YJL107C	YJL107C	43.4781	37.0922	55.8977	54.5807	0.0713266	Not in ASE	Not in ASA	Repressed by low nitrogen
chrX	220398	220403	MSN4_MA0342.1	YJL107C	YJL107C	43.4781	37.0922	55.8977	54.5807	0.0713266	Not in ASE	Not in ASA	Repressed by low nitrogen
chrX	220398	220403	RGM1_MA0366.1	YJL107C	YJL107C	43.4781	37.0922	55.8977	54.5807	0.0713266	Not in ASE	Not in ASA	Repressed by low nitrogen
chrXV	386331	386339	HCM1_MA0317.1	YOR030W	DFG16	26.094	19.8008	8.7854	7.42902	0.0718411	Not in ASE	Not in ASA	Induced by low nitrogen
chrIII	52299	52307	ERT1_MA0420.1	YCL039W	GID7	39.5105	43.4039	28.2236	29.3166	0.0718411	Not in ASE	Not in ASA	Induced by low nitrogen
chrIII	52300	52306	ASG1_MA0275.1	YCL039W	GID7	39.5105	43.4039	28.2236	29.3166	0.0718411	Not in ASE	Not in ASA	Induced by low nitrogen
chrIV	134761	134768	UPC2_MA0411.1	YDL181W	INH1	37.4558	39.5738	26.2475	27.4224	0.0718411	Not in ASE	Not in ASA	Induced by low nitrogen
chrIX	139435	139445	NSI1_MA0421.1	YIL118W	RHO3	51.929	47.7476	21.1941	33.3516	0.0718411	Not in ASE	Not in ASA	Induced by low nitrogen
chrIX	139436	139445	REB1_MA0363.1	YIL118W	RHO3	51.929	47.7476	21.1941	33.3516	0.0718411	Not in ASE	Not in ASA	Induced by low nitrogen
chrIX	139436	139445	OAF1_MA0348.1	YIL118W	RHO3	51.929	47.7476	21.1941	33.3516	0.0718411	Not in ASE	Not in ASA	Induced by low nitrogen
chrVI	106805	106812	ACE2_MA0267.1	YFL014W	HSP12	46.904	39.8913	28.3634	27.488	0.0718411	Not in ASE	Not in ASA	Induced by low nitrogen
chrXII	787492	787508	ABF1_MA0265.1	YLR330W	CHS5	23.9897	18.6045	36.4887	34.4054	0.0720461	ASE	Not in ASA	Induced by low nitrogen
chrVII	905078	905086	TEC1_MA0406.1	YGR202C	PCT1	54.2438	45.8046	80.7884	68.9057	0.0725325	Not in ASE	Not in ASA	Repressed by low nitrogen
chrXV	514649	514660	CUP2_MA0287.1	YOR100C	CRC1	26.7191	29.021	7.99666	15.3965	0.0725325	Not in ASE	Not in ASA	Induced by low nitrogen
chrXI	340878	340883	GLN3_MA0307.1	YKL051W	SFK1	39.1603	40.3475	26.1591	29.1781	0.0727052	Not in ASE	Not in ASA
chrXI	385431	385438	OPI1_MA0349.1	YKL028W	TFA1	32.6574	27.8752	45.4261	42.756	0.0727052	Not in ASE	Not in ASA	Repressed by low nitrogen
chrXVI	921617	921626	AZF1_MA0277.1	YPR192W	AQY1	6.51521	6.74155	19.4631	17.0478	0.0727052	Not in ASE	ASA	Induced by low nitrogen
chrX	663551	663556	MOT2_MA0379.1	YJR127C	RSF2	40.321	37.447	26.1215	27.5392	0.0727052	Not in ASE	Not in ASA	Induced by low nitrogen
chrXV	514959	514964	MOT2_MA0379.1	YOR101W	RAS1	40.4807	41.8956	30.2215	25.5162	0.0727052	ASE	Not in ASA	Repressed by low nitrogen
chrXVI	921721	921736	THI2_MA0407.1	YPR192W	AQY1	5.10562	6.1298	17.3527	24.0471	0.0727052	Not in ASE	ASA	Induced by low nitrogen
chrXI	625713	625721	HSF1_MA0319.1	YKR095W-A	PCC1	35.0055	36.8316	24.9092	20.4077	0.0727052	Not in ASE	Not in ASA	Repressed by low nitrogen
chrXIII	287916	287925	TDA9_MA0431.1	YMR011W	HXT2	22.1903	26.6918	40.7122	36.7518	0.0727052	Not in ASE	Not in ASA
chrXIII	287917	287924	MIG2_MA0338.1	YMR011W	HXT2	22.1903	26.6918	40.7122	36.7518	0.0727052	Not in ASE	Not in ASA
chrXIII	287917	287924	MIG3_MA0339.1	YMR011W	HXT2	22.1903	26.6918	40.7122	36.7518	0.0727052	Not in ASE	Not in ASA
chrIV	512537	512543	PHO2_MA0356.1	YDR034C	LYS14	24.9608	27.7295	15.0452	13.7679	0.0727659	Not in ASE	Not in ASA	Induced by low nitrogen
chrXIII	220925	220934	MET31_MA0333.1	YML027W	YOX1	22.2157	21.3293	35.0199	32.2308	0.0731151	Not in ASE	Not in ASA	Repressed by low nitrogen
chrXIII	195903	195912	REB1_MA0363.1	YML041C	VPS71	48.0328	51.397	37.6932	37.5178	0.073345	ASE	Not in ASA
chrII	117256	117261	GLN3_MA0307.1	YBL054W	TOD6	46.1501	41.2001	27.487	31.1218	0.073883	Not in ASE	Not in ASA	Repressed by low nitrogen
chrX	503630	503650	NRG1_MA0347.1	YJR036C	HUL4	36.9298	36.2335	25.133	25.9141	0.0740589	Not in ASE	Not in ASA	Induced by low nitrogen
chrVIII	126238	126246	CHA4_MA0283.1	YHR009C	TDA3	37.1769	37.4233	26.3123	26.3998	0.0740589	Not in ASE	Not in ASA	Repressed by low nitrogen
chrXIII	852382	852401	DAL81_MA0290.1	YMR291W	TDA1	40.7593	36.6673	25.7247	26.4903	0.0740589	ASE	Not in ASA
chrXIII	852384	852399	IXR1_MA0323.1	YMR291W	TDA1	40.7593	36.6673	25.7247	26.4903	0.0740589	ASE	Not in ASA
chrIV	539162	539170	GAT1_MA0300.1	YDR040C	ENA1	71.6515	80.3539	59.5505	58.0167	0.0740589	Not in ASE	Not in ASA	Induced by low nitrogen
chrIV	539163	539170	DAL80_MA0289.1	YDR040C	ENA1	71.6515	80.3539	59.5505	58.0167	0.0740589	Not in ASE	Not in ASA	Induced by low nitrogen
chrIV	539163	539171	GZF3_MA0309.1	YDR040C	ENA1	71.6515	80.3539	59.5505	58.0167	0.0740589	Not in ASE	Not in ASA	Induced by low nitrogen
chrIV	539164	539169	GLN3_MA0307.1	YDR040C	ENA1	71.6515	80.3539	59.5505	58.0167	0.0740589	Not in ASE	Not in ASA	Induced by low nitrogen
chrXI	571033	571038	HAP2_MA0313.1	YKR068C	BET3	42.9491	40.3197	53.62	52.9554	0.0740589	Not in ASE	Not in ASA
chrXI	571034	571044	ASH1_MA0276.1	YKR068C	BET3	42.9491	40.3197	53.62	52.9554	0.0740589	Not in ASE	Not in ASA
chrXI	571038	571048	NSI1_MA0421.1	YKR068C	BET3	42.9491	40.3197	53.62	52.9554	0.0740589	Not in ASE	Not in ASA
chrXI	571039	571048	REB1_MA0363.1	YKR068C	BET3	42.9491	40.3197	53.62	52.9554	0.0740589	Not in ASE	Not in ASA
chrII	258235	258244	MET31_MA0333.1	YBR011C	IPP1	43.5865	41.5442	31.8623	29.6095	0.0740589	Not in ASE	ASA
chrXV	386330	386335	GLN3_MA0307.1	YOR030W	DFG16	25.9006	21.7045	9.14976	11.9095	0.0740589	Not in ASE	Not in ASA	Induced by low nitrogen
chrII	258232	258241	CRZ1_MA0285.1	YBR011C	IPP1	43.5865	41.5442	31.8623	29.624	0.0740589	Not in ASE	ASA
chrII	258235	258242	MET32_MA0334.1	YBR011C	IPP1	43.5865	41.5442	31.8623	29.624	0.0740589	Not in ASE	ASA
chrII	258235	258242	RPN4_MA0373.1	YBR011C	IPP1	43.5865	41.5442	31.8623	29.624	0.0740589	Not in ASE	ASA
chrIV	955271	955292	AFT1_MA0269.1	YDR247W	VHS1	62.7465	62.0947	49.4068	52.0967	0.0740589	Not in ASE	Not in ASA
chrIV	134672	134682	LEU3_MA0324.1	YDL181W	INH1	20.6226	20.0035	9.91543	6.37258	0.0740589	Not in ASE	Not in ASA	Induced by low nitrogen
chrV	222404	222411	RSC3_MA0374.1	YER035W	EDC2	59.3889	62.5836	48.6671	41.8196	0.0740589	Not in ASE	Not in ASA	Induced by low nitrogen
chrV	222404	222411	SUT1_MA0399.1	YER035W	EDC2	59.3889	62.5836	48.6671	41.8196	0.0740589	Not in ASE	Not in ASA	Induced by low nitrogen
chrXIII	15112	15120	SKO1_MA0382.1	YML129C	COX14	59.1195	62.3992	30.7522	44.0843	0.0740589	Not in ASE	Not in ASA	Induced by low nitrogen
chrXIII	15113	15121	YAP3_MA0416.1	YML129C	COX14	59.1195	62.3992	30.7522	44.0843	0.0740589	Not in ASE	Not in ASA	Induced by low nitrogen
chrXV	779795	779800	MOT2_MA0379.1	YOR234C	RPL33B	38.7041	42.5498	53.0213	52.8866	0.0740917	Not in ASE	Not in ASA	Repressed by low nitrogen
chrXII	424870	424880	RME1_MA0370.1	YLR142W	PUT1	27.9194	29.03	46.627	39.9818	0.0747914	Not in ASE	Not in ASA	Induced by low nitrogen
chrXI	571048	571053	MOT2_MA0379.1	YKR068C	BET3	42.9491	39.518	53.62	52.9554	0.0747914	Not in ASE	Not in ASA
chrXI	571050	571053	MOT2_MA0379.1	YKR069W	MET1	42.9491	39.518	53.62	52.9554	0.0747914	ASE	Not in ASA
chrVII	115718	115739	SFL1_MA0377.1	YGL202W	ARO8	38.4006	28.1885	15.2048	13.5192	0.0747914	Not in ASE	Not in ASA
chrIV	1459662	1459670	STP1_MA0394.1	YDR505C	PSP1	36.0521	36.3549	19.2545	25.1515	0.0748015	Not in ASE	Not in ASA	Induced by low nitrogen
chrV	131504	131510	PHO2_MA0356.1	YEL012W	UBC8	32.1366	34.1713	52.4528	45.1799	0.0750612	Not in ASE	Not in ASA	Induced by low nitrogen
chrXVI	491969	491975	PHO2_MA0356.1	YPL032C	SVL3	29.7639	27.5832	17.8363	16.5971	0.0753441	Not in ASE	Not in ASA	Repressed by low nitrogen
chrVII	208804	208809	MSN2_MA0341.1	YGL157W	ARI1	10.0007	10.9687	21.1222	21.766	0.0753441	Not in ASE	Not in ASA	Induced by low nitrogen
chrVII	208804	208809	MSN4_MA0342.1	YGL157W	ARI1	10.0007	10.9687	21.1222	21.766	0.0753441	Not in ASE	Not in ASA	Induced by low nitrogen
chrVII	208804	208809	RGM1_MA0366.1	YGL157W	ARI1	10.0007	10.9687	21.1222	21.766	0.0753441	Not in ASE	Not in ASA	Induced by low nitrogen
chrVIII	148937	148945	STP1_MA0394.1	YHR021C	RPS27B	39.0631	48.1575	59.9647	64.3131	0.0755126	Not in ASE	Not in ASA	Repressed by low nitrogen
chrXIII	904247	904267	NRG1_MA0347.1	YMR315W-A	YMR315W-A	10.6094	5.87198	24.603	20.4876	0.0755126	Not in ASE	Not in ASA
chrXV	553148	553168	FKH1_MA0296.1	YOR122C	PFY1	49.5234	46.8196	30.6095	36.586	0.0756364	Not in ASE	Not in ASA	Induced by low nitrogen
chrXV	553154	553162	HCM1_MA0317.1	YOR122C	PFY1	49.5234	46.8196	30.6095	36.586	0.0756364	Not in ASE	Not in ASA	Induced by low nitrogen
chrXV	55245	55253	PDR8_MA0354.1	YOL142W	RRP40	38.5841	41.1155	50.6354	53.8663	0.0757215	Not in ASE	Not in ASA	Repressed by low nitrogen
chrXV	55245	55253	YRM1_MA0438.1	YOL142W	RRP40	38.5841	41.1155	50.6354	53.8663	0.0757215	Not in ASE	Not in ASA	Repressed by low nitrogen
chrVII	731144	731151	RIM101_MA0368.1	YGR120C	COG2	23.8589	17.8276	37.3255	34.0629	0.0757215	Not in ASE	Not in ASA	Repressed by low nitrogen
chrVII	731145	731150	HAP2_MA0313.1	YGR120C	COG2	23.8589	17.8276	37.3255	34.0629	0.0757215	Not in ASE	Not in ASA	Repressed by low nitrogen
chrXIV	138306	138315	STP3_MA0396.1	YNL268W	LYP1	31.2574	35.1579	44.7449	47.8103	0.0757215	ASE	ASA	Repressed by low nitrogen
chrXIV	138306	138315	STP4_MA0397.1	YNL268W	LYP1	31.2574	35.1579	44.7449	47.8103	0.0757215	ASE	ASA	Repressed by low nitrogen
chrXIII	540536	540542	FZF1_MA0298.1	YMR136W	GAT2	85.1302	109.863	55.5292	61.0487	0.0759544	Not in ASE	Not in ASA	Induced by low nitrogen
chrVII	733311	733332	AFT1_MA0269.1	YGR121C	MEP1	86.7946	90.861	74.792	77.2152	0.0771106	Not in ASE	Not in ASA	Induced by low nitrogen
chrVII	733312	733321	AZF1_MA0277.1	YGR121C	MEP1	86.7946	90.861	74.792	77.2152	0.0771106	Not in ASE	Not in ASA	Induced by low nitrogen
chrVIII	423410	423430	STP2_MA0395.1	YHR163W	SOL3	34.1242	27.3977	14.948	16.812	0.0774044	Not in ASE	Not in ASA	Repressed by low nitrogen
chrVIII	423416	423424	STP1_MA0394.1	YHR163W	SOL3	34.1242	27.3977	14.948	16.812	0.0774044	Not in ASE	Not in ASA	Repressed by low nitrogen
chrXII	784028	784036	NHP10_MA0344.1	YLR327C	TMA10	6.82369	5.13203	17.6966	16.5248	0.0774044	ASE	Not in ASA	Induced by low nitrogen
chrXII	784028	784036	PUT3_MA0358.1	YLR327C	TMA10	6.82369	5.13203	17.6966	16.5248	0.0774044	ASE	Not in ASA	Induced by low nitrogen
chrX	101098	101107	CRZ1_MA0285.1	YJL171C	TOH1	32.4828	39.4356	20.6508	21.4769	0.0774044	ASE	ASA
chrXV	161730	161751	DOT6_MA0351.1	YOL084W	PHM7	44.3542	53.5327	31.711	22.9136	0.0774044	ASE	Not in ASA	Induced by low nitrogen
chrXIV	427050	427061	SOK2_MA0385.1	YNL104C	LEU4	45.4739	42.2795	32.1652	32.1884	0.0774044	Not in ASE	Not in ASA	Repressed by low nitrogen
chrIX	130342	130348	PHO2_MA0356.1	YIL122W	POG1	14.951	14.1411	24.7245	26.649	0.0774044	Not in ASE	Not in ASA	Repressed by low nitrogen
chrIV	1517895	1517906	YRR1_MA0439.1	YDR540C	IRC4	4.84348	3.4502	14.677	15.5594	0.0774454	Not in ASE	ASA	Induced by low nitrogen
chrVII	987427	987433	ARG80_MA0271.1	YGR249W	MGA1	40.9826	43.0573	27.7312	31.4676	0.0774454	Not in ASE	Not in ASA	Repressed by low nitrogen
chrXIII	225761	225770	MET31_MA0333.1	YML024W	RPS17A	36.6463	42.9441	26.0907	20.1182	0.0774454	Not in ASE	Not in ASA	Repressed by low nitrogen
chrXIII	225763	225770	MET32_MA0334.1	YML024W	RPS17A	36.6463	42.9441	26.0907	20.1182	0.0774454	Not in ASE	Not in ASA	Repressed by low nitrogen
chrXII	784028	784035	SIP4_MA0380.1	YLR327C	TMA10	6.66432	5.06583	17.1813	16.5248	0.0775278	ASE	Not in ASA	Induced by low nitrogen
chrVI	55174	55182	GZF3_MA0309.1	YFL039C	ACT1	49.1729	43.9843	33.7754	27.8932	0.0776303	Not in ASE	Not in ASA	Induced by low nitrogen
chrXII	704820	704827	REI1_MA0364.1	YLR283W	YLR283W	30.9632	31.0109	20.8754	19.121	0.0776303	Not in ASE	ASA
chrXIV	392770	392791	STB3_MA0390.1	YNL124W	NAF1	23.9959	22.205	33.4443	35.8505	0.077775	ASE	Not in ASA	Repressed by low nitrogen
chrXIV	392774	392783	SUM1_MA0398.1	YNL124W	NAF1	23.9959	22.205	33.4443	35.8505	0.077775	ASE	Not in ASA	Repressed by low nitrogen
chrII	60904	60925	BAS1_MA0278.1	YBL087C	RPL23A	44.661	45.8953	33.898	34.8419	0.077775	Not in ASE	Not in ASA	Repressed by low nitrogen
chrVII	987451	987459	STB5_MA0392.1	YGR249W	MGA1	30.6716	27.094	16.4643	17.3821	0.077775	Not in ASE	Not in ASA	Repressed by low nitrogen
chrV	261339	261359	YAP1_MA0415.1	YER053C-A	YER053C-A	22.6482	17.5788	32.3535	35.9379	0.077775	Not in ASE	ASA	Induced by low nitrogen
chrIV	1301379	1301399	USV1_MA0413.1	YDR418W	RPL12B	38.5146	40.9489	50.373	54.1131	0.077775	Not in ASE	ASA	Repressed by low nitrogen
chrIV	1301385	1301393	NHP10_MA0344.1	YDR418W	RPL12B	38.5146	40.9489	50.373	54.1131	0.077775	Not in ASE	ASA	Repressed by low nitrogen
chrIV	1301385	1301393	PUT3_MA0358.1	YDR418W	RPL12B	38.5146	40.9489	50.373	54.1131	0.077775	Not in ASE	ASA	Repressed by low nitrogen
chrXV	860929	860936	REI1_MA0364.1	YOR291W	YPK9	8.62788	7.25597	20.6922	18.1286	0.077775	Not in ASE	ASA
chrXV	860931	860936	MSN2_MA0341.1	YOR291W	YPK9	8.62788	7.25597	20.6922	18.1286	0.077775	Not in ASE	ASA
chrXV	860931	860936	MSN4_MA0342.1	YOR291W	YPK9	8.62788	7.25597	20.6922	18.1286	0.077775	Not in ASE	ASA
chrXV	860931	860936	RGM1_MA0366.1	YOR291W	YPK9	8.62788	7.25597	20.6922	18.1286	0.077775	Not in ASE	ASA
chrXIV	392781	392802	DOT6_MA0351.1	YNL124W	NAF1	21.9319	20.3953	31.4493	33.3167	0.077775	ASE	Not in ASA	Repressed by low nitrogen
chrVII	208664	208670	PHO2_MA0356.1	YGL157W	ARI1	28.7256	27.2903	17.207	17.1181	0.0778276	Not in ASE	Not in ASA	Induced by low nitrogen
chrX	608085	608094	SUM1_MA0398.1	YJR094W-A	RPL43B	39.2493	39.2393	27.755	29.0998	0.0778286	Not in ASE	Not in ASA	Repressed by low nitrogen
chrXV	762563	762583	USV1_MA0413.1	YOR227W	HER1	26.4161	19.6616	40.1621	52.6005	0.0778422	Not in ASE	Not in ASA	Induced by low nitrogen
chrXII	783773	783780	MIG1_MA0337.1	YLR327C	TMA10	10.2991	12.0142	21.5406	23.0428	0.0781437	ASE	Not in ASA	Induced by low nitrogen
chrIII	48568	48573	GLN3_MA0307.1	YCL044C	MGR1	40.1007	45.1166	29.9799	29.3702	0.0783282	Not in ASE	ASA
chrXII	1019144	1019154	RAP1_MA0359.1	YLR441C	RPS1A	13.6435	19.0343	30.8973	28.8782	0.0783282	Not in ASE	ASA	Repressed by low nitrogen
chrV	261343	261353	CIN5_MA0284.1	YER053C-A	YER053C-A	22.6482	17.3572	32.3535	35.9379	0.0783282	Not in ASE	ASA	Induced by low nitrogen
chrV	261344	261352	YAP3_MA0416.1	YER053C-A	YER053C-A	22.6482	17.3572	32.3535	35.9379	0.0783282	Not in ASE	ASA	Induced by low nitrogen
chrXV	55246	55254	CHA4_MA0283.1	YOL142W	RRP40	38.5841	41.3389	50.6354	53.8663	0.0783282	Not in ASE	Not in ASA	Repressed by low nitrogen
chrX	79575	79585	NSI1_MA0421.1	YJL187C	SWE1	20.1791	12.6284	41.3289	32.1756	0.0783282	Not in ASE	Not in ASA
chrXI	340927	340946	DAL81_MA0290.1	YKL051W	SFK1	47.2667	55.1631	36.3104	34.1173	0.0783378	Not in ASE	Not in ASA
chrVI	106495	106504	REB1_MA0363.1	YFL016C	MDJ1	37.6009	39.972	27.9922	23.1132	0.0783378	Not in ASE	Not in ASA
chrIV	1459653	1459662	AZF1_MA0277.1	YDR505C	PSP1	36.0521	36.5132	26.0513	25.1132	0.0783378	Not in ASE	Not in ASA	Induced by low nitrogen
chrVII	894432	894452	SUT2_MA0400.1	YGR197C	SNG1	59.2916	78.8214	37.7048	39.3082	0.0783378	Not in ASE	Not in ASA	Induced by low nitrogen
chrXV	624557	624577	SUT2_MA0400.1	YOR154W	SLP1	21.0348	19.0908	38.3448	31.4834	0.07846	Not in ASE	Not in ASA	Induced by low nitrogen
chrXV	624563	624571	LYS14_MA0325.1	YOR154W	SLP1	21.0348	19.0908	38.3448	31.4834	0.07846	Not in ASE	Not in ASA	Induced by low nitrogen
chrXVI	369794	369799	MOT2_MA0379.1	YPL095C	EEB1	19.4565	16.4606	7.16499	5.06192	0.078738	Not in ASE	Not in ASA	Repressed by low nitrogen
chrXII	737809	737816	UPC2_MA0411.1	YLR304C	ACO1	34.6186	34.9855	46.0024	52.9986	0.0788648	Not in ASE	Not in ASA
chrV	342722	342730	YLR278C_MA0430.1	YER092W	IES5	33.8296	33.0512	43.4392	46.5763	0.0788648	Not in ASE	Not in ASA
chrXI	80787	80798	SOK2_MA0385.1	YKL191W	DPH2	34.0029	30.8683	20.8819	20.9851	0.0790687	Not in ASE	Not in ASA	Repressed by low nitrogen
chrXV	487105	487113	HAP1_MA0312.1	YOR086C	TCB1	7.09298	8.54624	19.2728	26.5203	0.0791089	Not in ASE	Not in ASA	Induced by low nitrogen
chrIV	1450936	1450946	CAD1_MA0279.1	YDR500C	RPL37B	30.8327	32.756	20.1545	21.3497	0.0794566	Not in ASE	Not in ASA	Repressed by low nitrogen
chrVII	165529	165540	RGT1_MA0367.1	YGL179C	TOS3	26.3682	21.0112	37.0336	36.5791	0.0794566	Not in ASE	Not in ASA
chrVII	165530	165539	EDS1_MA0294.1	YGL179C	TOS3	26.3682	21.0112	37.0336	36.5791	0.0794566	Not in ASE	Not in ASA
chrVII	165532	165537	GLN3_MA0307.1	YGL179C	TOS3	26.3682	21.0112	37.0336	36.5791	0.0794566	Not in ASE	Not in ASA
chrXV	679077	679098	BAS1_MA0278.1	YOR182C	RPS30A	47.7069	46.1795	57.119	58.7563	0.0803919	Not in ASE	Not in ASA	Repressed by low nitrogen
chrII	369865	369886	GSM1_MA0308.1	YBR065C	ECM2	45.9418	34.2631	21.0075	18.9013	0.0806134	Not in ASE	Not in ASA	Repressed by low nitrogen
chrXV	1059208	1059213	GLN3_MA0307.1	YOR382W	FIT2	32.0367	27.8554	17.4087	18.1789	0.0810657	ASE	ASA	Induced by low nitrogen
chrII	61046	61056	RAP1_MA0359.1	YBL087C	RPL23A	55.9893	58.8651	46.6991	42.3937	0.0810657	Not in ASE	Not in ASA	Repressed by low nitrogen
chrVII	779764	779769	MSN2_MA0341.1	YGR144W	THI4	34.7484	29.683	44.5709	50.291	0.081219	ASE	Not in ASA	Repressed by low nitrogen
chrVII	779764	779769	MSN4_MA0342.1	YGR144W	THI4	34.7484	29.683	44.5709	50.291	0.081219	ASE	Not in ASA	Repressed by low nitrogen
chrVII	779764	779769	RGM1_MA0366.1	YGR144W	THI4	34.7484	29.683	44.5709	50.291	0.081219	ASE	Not in ASA	Repressed by low nitrogen
chrXIII	551487	551495	FHL1_MA0295.1	YMR142C	RPL13B	42.9863	43.1652	32.9938	32.0529	0.0813316	Not in ASE	Not in ASA	Repressed by low nitrogen
chrIV	539221	539230	TDA9_MA0431.1	YDR040C	ENA1	72.3122	80.6196	56.7577	61.5395	0.0820821	Not in ASE	Not in ASA	Induced by low nitrogen
chrII	266197	266203	PHO2_MA0356.1	YBR013C	YBR013C	16.6441	15.4679	6.07289	2.41216	0.0821828	Not in ASE	ASA	Induced by low nitrogen
chrXV	657095	657114	DAL81_MA0290.1	YOR173W	DCS2	29.4194	25.2174	13.247	16.0025	0.0821859	ASE	Not in ASA	Induced by low nitrogen
chrXV	657100	657109	GIS1_MA0306.1	YOR173W	DCS2	29.4194	25.2174	13.247	16.0025	0.0821859	ASE	Not in ASA	Induced by low nitrogen
chrVII	428221	428241	STP2_MA0395.1	YGL036W	YGL036W	14.7732	14.9922	24.9013	29.3776	0.0822518	Not in ASE	Not in ASA
chrVII	428227	428235	STP1_MA0394.1	YGL036W	YGL036W	14.7732	14.9922	24.9013	29.3776	0.0822518	Not in ASE	Not in ASA
chrXII	809428	809434	ARG80_MA0271.1	YLR342W	FKS1	58.6286	53.5209	44.1093	40.3867	0.0822594	Not in ASE	Not in ASA	Induced by low nitrogen
chrXII	809428	809435	GCR2_MA0305.1	YLR342W	FKS1	58.6286	53.5209	44.1093	40.3867	0.0822594	Not in ASE	Not in ASA	Induced by low nitrogen
chrVI	119306	119313	MBP1_MA0329.1	YFL008W	SMC1	22.0414	24.4161	12.2722	12.27	0.0823619	Not in ASE	Not in ASA
chrII	60918	60928	RAP1_MA0359.1	YBL087C	RPL23A	48.7835	55.1181	37.3646	38.6521	0.0825857	Not in ASE	Not in ASA	Repressed by low nitrogen
chrIV	867894	867910	ABF1_MA0265.1	YDR207C	UME6	24.6633	21.8851	45.2628	35.9964	0.0825857	ASE	Not in ASA
chrXV	986875	986883	ERT1_MA0420.1	YOR347C	PYK2	24.3408	27.0168	10.7956	15.1324	0.0825857	Not in ASE	ASA	Induced by low nitrogen
chrXIII	902559	902567	HAC1_MA0310.1	YMR315W	YMR315W	18.9318	17.0262	30.3886	28.0723	0.0825857	Not in ASE	Not in ASA	Induced by low nitrogen
chrXIV	116988	117008	RTG3_MA0376.1	YNL277W	MET2	49.9898	50.142	38.104	40.3056	0.0825857	Not in ASE	ASA	Induced by low nitrogen
chrXIV	116994	117002	CBF1_MA0281.1	YNL277W	MET2	49.9898	50.142	38.104	40.3056	0.0825857	Not in ASE	ASA	Induced by low nitrogen
chrXIV	116995	117002	TYE7_MA0409.1	YNL277W	MET2	49.9898	50.142	38.104	40.3056	0.0825857	Not in ASE	ASA	Induced by low nitrogen
chrXV	619339	619355	ABF1_MA0265.1	YOR153W	PDR5	39.6085	51.4701	64.3034	71.0604	0.0826273	ASE	Not in ASA	Induced by low nitrogen
chrXIII	115461	115470	DAL82_MA0291.1	YML076C	WAR1	19.9854	13.066	29.976	33.5482	0.0826273	Not in ASE	ASA	Repressed by low nitrogen
chrXIII	115461	115469	TEA1_MA0405.1	YML076C	WAR1	19.9854	13.066	29.976	33.5482	0.0826273	Not in ASE	ASA	Repressed by low nitrogen
chrXV	624583	624604	DOT6_MA0351.1	YOR154W	SLP1	27.607	24.376	36.6359	39.871	0.0826273	Not in ASE	Not in ASA	Induced by low nitrogen
chrXV	860917	860925	STP1_MA0394.1	YOR291W	YPK9	8.62788	6.76636	23.3087	18.1286	0.0826273	Not in ASE	ASA
chrXV	860918	860926	UGA3_MA0410.1	YOR291W	YPK9	8.62788	6.76636	23.3087	18.1286	0.0826273	Not in ASE	ASA
chrXV	860919	860927	PDR1_MA0352.1	YOR291W	YPK9	8.62788	6.76636	23.3087	18.1286	0.0826273	Not in ASE	ASA
chrXV	860919	860927	RSC30_MA0375.1	YOR291W	YPK9	8.62788	6.76636	23.3087	18.1286	0.0826273	Not in ASE	ASA
chrXV	860925	860930	HAP2_MA0313.1	YOR291W	YPK9	8.62788	6.76636	23.3087	18.1286	0.0826273	Not in ASE	ASA
chrXV	678908	678914	YHP1_MA0426.1	YOR182C	RPS30A	23.1024	24.769	33.9902	37.8671	0.0827213	Not in ASE	Not in ASA	Repressed by low nitrogen
chrXI	278217	278225	MAC1_MA0326.1	YKL086W	SRX1	28.8624	21.6171	39.6489	40.1527	0.08302	Not in ASE	Not in ASA	Induced by low nitrogen
chrXII	660293	660305	MCM1_MA0331.1	YLR258W	GSY2	33.1795	48.506	69.531	63.5369	0.0830891	ASE	Not in ASA	Induced by low nitrogen
chrVI	204939	204946	OPI1_MA0349.1	YFR025C	HIS2	26.8941	34.1987	44.6517	51.0608	0.0830902	ASE	Not in ASA	Induced by low nitrogen
chrIV	1388630	1388646	ABF1_MA0265.1	YDR464W	SPP41	22.9429	17.463	34.2867	32.5372	0.0830902	Not in ASE	Not in ASA
chrXIV	331008	331013	GLN3_MA0307.1	YNL162W	RPL42A	46.2376	45.0538	32.696	35.8351	0.0836019	Not in ASE	Not in ASA	Repressed by low nitrogen
chrIV	159339	159347	RFX1_MA0365.1	YDL168W	SFA1	34.3154	34.7727	23.7153	24.5462	0.0836019	ASE	ASA
chrXI	491145	491151	PHO2_MA0356.1	YKR027W	BCH2	27.1276	21.3371	11.647	9.94754	0.0836636	Not in ASE	Not in ASA	Repressed by low nitrogen
chrXIV	302293	302303	CIN5_MA0284.1	YNL178W	RPS3	20.7281	26.4259	8.94188	11.1931	0.0837654	Not in ASE	Not in ASA	Repressed by low nitrogen
chrXIV	302294	302302	YAP3_MA0416.1	YNL178W	RPS3	20.7281	26.4259	8.94188	11.1931	0.0837654	Not in ASE	Not in ASA	Repressed by low nitrogen
chrIV	592136	592141	GLN3_MA0307.1	YDR073W	SNF11	42.3381	45.939	33.2419	28.9033	0.0838381	Not in ASE	Not in ASA
chrVII	905683	905703	YAP6_MA0418.1	YGR204W	ADE3	28.8911	26.429	15.0993	17.4576	0.0841321	Not in ASE	Not in ASA	Repressed by low nitrogen
chrVII	905688	905698	CIN5_MA0284.1	YGR204W	ADE3	28.8911	26.429	15.0993	17.4576	0.0841321	Not in ASE	Not in ASA	Repressed by low nitrogen
chrXI	340773	340781	YLR278C_MA0430.1	YKL051W	SFK1	35.3291	38.4045	48.2061	47.9064	0.0841937	Not in ASE	Not in ASA
chrVII	115737	115758	GSM1_MA0308.1	YGL202W	ARO8	34.2337	33.3474	21.7153	24.0769	0.0841937	Not in ASE	Not in ASA
chrVII	115740	115749	DAL82_MA0291.1	YGL202W	ARO8	34.2337	33.3474	21.7153	24.0769	0.0841937	Not in ASE	Not in ASA
chrVI	55168	55176	TBS1_MA0404.1	YFL039C	ACT1	45.6766	43.4195	33.9623	28.3831	0.0841937	Not in ASE	Not in ASA	Induced by low nitrogen
chrXVI	921607	921614	MBP1_MA0329.1	YPR192W	AQY1	9.53465	8.07961	19.888	27.2141	0.0850339	Not in ASE	ASA	Induced by low nitrogen
chrVIII	117612	117621	REB1_MA0363.1	YHR006W	STP2	22.9278	31.1572	12.156	10.5721	0.0854235	Not in ASE	ASA	Induced by low nitrogen
chrX	545349	545369	NRG1_MA0347.1	YJR058C	APS2	33.8171	38.6855	16.1298	23.6982	0.0856356	Not in ASE	Not in ASA	Induced by low nitrogen
chrVI	65359	65367	SWI5_MA0402.1	YFL034C-A	RPL22B	16.4563	18.1445	7.33691	5.77144	0.0856356	Not in ASE	Not in ASA	Repressed by low nitrogen
chrXI	125624	125629	MOT2_MA0379.1	YKL172W	EBP2	37.6595	40.1302	27.5204	28.4694	0.0856816	Not in ASE	Not in ASA	Repressed by low nitrogen
chrIV	1461940	1461945	GLN3_MA0307.1	YDR506C	GMC1	12.9772	11.5497	26.6099	22.201	0.0859188	Not in ASE	ASA	Induced by low nitrogen
chrXVI	432296	432304	STB5_MA0392.1	YPL061W	ALD6	33.0144	33.8398	43.1085	46.7359	0.0859188	ASE	Not in ASA
chrXV	550754	550762	LYS14_MA0325.1	YOR120W	GCY1	17.3529	20.7655	37.7034	30.6122	0.0859188	ASE	Not in ASA	Induced by low nitrogen
chrVI	233689	233709	YAP1_MA0415.1	YFR039C	OSW7	27.5471	23.9249	14.2679	14.3579	0.0859188	Not in ASE	Not in ASA
chrXI	80755	80765	RAP1_MA0359.1	YKL191W	DPH2	41.3203	37.5878	28.619	26.6245	0.0859188	Not in ASE	Not in ASA	Repressed by low nitrogen
chrXI	80771	80777	PHO2_MA0356.1	YKL191W	DPH2	41.3203	37.5878	28.619	26.6245	0.0859188	Not in ASE	Not in ASA	Repressed by low nitrogen
chrXI	80778	80783	MOT2_MA0379.1	YKL191W	DPH2	41.3203	37.5878	28.619	26.6245	0.0859188	Not in ASE	Not in ASA	Repressed by low nitrogen
chrIV	1150908	1150914	MOT3_MA0340.1	YDR339C	FCF1	12.5068	14.1114	23.1452	26.8439	0.0860689	Not in ASE	Not in ASA	Repressed by low nitrogen
chrXV	343764	343772	CHA4_MA0283.1	YOR009W	TIR4	43.8526	39.3031	26.27	13.4428	0.0861462	Not in ASE	Not in ASA
chrXV	343765	343772	SUT1_MA0399.1	YOR009W	TIR4	43.8526	39.3031	26.27	13.4428	0.0861462	Not in ASE	Not in ASA
chrXVI	840347	840359	MCM1_MA0331.1	YPR156C	TPO3	24.2289	21.8709	34.0402	33.5436	0.0864956	Not in ASE	Not in ASA	Repressed by low nitrogen
chrXIII	675246	675254	GCR1_MA0304.1	YMR206W	YMR206W	26.9949	28.3555	37.3657	39.8087	0.0867019	Not in ASE	Not in ASA	Induced by low nitrogen
chrXIII	675247	675254	GCR2_MA0305.1	YMR206W	YMR206W	26.9949	28.3555	37.3657	39.8087	0.0867019	Not in ASE	Not in ASA	Induced by low nitrogen
chrV	250598	250603	MOT2_MA0379.1	YER048W-A	ISD11	22.978	22.6425	12.9981	12.0815	0.0867019	Not in ASE	Not in ASA	Induced by low nitrogen
chrVII	438727	438732	MOT2_MA0379.1	YGL030W	RPL30	44.338	50.4046	34.8767	30.0688	0.0867019	Not in ASE	Not in ASA	Repressed by low nitrogen
chrIV	630879	630887	PUT3_MA0358.1	YDR093W	DNF2	12.2773	14.1232	28.2001	23.3056	0.0867239	Not in ASE	Not in ASA	Repressed by low nitrogen
chrVII	810054	810063	MET31_MA0333.1	YGR161W-C	YGR161W-C	44.6151	42.3935	26.95	32.9368	0.0867877	ASE	Not in ASA
chrXV	836764	836771	REI1_MA0364.1	YOR273C	TPO4	46.3683	47.141	37.177	34.9093	0.0867877	Not in ASE	Not in ASA
[truncated: 219 more rows]
