# Supplementary material for: Uncovering Divergence in Gene Expression Regulation in the Adaptation of Yeast to Nitrogen Scarcity
Source: mSystems. 2021 Aug 24;6(4):e00466-21. doi: 10.1128/mSystems.00466-21 (PMC8407396; doi:10.1128/mSystems.00466-21)
Supplement: TABLE S6 [file msystems.00466-21-st006.xlsx]

## Sheet: Table S6
Table S6. Composition of SM300 and SM60
Amino Acid	Formula	Molecular Weight (g/mol)	Proportion of Nitrogen per Molecula	Quantity in SM300 (mg/L)	YAN SM300	Quantity in SM60 (mg/L)	YAN SM60
Aspartic Acid	C4H7NO4	133.1	0.11	44.5	4.68	8.9	0.936
Glutamic Acid	C5H9NO4	147.13	0.1	120.4	11.46	24.08	2.292
Serine	C3H7NO3	105.09	0.13	78.5	10.46	15.7	2.092
Histidine	C6H9N3O2 . HCl . H2O	209.64	0.07	50	3.35	10	0.67
Glutamine	C5H10N2O3	146.15	0.1	505.3	48.4	101.06	9.68
Glycine	C2H5NO2	75.07	0.19	18.3	3.41	3.66	0.682
Arginine	C6H14N4O2 . HCl	210.67	0.07	503.5	33.23	100.7	6.646
Threonine	C4H9NO3	119.12	0.12	75.92	8.92	15.184	1.784
Alanine	C3H7NO2	89.09	0.16	145.3	22.83	29.06	4.566
Proline	C6H13NO2	115.1	0	612.6	0	122.52	0
Tyrosine	C9H11N1O3	181.19	0.08	18.3	1.41	3.66	0.282
Valine	C5H11NO2	117.15	0.12	44.5	5.32	8.9	1.064
Methionine	C5H11NO2S	149.21	0.09	31.4	2.95	6.28	0.59
Cysteine	C3H7NO2S	121.16	0.12	13.1	1.51	2.62	0.302
Tryptophan	C11H12N2O2	204.23	0.07	179.3	12.55	35.86	2.51
Isoleucine	C6H13NO2	131.18	0.11	32.7	3.49	6.54	0.698
Leucine	C6H13NO2	131.17	0.11	48.4	5.17	9.68	1.034
Phenylalanine	C9H11NO2	165.19	0.08	37.9	3.21	7.58	0.642
Lysine	C6H14N2O2 . HCl	182.65	0.08	24	1.85	4.8	0.37
Total Amino Acids					184.21		36.842
Ammonium	NH4Cl	53.49	0.262	460	120.4	92	24.08
				Total YAN	304.6	Total YAN	60.92
Salts	Quantity in SM300 and SM60 (mg/L)
KH2PO4	750
K2SO4	500
MgSO4 x 7H2O	250
CaCl2 x 2H2O	155
NaCl	200
MnSO4 x H2O	4
ZnSO4	4
CuSO4 x 5H2O	1
KI	1
CoCl2 x 6H2O	0.4
H3BO3	1
NaMoO4 x 2H2O	1
Vitamines	Quantity in SM300 and SM60 (mg/L)
Myo-inositol	20
Nicotinic Acid	2
Calcium pentanoate	1.5
Thiamine HCl	0.25
Pyridoxine HCl	0.25
Biotin	0.003
Anaerobiosis Factors	Quantity in SM300 and SM60 (mg/L)
Sodium oleate	5
Ergosterol	15
Sugars	Quantity in SM300 and SM60 (mg/L)
Glucose	125
Fructose	125
