# Supplementary material for: Uncovering Divergence in Gene Expression Regulation in the Adaptation of Yeast to Nitrogen Scarcity
Source: mSystems. 2021 Aug 24;6(4):e00466-21. doi: 10.1128/mSystems.00466-21 (PMC8407396; doi:10.1128/mSystems.00466-21)
Supplement: TABLE S7 [file msystems.00466-21-st007.xlsx]

## Sheet: Table S7a
Table S7a. RNAseq alignment proccessing statistics
Experimental Setup			Bowtie2 mapping			Allele specific alignment splitting
Strain	Treatment	Replicate	Total reads (Million)	Mapped reads (M)	% Mapped	Reads WE (M)	Reads NA (M)	% Total AS
WExNA	SM300	1	19.69	19.09	96.95	3.3	3.3	34.5731
WExNA	SM300	2	19.29	18.66	96.77	3.25	3.25	34.8339
WExNA	SM300	3	18.68	18.08	96.83	3.16	3.15	34.9004
WExNA	SM60	1	16.4	15.96	97.36	3.36	3.34	41.9799
WExNA	SM60	2	19.15	18.7	97.61	3.86	3.85	41.2299
WExNA	SM60	3	15.76	15.36	97.41	3.19	3.18	41.4714

## Sheet: Table S7b
Table S7b. ATAC-seq alignment proccessing statistics
Experimental Setup			Bowtie2 mapping			Mitochondrial alignments		Post-proccessing	Allele specific alignment splitting
Strain	Treatment	Replicate	Total reads (Million)	Mapped reads (M)	% Mapped	Mapped to chrM (M)	% of mapped reads	Total reads (M)	Reads WE (M)	Reads NA (M)	% Total AS
WExNA	SM300	1	26.7	25.2	94.5	0.644015	2.55562	5.9	1.4	1.4	47.4576
WExNA	SM300	2	23.7	22.4	94.7	0.468852	2.09309	5.2	1.28	1.28	49.2308
WExNA	SM60	1	37.9	35.7	94.2	0.971391	2.72098	8.1	1.98	1.97	48.7654
WExNA	SM60	2	35.5	33.4	94.2	0.867841	2.59833	7.7	1.87	1.86	48.4416
